# Supplementary material for: Amphotericin B resistance in Leishmania mexicana: Alterations to sterol metabolism and oxidative stress response
Source: PLoS Negl Trop Dis. 2022 Sep 28;16(9):e0010779. doi: 10.1371/journal.pntd.0010779 (PMC9581426; doi:10.1371/journal.pntd.0010779)
Supplement: S1 Table — A) List of the most resistant clones chosen from each line. B) List of individual clones selected for downstream analyses. (XLSX) [file pntd.0010779.s001.xlsx]

## Sheet: Resistant lines & clones
S1 Table. List of polyene resistant lines selected for downstream analyses.
PART A) List of the most resistant clones chosen from each line. EC50 values of polyene (AmB and Nys) resistant individual clones. Individual clones were selected from each independent line by limiting dilution and the most resistant clones (i.e. highest fold change) are shown in bold and red. EC50 values (± SD) are from at least two biological replicates with the exception of those highlighted w…
			PART A)				PART B)
Culture Medium	Leishmania spp. (parental)	Polyene resistance	Parental WT and clones	EC50 (µM) to AmB or Nys	±SD	Fold Change	Most resistant clones (and WTs) derived by limiting dilution	Drug screening (cross resistance profiling)	WGS	GC-MS	LC-MS	in vivo infection (mice)	Retention of resistance to AmB after infection in mice
									NextSeq 500 (Illumina				intra-macrophages	axenic promastigoes
HOMEM	L. mexicana	AmB	LmWT1 *	0.0624	0.00387	-	LmWT1 *	ü	ü	ü	ü	ü	ü	ü
			cl.14B3	0.519	0.023	8.3
			cl.14G4	0.548	0.077	8.8	AmBRcl.14	ü	ü	ü	ü	ü	ü	ü
			cl.8A11	0.437	0.0007	7
			cl.8E12	0.438	0.00983	7	AmBRcl.8	ü	ü	ü	ü	ü	ü	ü
			cl.6E10	0.419	0.167	6.7	AmBRcl.6	ü	ü	ü		ü	ü	ü
			cl.6C3	0.357	0.0957	5.7
			cl.3B12	0.378	0.0595	6.1	AmBRcl.3	ü	ü	ü		ü	ü	ü
			cl.3E12	0.219	0.0957	3.5
	L. mexicana	AmB	LmWT2 *	0.0619	0.0079		LmWT2 *	ü	ü	ü	ü
			A1	0.2433	0.0533	4.04
			A2	0.2935	0	4.87
			A4	0.3069	0.0243	5.09	AmBRA4	ü	ü	ü
			B1	0.346	0.0023	5.75
			B2	0.35	0.0089	5.82	AmBRB2	ü	ü	ü	ü
			B3	0.346	0.0066	5.75
			C1	0.312	0.008	5.18	AmBRC1	ü	ü	ü
			C2	0.282	0.0215	4.69
			C3	0.298	0.0002	4.95
	L. mexicana	Nys	LmWT3 *	2.463	1.61e-06	-	LmWT3 *	ü	ü	ü
			cl.B1 *	48.69	0	19.7
			cl.B2 *	49.58	0.00E	20.1	NysRcl.B2	ü	ü	ü			ü
			cl.C1 *	22.95	0.00E	9.3	NysRcl.C1	ü		ü
			cl.C2 *	13.26	0.00E	5.3
			LmWT4 *	1.909	7.27e-07	-	LmWT4 *	ü		ü
			cl.E1 *	23.08	0.00E	12.3	NysRcl.E1	ü		ü
			cl.E2 *	22.54	0.00E	11.8
			cl.E3 *	22.96	0.00E	12
			cl.FA3	11.93	1.19e-05	6.2
			cl.F F11	13.72	1.38e-05	7.2	NysRcl.F2	ü		ü
			cl.F H6	12.88	1.31e-05	6.7
	L. infantum	AmB	LiWT *	0.087	0.024		LiWT *	ü	ü	ü
			cl.G5	0.332	0.1	3.81	AmBRcl.G5	ü	ü	ü
Defined Medium (DM)	L. mexicana	AmB	LmWT-DM *	0.217	0.031		LmWT-DM *	ü	ü	ü	ü
			A2	0.394	0.0035	1.81
			A3	0.568	0.0905	2.61	AmBRA3-DM	ü	ü	ü	ü
			B2	0.369	0.0142	1.7	AmBRB2-DM	ü	ü	ü
			B3	0.35	0.0056	1.61
			C2	0.468	0.0905	2.15	AmBRC2-DM	ü	ü	ü
			C4	0.324	0.0045	1.49
