# Supplementary material for: Amphotericin B resistance in Leishmania mexicana: Alterations to sterol metabolism and oxidative stress response
Source: PLoS Negl Trop Dis. 2022 Sep 28;16(9):e0010779. doi: 10.1371/journal.pntd.0010779 (PMC9581426; doi:10.1371/journal.pntd.0010779)
Supplement: S2 Table — A) HOMEM. B) Defined Medium (DM). Medium supplemented with serum and antibiotics as described in Material and Methods. (XLSX) [file pntd.0010779.s002.xlsx]

## Sheet: S2 Table
S2 Table. Formulation of culture media.
Panel A) Homem. Panel B) Defined Medium (DM). Media was supplemented with serum and antibiotics (see Material and Methods for a full description).
