# Supplementary material for: Amphotericin B resistance in Leishmania mexicana: Alterations to sterol metabolism and oxidative stress response
Source: PLoS Negl Trop Dis. 2022 Sep 28;16(9):e0010779. doi: 10.1371/journal.pntd.0010779 (PMC9581426; doi:10.1371/journal.pntd.0010779)
Supplement: S3 Table — Mean EC50 values (μM) ± Standard Deviation (SD). Except for NMC tested in duplicates, values are from at least three biological replicates. One-way ANOVA was performed independently for each compound to determine differences of the mean between groups. Tukey’s test compared pairwise differences of resistant lines with respect the parental wild type. Statistical difference (P<0.05, 95% Confidence Interval) is shown with stars as follows: ns non-significant or P>0.05; * P≤0.05; ** P≤0.01; *** P≤0.001; **** P≤0.0001.). ND: not determined. AmB (amphotericin B), NMC (natamycin), Nys (nystatin), keto (ketoconazole), MF (miltefosine), PAR (paromomycin), PAT (antimony potassium tartrate), PENT (pentamidine), MB (methylene blue). See Material and Methods for full details. Fold change in EC50 is relative to the parental to the respective parental wild type cultured in parallel without drug. Values higher and lower than 1, indicate a decrease and increase in susceptibility, respectively. (XLSX) [file pntd.0010779.s003.xlsx]

## Sheet: EC50 values
S3 Table. EC50 values in μM, mean ± standard deviation (SD). Except for NMC (tested in duplicate), values are from at least three biological replicates. One-way ANOVA was performed independently for each compound to determine differences of the mean between groups. Tukey's test compared pairwise differences of resistant lines with respect to the parental wild type. Statistical difference (P<0.05,…
Cell lines	AmB	NMC	Nys	Keto	MF	PAR	PAT	PENT	MB
LmWT1	0.06 ± 0.0	3.2 ± 0.3	1.8 ± 0.10	64.0 ± 25.6	8.3 ± 2.1	390.2 ± 164.7	69.1 ± 15.9	3.6 ± 0.7	10.6 ± 1.9
AmBRcl.14	0.7 ± 0.2 *	6.5 ± 0.5 ****	36.5 ± 17.8 *	48.5 ± 30.8 ns	45.4 ± 9.3 ns	61.1 ± 7.9 **	71.0 ± 6.4 ns	0.7 ± 0.1 ****	2.8 ± 1.3 ns
AmBRcl.3	0.7 ± 0.2 *	6.6 ± 0.4 ****	23.8 ± 9.6 ns	46.0 ± 19.9 ns	44.5 ± 10.0 ns	71.9 ± 16.6 **	86.6 ± 14.4 ns	0.8 ± 0.3 ****	3.6 ± 2.0 ns
AmBRcl.8	0.7 ± 0.2 *	5.5 ± 0.0 ****	32.9 ± 5.8 *	61.5 ± 33.8 ns	76.9 ± 44.5 ns	126.5 ± 19.9 *	65.8 ± 11.9 ns	0.3 ± 0.0 ****	1.5 ± 0.6 ns
AmBRcl.6	0.8 ± 0.3 *	6.2 ± 0.2 ****	46.4 ± 8.4 **	70.2 ± 36.1 ns	83.1 ± 39.3 *	41.1 ± 23.1 **	56.6 ± 4.9 ns	0.4 ± 0.1 ****	1.6 ± 1.2 ns
LmWT2	0.068 ± 0.0	ND	ND	22.9 ± 5.3	56.3 ± 21.5	330.2 ± 132.0	138.0 ± 4.6	1.4 ± 0.1	7.0 ± 2.2
AmBRA4	0.4 ± 0.2 *	ND	ND	12.8 ± 4.3 ns	130.1 ± 22.9 **	96.3 ± 28.3 *	105.0 ± 6.1 **	0.3 ± 0.2 ***	0.8 ± 0.2 **
AmBRB2	0.4 ± 0.0 ****	ND	ND	16.7 ± 4.2 ns	166.8 ± 97.5 ns	36.8 ± 12.3 **	146.8 ± 1.8 *	0.1 ± 0.0 ****	0.4 ± 0.0 **
AmBRC1	0.4 ± 0.1 *	ND	ND	17.9 ± 0.6 ns	189.9 ±110.6 ns	82.4 ± 56.92 *	112.0 ± 21.1 ns	0.2 ± 0.1 ***	0.6 ± 0.1 **
LmWT-DM	0.3 ± 0.1	ND	ND	7.5 ± 2.4	0.6 ± 0.1	98.8 ± 17.1	104.6 ± 0.2	2.0 ± 0.6	9.0 ± 3.4
AmBRA3-DM	0.7 ± 0.1 ***	ND	ND	10.1 ± 8.3 ns	0.9 ± 0.4 ns	44.2 ± 11.7 ***	104.7 ± 0.3 ns	1.3 ± 0.0 ns	4.2 ± 3.4 ns
AmBRB2-DM	0.4 ± 0.0 ns	ND	ND	9.0 ± 2.3 ns	0.8 ± 0.0 ns	49.4 ± 0.5 ***	104.4 ± 0.6 ns	2.3 ± 0.8 ns	5.1 ± 3.3 ns
AmBRC2-DM	0.67 ± 0.2 **	ND	ND	4.4 ± 1.0 ns	0.6 ± 0.3 ns	48.1 ± 0.4 ***	104.7 ± 0.1 ns	1.5 ± 0.3 ns	2.7 ± 1.3 *
LmWT3	0.08 ± 0.0	ND	2.9 ± 0.1	26.4 ± 0.1	17.9 ± 0.7	134.1 ± 12.3	94.5 ± 2.3	1.7 ± 0.3	ND
NysRcl.B2	0.8 ± 0.2 ****	ND	33.4 ± 8.6 ****	25.7 ± 0.7 ns	15.8 ± 3.8 ns	39.2 ± 11.3****	52.9 ± 7.3 **	1.0 ± 0.0 *	ND
NysRcl.C1	0.5 ± 0.0 ****	ND	22.1 ± 2.1 **	25.5 ± 0.0 ns	21.1 ± 2.5 ns	74.8 ± 6.7 **	88.9 ± 16.5 ns	0.9 ± 0.1 **	ND
LmWT4	0.058 ± 0.0	ND	2.3 ± 0.5	23.1 ± 0.1	5.6 ± 0.6	168.8 ± 21.6	85.5 ± 13.6	2.7 ± 0.1	ND
NysRcl.E1	0.4 ± 0.0 **	ND	17.8 ± 0.9 *	11.0 ± 0.3 *	20.6 ± 0.1 ***	54.5 ± 3.1 ****	80.4 ± 0.6 ns	0.7 ± 0.0 ****	ND
NysRcl.F2	0.4 ± 0.0 **	ND	15.4 ± 2.9 *	10.6 ± 1.1 *	12.2 ± 1.9 ns	62.5 ± 9.4 ****	58.4 ± 4.3 ns	0.9 ± 0.3 ****	ND
LiWT	0.087 ± 0.0	ND	ND	ND	28.3 ± 7.9	ND	ND	1.9 ± 0.7	ND
AmBRcl.G5	0.3 ± 0.1 **	ND	ND	ND	41.7 ± 16.6 ns	ND	ND	1.2 ± 0.3 ns	ND

## Sheet: Fold-changes
S3 Figure. Fold change in the EC50 of antileishmanials in all polyene resistant lines of Leishmania spp. Fold change in EC50 is relative to the parental to the respective parental wild type cultured in parallel without drug. Values higher and lower than 1, indicate a decrease and increase in susceptibility, respectively. AmB (amphotericin B),NMC (natamycin), Nys (nystatin), keto (ketoconazole), M…
	Fold change (EC50) values
	LmWT1	AmB	NMC	Nys	Keto	MF	PAR	PAT	PENT	MB
AmBR lines (L. mexicana) in HOMEM	AmBRcl.14	11.1667	2.04114	20.0495	0.757538	5.4801	0.156638	1.0269	0.19726	0.265595
	AmBRcl.3	12.3333	2.08228	13.0495	0.719419	5.37394	0.18429	1.25253	0.224658	0.3431
	AmBRcl.8	12	1.74684	17.956	0.961256	9.27262	0.324193	0.951403	0.090411	0.137996
	AmBRcl.6	12.6667	1.94937	25.4725	1.0967	10.0277	0.105356	0.818629	0.10411	0.152174
	LmWT2
AmBR lines (L. mexicana) in HOMEM	AmBRA4	6.17647	ND	ND	0.557886	2.31137	0.291607	0.761139	0.198582	0.122233
	AmBRB2	5.29412	ND	ND	0.726518	2.96359	0.111458	1.06375	0.106383	0.0649722
	AmBRC1	5.58824	ND	ND	0.785059	3.37353	0.249599	0.811635	0.148936	0.08325
	LmWT-DM
AmBR lines (L. mexicana) in DM	AmBRA3-DM	2.53571	ND	ND	1.35609	1.41935	0.447121	1.00029	0.660099	0.462085
	AmBRB2-DM	1.35714	ND	ND	1.20616	1.25806	0.499747	0.99828	1.15271	0.569668
	AmBRC2-DM	2.46429	ND	ND	0.583668	0.903226	0.487299	1.00067	0.748768	0.299323
	LmWT3
NysR lines (L. mexicana) HOMEM	NysRcl.B2	9.8375	ND	11.2357	0.974612	0.884594	0.292245	0.559788	0.60355	ND
	NysRcl.C1	6.175	ND	7.43771	0.965517	1.18095	0.558091	0.941058	0.508876	ND
	LmWT4
	NysRcl.E1	6.72414	ND	7.60051	0.478806	3.70144	0.322808	0.940819	0.25641	ND
	NysRcl.F2	7.24138	ND	6.59538	0.456747	2.19424	0.370201	0.682573	0.351648	ND
	LiWT
	AmBRcl.G5	3.81609	ND	ND	ND	1.477	ND	ND	0.61658	ND
