# Supplementary material for: Amphotericin B resistance in Leishmania mexicana: Alterations to sterol metabolism and oxidative stress response
Source: PLoS Negl Trop Dis. 2022 Sep 28;16(9):e0010779. doi: 10.1371/journal.pntd.0010779 (PMC9581426; doi:10.1371/journal.pntd.0010779)
Supplement: S4 Table — Metabolites in the pentose-phosphate pathway detected with LC-MS in mid log wild type parasites (1 x 10e8) cultured in HOMEM or DM and treated with high concentrations of AmB for 15 mins (See Material and Methods for a full description). Multivariate data analysis was performed with PiMP analysis pipeline [115] and the Benjamini-Hochberg procedure adjusted raw P-values (q-values) < 0.05 for ANOVA. Each experiment represents one biological replicate (n = 4). (XLSX) [file pntd.0010779.s004.xlsx]

## Sheet: S4 Table (caption)
S4 Table. LC-MS data of AmBR lines cultured in HOMEM and DM. Metabolites in the pentose-phosphate pathway detected with LC-MS in mid log wild type parasites (1 x 108) cultured in HOMEM or DM and treated with high concentrations of AmB for 15 mins (See Material and Methods for a full description). Multivariate data analysis was performed with PiMP analysis pipeline (118) and the Benjamini-Hochberg…

## Sheet: HOMEM AmBcl.14
PPP ID	PPP # Table	AmBRcl.14	Peak id	Log FC	P-value	Adjusted P-value	Log Odds	WT	Peak id	Log FC	P-value	Adjusted P-value	Log Odds
Gluconic acid, C6H12O7	1		2909	3.98	0	5.29973e-09	14.019		2909	2.69	0	0	5.2101
Ribose 5-phosphate, C5H11O8P	2		1918	2.66	0	1.18874e-05	4.8555		1918	2.75	0	0	5.2781
Glucose 6-phosphate, C6H13O9P	3		1896	1.61	0.0011	0.004	-1.9292		1896	1.68	0.0007	0.0022	-1.5436
Sedoheptulose 7-phosphate, C7H15O10P	4		2144	0.24	0.5109	0.6936	-7.5925		2144	0.41	0.2729	0.3791	-7.1653
5-Phospho-alpha-D-ribose 1-diphosphate, C5H13O14P3	5		2961	0	1	1	-7.8322		2961	-4.86	0	0	30.6324
Glucono-1,5-lactone, C6H10O6	6		2568	-0.08	0.5859	0.754	-7.6675		2568	0.1	0.5299	0.6385	-7.6133
Erythrose 4-phosphate, C4H9O7P	7		2913	-0.28	0.4494	0.6349	-7.5122		2913	-1.06	0.0164	0.0329	-4.5425
Pyruvic acid, C3H4O3	8		2284	-0.67	0.0152	0.0389	-4.566		2284	-1.48	0	0.0001	1.832
Glyceraldehyde, C3H6O3	9		1873	-0.69	0.0673	0.1427	-5.9768		1873	-0.84	0.0296	0.055	-5.2104
Glyceraldehyde 3-phosphate, C3H7O6P	10		1708	-0.86	0.0647	0.1377	-5.9404		1708	-1.9	0.0006	0.0018	-1.3168
2-Keto-D-gluconic acid, C6H10O7	11		2954	-0.86	0.0275	0.0666	-5.141		2954	-0.64	0.0875	0.1439	-6.2129
6-Phospho-D-gluconate, C6H13O10P	12		2460	-1.16	0.0039	0.0121	-3.217		2460	-0.33	0.3445	0.4547	-7.3364
2-Phospho-D-glycerate, C3H7O7P	13		1976	-2.1	0	0.000217396	1.4814		1976	-1.62	0.0005	0.0014	-1.0634
Fructose 1,6-bisphosphate, C6H14O12P2	14		1709	-2.77	0.0082	0.0229	-3.6576		1709	-4.51	0.0001	0.0004	0.82
Glucose, C6H12O6	15		1697	-2.81	0	1.98201e-05	4.2648		1697	-3.34	0	0	6.3844
Ribose, C5H10O5	16		1740	-3.45	0.0004	0.0016	-0.8788		1740	-5.15	0	0	3.2324
Deoxyribose, C5H10O4	17		1607	-3.92	0	0.000227817	1.4199		1607	-6.94	0	0	8.2571
Ribose 1,5-bisphosphate, C5H12O11P2	18		2666	-4.29	0	3.23392e-09	14.3489		2666	-1.98	0	0	5.6236
Glycerate	19
D-Glucono-1,5-lactone 6-phosphate, C6H11O9P	20
			1	-3.43	0	5.98139e-08	10.9234		1	-4.21	0	0	13.7347
			2	-5.92	0	3.54671e-09	14.1038		2	-7.21	0	0	16.8053
			3	-2.33	0	1.25832e-05	4.7888		3	-2.1	0	0	3.5532
			4	-4.16	0	4.24889e-07	8.6583		4	-5.08	0	0	11.32
			5	-6.99	0	1.72528e-16	32.5019		5	-8.97	0	0	34.6794
			6	-1.68	0	0.000169177	1.7688		6	-1.44	0.0001	0.0005	0.1609
			7	-1.76	0	0.0003	1.2681		7	-2.06	0	0	2.9918
			8	-3.2	0.0004	0.0016	-0.7369		8	-2.32	0.0134	0.0277	-4.1862
			9	-1.94	0.0002	0.0009	-0.1611		9	-3.15	0	0	5.1511
			10	-2.06	0	3.88997e-05	3.4838		10	-3.76	0	0	11.0887
			11	-1.63	0.0003	0.0012	-0.4849		11	-2.2	0	0.0001	2.5952
			12	-0.82	0.0038	0.0117	-3.1877		12	-1	0.0008	0.0024	-1.6732
			13	-1.16	0.0067	0.0194	-3.7633		13	-1.56	0.0008	0.0023	-1.6039
			14	-1.87	0.0068	0.0195	-3.7382		14	-2.33	0.0026	0.0066	-2.7072
			15	-1.36	0.0095	0.0262	-4.0065		15	-2.17	0.0002	0.0006	0.0771
			16	-0.44	0.0388	0.0888	-5.466		16	-0.38	0.0681	0.1158	-5.9876
			17	-3.57	0	9.12056e-07	7.7872		17	-3.41	0	0	7.1871
			18	-2.01	0.0002	0.001	-0.2782		18	-0.68	0.1175	0.1856	-6.4733
			19	-3.39	0	1.93299e-06	6.9468		19	-3.06	0	0	5.672
			20	-0.9	0.0013	0.0045	-2.0741		20	-0.89	0.0014	0.0037	-2.1733
			21	-3.85	0	4.12777e-06	6.709		21	-9.66	0	0	21.0022
			22	-3.05	0	3.68903e-06	6.2022		22	-3.09	0	0	6.3631
			23	-0.31	0.0407	0.0928	-5.5111		23	-0.67	0.0003	0.0008	-0.4438
			24	-3.4	0	6.06802e-05	4.0244		24	-3.85	0	0	4.991
			25	-1.9	0	7.47106e-05	3.3707		25	-7.89	0	0	22.5555
			26	-2.18	0.0001	0.0004	1.4973		26	-6.95	0	0	18.1185
			27	-2.87	0.0001	0.0007	0.2157		27	-2.75	0.0004	0.0013	-0.7934
			28	-0.49	0.0119	0.0315	-4.3283		28	-0.55	0.0056	0.0128	-3.5779
			29	-0.66	0.01	0.0272	-4.1539		29	-1.01	0.0004	0.0014	-1.0047
			30	-3.43	0	0.000191941	1.626		30	-4.75	0	0	5.3578
			31	-9.09	0	9.39173e-15	28.152		31	-10.92	0	0	30.2479
			32	-8.34	0	2.1421e-15	29.6811		32	-9.92	0	0	31.5499
			33	-3.73	0	4.24961e-05	3.38		33	-5.01	0	0	6.9873
			34	-7.37	0	2.08879e-12	22.3015		34	-8.75	0	0	24.5483
			35	-2.12	0.0006	0.0024	-1.3283		35	-2.79	0	0.0002	1.2888
			36	-1.98	0.0012	0.0044	-2.0415		36	-3.05	0	0.0001	2.0854
			37	-7	0	9.25505e-14	25.5284		37	-8.54	0	0	28.5523
			38	-0.66	0.0955	0.1901	-6.291		38	-1.55	0.0009	0.0025	-1.7132
			39	-2.15	0	8.15864e-05	3.5022		39	-3.98	0	0	11.0181
			40	-0.75	0.0016	0.0056	-2.3284		40	-0.66	0.0043	0.0102	-3.3161
			41	-0.81	0.0699	0.1468	-6.0103		41	-1.49	0.0029	0.0072	-2.924
			42	-2.85	0	2.29952e-05	4.0851		42	-2.65	0	0	3.2411
			43	-1.3	0.0008	0.003	-1.5937		43	-1.53	0.0002	0.0007	-0.1743
			44	1.27	0.0004	0.0017	-0.939		44	1.5	0.0001	0.0003	0.6566
			45	2.85	0	0.000186244	1.6611		45	3.02	0	0.0001	2.2884
			46	2.43	0	6.08169e-06	6.3788		46	1.98	0	0.0001	2.5418
			47	1.3	0.0003	0.0013	-0.6166		47	1.55	0.0001	0.0002	1.0902
			48	0.77	0	1.08954e-05	4.9623		48	0.65	0	0	3.0952
			49	0.5	0.0006	0.0025	-1.3668		49	0.56	0.0002	0.0007	-0.2932
			50	1.08	0	2.08402e-05	4.2073		50	1.01	0	0	3.4193
			51	1.07	0.0001	0.0006	0.2327		51	0.78	0.0019	0.0049	-2.4983
			52	1.75	0	8.22e-05	2.6026		52	1.93	0	0	3.7387
			53	1.95	0.0022	0.0074	-2.2591		53	2.52	0.0004	0.0012	-0.3552
			54	1.21	0.0062	0.018	-3.4102		54	1.26	0.0011	0.0031	-1.8841
			55	1.02	0	0.000234446	1.3882		55	1.31	0	0	4.1921
			56	1.6	0	2.11781e-05	4.1881		56	1.26	0	0.0002	1.5059
			57	1.84	0.0002	0.0008	0.263		57	1.87	0.0004	0.0012	-0.523
			58	1.33	0.0071	0.0203	-3.8161		58	2.15	0.0002	0.0006	-0.0286
			59	3.11	0	1.53809e-10	17.569		59	2.49	0	0	14.4992
			60	1.91	0	6.50203e-06	5.5355		60	1.12	0.0002	0.0008	-0.3524
			61	9.73	0	1.23408e-15	29.9335		61	2.9	0	0	15.1699
			62	8.21	0	5.83105e-14	26.2911		62	10.55	0	0	29.298
			63	7.72	0	1.81055e-14	25.9982		63	9.99	0	0	30.0573
			64	1.32	0	1.18811e-05	5.0129		64	0.62	0.001	0.0027	-1.7548
			65	6.63	0	8.30122e-11	18.3272		65	8.33	0	0	23.1413
			66	7.3	0	8.82815e-12	20.7614		66	2.45	0	0	6.1417
			67	6.65	0	2.12944e-11	19.8435		67	2.3	0	0	4.0808
			68	7.07	0	5.0085e-15	28.8375		68	7.76	0	0	29.8914
			69	6.3	0	5.52064e-15	28.7164		69	7.27	0	0	30.3214
			70	-4.09	0	3.28348e-07	8.9459		70	-3.83	0	0	8.1047
			71	-2.68	0	3.13994e-06	6.3916		71	-2.44	0	0	5.186
			72	-2.9	0	1.05326e-06	7.6234		72	-2.66	0	0	6.5188
			73	-2.14	0	1.16679e-05	4.8827		73	-2.03	0	0	4.2225
			74	-1.64	0.0004	0.0015	-0.7788		74	-2.07	0	0.0002	1.4941
			75	-0.71	0.0008	0.003	-1.5744		75	-0.43	0.0208	0.0406	-4.8733
			76	-1.84	0	8.47656e-05	2.5644		76	-3.84	0	0	11.8413
			77	-7.46	0	2.16125e-10	17.3204		77	-9.69	0	0	22.5424
			78	-1.26	0.001	0.0037	-1.8469		78	-2.7	0	0	6.2137
			79	-0.31	0.1175	0.2261	-6.4734		79	-0.77	0.0011	0.0031	-1.9819
			80	-0.37	0.0846	0.1721	-6.1835		80	-0.8	0.0014	0.0037	-2.1537
			81	-0.36	0.233	0.3923	-7.0433		81	-1.24	0.0008	0.0023	-1.6176
			82	-0.21	0.1999	0.3464	-6.9209		82	-0.34	0.0545	0.0945	-5.7828
			83	-0.21	0.3843	0.5695	-7.4122		83	-0.78	0.0044	0.0104	-3.338
			84	-0.08	0.7317	0.8597	-7.767		84	-0.54	0.0243	0.0464	-5.0196
			85	-3.67	0	1.2417e-08	12.7166		85	-3.55	0	0	12.2647
			86	-1.07	0.0442	0.0994	-5.5875		86	-1.8	0.0023	0.0059	-2.7009
			87	-3.04	0	1.08557e-08	12.8662		87	-2.54	0	0	10.4623
			88	-1.77	0.0001	0.0004	0.8365		88	-1.62	0.0002	0.0006	-0.059
			89	-7.16	0	3.27144e-13	24.3385		89	-7.86	0	0	25.5282
			90	-4.89	0	1.7708e-07	9.6608		90	-5.68	0	0	11.6849
			91	-1.29	0.0091	0.0252	-4.0687		91	-1.9	0.0006	0.0017	-1.2368
			92	-1.28	0.0021	0.0069	-2.5754		92	-1.86	0.0001	0.0003	0.7572
			93	-4.06	0	7.94204e-06	5.9163		93	-4.19	0	0	6.2108
			94	-3.59	0	2.88817e-07	9.8782		94	-5.63	0	0	12.7641
			95	-2.97	0	4.33281e-08	11.7768		95	-7.73	0	0	25.312
			96	-1.41	0	6.44977e-06	5.5466		96	-1.26	0	0	4.2423
			97	-2.44	0.0001	0.0005	0.8193		97	-3.07	0	0	3.1066
			98	-0.54	0.001	0.0038	-1.8717		98	-1.43	0	0	8.9702
			99	0.06	0.8617	0.9315	-7.8154		99	-0.36	0.2972	0.4063	-7.2295
			100	-1.24	0	4.75322e-05	3.2539		100	-1.66	0	0	6.7866
			101	-0.58	0.002	0.0068	-2.5617		101	-1.09	0	0	3.4555
			102	-1.02	0.0007	0.0027	-1.4449		102	-1.18	0.0002	0.0007	-0.1613
			103	0.18	0.5784	0.7478	-7.6609		103	-1.54	0.0003	0.001	-0.6167
			104	-2.83	0	3.99546e-05	3.4513		104	-2.53	0	0.0001	2.1666
			105	-2.85	0	1.18811e-05	4.8606		105	-2.57	0	0	3.6201
			106	-2.24	0	2.93931e-05	3.8046		106	-2.25	0	0	3.8318
			107	-4.13	0	1.31742e-08	12.6406		107	-4.42	0	0	13.5675
			108	-2.92	0	1.09188e-07	10.2133		108	-3.07	0	0	10.8767
			109	-1.13	0.0132	0.0343	-4.2577		109	-1.02	0.0384	0.069	-5.1889
			110	-1.34	0.0002	0.0008	-0.0083		110	-2.01	0	0	4.3724
			111	3.95	0	4.34783e-11	18.9801		111	4.47	0	0	20.6733
			112	-3.57	0	1.25786e-08	12.6963		112	-5.4	0	0	18.3632
			113	-1.47	0.0002	0.0007	0.0451		113	-1.82	0	0.0001	2.306
			114	-1.89	0.0009	0.0035	-1.777		114	-2.84	0	0.0001	2.1666
			115	-0.67	0.1277	0.2415	-6.5453		115	-1.53	0.0024	0.0062	-2.7526
			116	-0.83	0.0065	0.0188	-3.729		116	-1.16	0.0006	0.0017	-1.2495
			117	1.21	0	8.47656e-05	1.9786		117	0.33	0.118	0.1861	-6.4771
			118	1.07	0.0144	0.0371	-3.9753		118	0.47	0.0675	0.115	-5.9274
			119	2.06	0.001	0.0037	-1.2533		119	1.53	0.0003	0.0009	-0.3848
			120	3.82	0	1.16401e-10	17.8788		120	4.47	0	0	20.0323
			121	3.99	0	1.99235e-10	17.2733		121	5.16	0	0	20.7816
			122	5.98	0	2.13958e-12	21.917		122	8.38	0	0	27.3394
			123	4.57	0	7.25452e-11	18.4792		123	7.35	0	0	25.6859
			124	3.6	0	1.28747e-07	10.033		124	2.79	0	0	6.7267
			125	3.17	0	4.21468e-07	8.8329		125	2.75	0	0	7.9944
			126	2.9	0	3.42924e-05	3.9832		126	2.6	0	0	4.7954
			127	1.35	0.0032	0.0102	-3.0244		127	1.55	0.0011	0.0032	-1.986
			128	4.84	0	4.34834e-11	18.9728		128	5.5	0	0	20.6996
			129	4.78	0	5.89745e-11	18.6482		129	5.27	0	0	19.9631
			130	2.99	0	1.74835e-05	4.6527		130	3.04	0	0	4.8315
			131	5.21	0	1.61568e-11	20.0805		131	8.45	0	0	26.4164
			132	7.59	0	4.49675e-11	18.9317		132	7.84	0	0	19.3831
			133	8.18	0	1.80531e-15	29.8482		133	8.57	0	0	30.3601
			134	6.78	0	5.0085e-15	28.8223		134	7.73	0	0	30.3049
			135	0.91	0.0017	0.0058	-2.3635		135	1.03	0.0006	0.0018	-1.3134
			136	7.29	0	4.38337e-15	29.0093		136	7.27	0	0	28.9814
			137	-0.2	0.2801	0.4495	-7.1851		137	0.39	0.0398	0.0714	-5.4906
			138	-0.17	0.6457	0.799	-7.7116		138	0.98	0.1121	0.1784	-5.9396
			139	-0.39	0.3312	0.5096	-7.3083		139	-0.79	0.062	0.1065	-5.9014
			140	-0.18	0.2849	0.456	-7.1979		140	-0.45	0.0145	0.0298	-4.5242
			141	-0.31	0.4238	0.6117	-7.4774		141	-0.8	0.0517	0.0902	-5.7344
			142	-0.53	0.1741	0.3101	-6.8079		142	-0.8	0.0481	0.0846	-5.6676
			143	-0.18	0.2612	0.4278	-7.1321		143	-0.27	0.1038	0.1669	-6.3652
			144	-0.81	0.274	0.4425	-7.1632		144	-1.34	0.1054	0.1689	-6.2901
			145	-0.44	0.2791	0.4483	-7.1824		145	-1.18	0.0095	0.0204	-4.1032
			146	-0.52	0.3196	0.4969	-7.2784		146	-1.27	0.036	0.0653	-5.2989
			147	-0.64	0.3173	0.4937	-7.2774		147	-1.53	0.0263	0.0498	-5.098
			148	-0.33	0.1617	0.2933	-6.7461		148	-0.72	0.0069	0.0155	-3.786
			149	-0.39	0.118	0.2267	-6.477		149	-0.92	0.0017	0.0045	-2.3976
			150	-0.25	0.3491	0.5288	-7.3458		150	-0.92	0.0034	0.0084	-3.0896
			151	-0.36	0.009	0.0249	-4.0519		151	-0.7	0	0.0002	1.3879
			152	-5.55	0	5.4885e-08	11.0259		152	-5.44	0	0	10.758
			153	-3.09	0	1.3508e-05	4.7012		153	-4.34	0	0	8.9708
			154	-4.6	0	7.40735e-11	18.3917		154	-5.72	0	0	21.3442
			155	-1.37	0.0013	0.0045	-2.0813		155	-2.17	0	0.0001	2.3084
			156	-2.07	0	0.000164087	1.8063		156	-3.09	0	0	6.4722
			157	-0.92	0	0.000104288	2.3179		157	-0.6	0.001	0.0028	-1.8617
			158	-1.6	0	1.47387e-05	4.6023		158	-2.81	0	0	11.8343
			159	-6.75	0	4.49112e-13	23.9415		159	-6.83	0	0	24.0927
			160	-1.09	0	3.94996e-05	3.4655		160	-1.89	0	0	10.359
			161	-0.81	0.0261	0.0635	-5.0889		161	-1.88	0.0001	0.0002	1.232
			162	-1.14	0.0001	0.0003	1.1277		162	-1.57	0	0	4.7138
			163	-0.53	0.0056	0.0167	-3.5892		163	-0.48	0.011	0.0233	-4.2473
			164	0.07	0.7557	0.8701	-7.7785		164	0.21	0.3739	0.4833	-7.3936
			165	-0.46	0.0904	0.1825	-6.2424		165	-0.13	0.6209	0.7181	-7.6965
			166	-0.56	0.2785	0.4478	-7.1809		166	-0.08	0.8725	0.9177	-7.8179
			167	-0.73	0.0002	0.0007	0.0998		167	-0.01	0.9648	0.9775	-7.8312
			168	-0.28	0.3056	0.4812	-7.25		168	-0.2	0.4572	0.5669	-7.5256
			169	-0.2	0.2834	0.4541	-7.1939		169	0.17	0.3642	0.4727	-7.3755
			170	-0.2	0.2834	0.4541	-7.1939		170	0.17	0.3642	0.4727	-7.3755
			171	-0.17	0.3495	0.5291	-7.3466		171	-0.32	0.0881	0.1448	-6.2195
			172	-0.62	0.3748	0.5593	-7.3953		172	-1.18	0.1005	0.1626	-6.3361
			173	-0.43	0.0138	0.0357	-4.4716		173	-0.82	0.0001	0.0003	0.629
			174	-0.93	0.0059	0.0175	-3.6424		174	-1.58	0.0001	0.0003	0.7567
			175	-0.35	0.1159	0.2242	-6.4613		175	-0.74	0.0034	0.0084	-3.0954
			176	4.1	0	9.69078e-11	18.0784		176	5.38	0	0	21.7791
			177	0	1	1	-7.8322		177	2.95	0	0	21.4818
			178	-0.16	0.4657	0.6519	-7.5369		178	-0.29	0.197	0.2893	-6.9089
			179	-0.25	0.2594	0.4254	-7.1268		179	-0.13	0.552	0.6595	-7.636
			180	-0.28	0.1045	0.205	-6.3705		180	-0.57	0.0036	0.0087	-3.1337
			181	-0.04	0.943	0.9753	-7.3401		181	-1.57	0.0015	0.0039	-1.8612
			182	-0.09	0.6972	0.8366	-7.7482		182	-0.16	0.4703	0.5789	-7.543
			183	-1.6	0.1711	0.3066	-6.7932		183	-1.14	0.3208	0.4306	-7.2853
			184	-3.5	0	1.96881e-08	12.1846		184	-4.72	0	0	16.2879
			185	-2.9	0.0003	0.0014	-0.1286		185	-3.98	0.0002	0.0007	0.5662
			186	0.08	0.7903	0.8929	-7.793		186	-1.12	0.0015	0.004	-2.2462
			187	0.24	0.5052	0.6897	-7.5859		187	-1.59	0.0005	0.0015	-1.1552
			188	1.08	0.0706	0.1483	-5.5355		188	-1.94	0.0027	0.0067	-2.2711
			189	0.21	0.2379	0.3978	-7.0596		189	-0.51	0.0106	0.0226	-4.2144
			190	0.09	0.6891	0.8304	-7.7434		190	-0.89	0.0013	0.0035	-2.0943
			191	0.05	0.4916	0.6762	-7.5698		191	0.03	0.7028	0.7874	-7.7514
			192	0.02	0.8485	0.9228	-7.812		192	0.26	0.0185	0.0365	-4.7602
			193	-1.39	0.002	0.0067	-2.5435		193	-1.65	0.0005	0.0015	-1.1086
			194	0.97	0.2977	0.4724	-7.2307		194	-0.48	0.5976	0.7006	-7.6777
			195	-0.03	0.8185	0.9062	-7.803		195	0.13	0.3887	0.4982	-7.4201
			196	0.19	0.0939	0.1877	-6.2763		196	-0.13	0.2552	0.3585	-7.114
			197	-1.5	0.0117	0.031	-4.3093		197	-2.52	0.0002	0.0008	-0.3957
			198	-1.7	0.0069	0.0198	-3.7918		198	-2.54	0.0003	0.001	-0.6835
			199	-1.74	0.0029	0.0093	-2.9186		199	-2.62	0.0001	0.0003	0.6602
			200	-1.48	0.0049	0.0149	-3.4597		200	-2.41	0.0001	0.0003	0.6263
			201	-1.55	0.003	0.0096	-2.8765		201	-1.96	0.0023	0.0059	-2.4255
			202	-1.65	0.0016	0.0056	-2.3296		202	-2.47	0	0.0002	1.3587
			203	-0.5	0.4096	0.5939	-7.455		203	-0.77	0.2105	0.3057	-6.9627
			204	-0.59	0.3963	0.5814	-7.4331		204	-0.87	0.2174	0.3134	-6.9883
			205	-0.71	0.3219	0.4999	-7.2879		205	-0.92	0.2074	0.3024	-6.9504
			206	-0.67	0.3148	0.4909	-7.2718		206	-0.77	0.249	0.3518	-7.0952
			207	-0.14	0.3242	0.5021	-7.293		207	-0.1	0.4652	0.5738	-7.5364
			208	-0.53	0.4516	0.6371	-7.5179		208	-0.93	0.1917	0.2833	-6.8869
			209	-0.78	0.237	0.3967	-7.0567		209	-0.75	0.2556	0.3586	-7.1153
			210	-0.78	0.237	0.3967	-7.0567		210	-0.75	0.2556	0.3586	-7.1153
			211	-0.15	0.6163	0.7763	-7.6929		211	-0.37	0.2313	0.3297	-7.0376
			212	-0.15	0.6156	0.7761	-7.6924		212	-0.37	0.2291	0.3272	-7.0299
			213	-0.74	0.2497	0.4125	-7.0973		213	-0.74	0.2487	0.3515	-7.0942
			214	-0.5	0.4652	0.6515	-7.5363		214	-0.89	0.2039	0.2983	-6.9368
			215	-0.45	0.3244	0.5023	-7.2935		215	-0.53	0.2526	0.3553	-7.1061
			216	-0.64	0.2534	0.417	-7.1085		216	-0.59	0.2864	0.395	-7.2017
			217	-0.67	0.3367	0.5166	-7.3201		217	-0.93	0.193	0.2845	-6.8924
			218	-0.74	0.2929	0.4663	-7.2185		218	-0.89	0.209	0.3041	-6.9567
			219	-0.1	0.6984	0.8366	-7.7489		219	-0.21	0.4266	0.5362	-7.4815
			220	-0.1	0.6984	0.8366	-7.7489		220	-0.21	0.4266	0.5362	-7.4815
			221	-0.58	0.3135	0.4893	-7.2687		221	-0.6	0.3001	0.4095	-7.2366
			222	-0.3	0.4273	0.6137	-7.4826		222	-0.2	0.5944	0.6985	-7.6749
			223	-0.52	0.3224	0.5002	-7.2889		223	-0.52	0.3243	0.4343	-7.2934
			224	-0.6	0.2499	0.4127	-7.098		224	-0.53	0.305	0.4148	-7.2485
			225	-0.23	0.469	0.6545	-7.5414		225	-0.36	0.2559	0.3589	-7.1162
			226	-0.37	0.4373	0.6237	-7.4974		226	-0.4	0.4091	0.5206	-7.4542
			227	-0.03	0.8875	0.9455	-7.8211		227	-0.1	0.6217	0.7182	-7.6971
			228	-0.03	0.8875	0.9455	-7.8211		228	-0.1	0.6217	0.7182	-7.6971
			229	-0.17	0.4254	0.6118	-7.4797		229	-0.19	0.3626	0.4721	-7.3724
			230	-0.34	0.4794	0.6651	-7.5547		230	-0.21	0.658	0.7498	-7.7235
			231	-0.18	0.2934	0.4665	-7.2199		231	-0.03	0.8381	0.8951	-7.8091
			232	-0.63	0.2927	0.4663	-7.2181		232	-0.76	0.2089	0.3041	-6.9565
			233	-0.33	0.3979	0.5821	-7.4358		233	-0.27	0.4869	0.5954	-7.564
			234	-0.22	0.2705	0.4384	-7.1588		234	-0.39	0.0617	0.1062	-5.897
			235	-0.62	0.2459	0.4075	-7.0853		235	-0.55	0.3005	0.4098	-7.2375
			236	-0.52	0.3254	0.5029	-7.2958		236	-0.73	0.1739	0.2607	-6.8068
			237	-0.31	0.4868	0.6723	-7.5639		237	-0.5	0.2648	0.3687	-7.1424
			238	-0.42	0.2941	0.4671	-7.2216		238	-0.32	0.4164	0.528	-7.4658
			239	-0.35	0.1036	0.2035	-6.3635		239	-0.28	0.1866	0.2768	-6.8647
			240	0.04	0.5774	0.7469	-7.66		240	-0.01	0.8645	0.9125	-7.8161
			241	0.1	0.4055	0.5894	-7.4484		241	0.31	0.0155	0.0314	-4.586
			242	-0.2	0.039	0.0892	-5.4706		242	0.04	0.6908	0.7782	-7.7444
			243	0.01	0.9346	0.9707	-7.8285		243	0.07	0.551	0.6585	-7.635
			244	0.39	0.0065	0.0187	-3.7239		244	0.44	0.0028	0.007	-2.8961
			245	-0.06	0.6608	0.8093	-7.7254		245	0.27	0.0837	0.1384	-6.1735
			246	0.13	0.2355	0.395	-7.0517		246	0.11	0.3065	0.4164	-7.2521
			247	0	1	1	-7.8322		247	2.09	0.0001	0.0004	0.9306
			248	-0.26	0.7076	0.844	-7.7542		248	-0.75	0.2926	0.4018	-7.2179
			249	-0.18	0.777	0.8842	-7.7877		249	-0.67	0.3115	0.4213	-7.2639
			250	-0.03	0.9121	0.9614	-7.8255		250	-0.94	0.0009	0.0025	-1.7103
			251	-0.06	0.8849	0.945	-7.8206		251	-1.8	0.0003	0.001	-0.6905
			252	-5.9	0	3.96045e-08	11.7668		252	-1.53	0.0163	0.0328	-4.1028
			253	-0.5	0.1554	0.2841	-6.7127		253	-0.8	0.0309	0.0569	-5.2498
			254	-3.07	0	9.81825e-10	15.5294		254	-3.21	0	0	16.1543
			255	-1.17	0	6.32249e-05	2.9226		255	-1.44	0	0	5.3527
			256	-3.23	0	5.11989e-07	8.7916		256	-3.42	0	0	4.9098
			257	-3.67	0	1.44952e-10	17.6424		257	-4.52	0	0	20.465
			258	-1.43	0.0033	0.0106	-3.0671		258	-2.13	0.0001	0.0004	0.3406
			259	-4.37	0	2.61542e-10	16.9705		259	-5.16	0	0	19.2364
			260	-0.74	0.0139	0.036	-4.4816		260	-0.89	0.0045	0.0106	-3.3609
			261	-1.37	0.1007	0.1986	-6.3381		261	-2.99	0.0018	0.0047	-2.4506
			262	-1.92	0.0003	0.0014	-0.714		262	-1.71	0.0009	0.0025	-1.7023
			263	-2.74	0	1.41802e-09	15.1003		263	-3.67	0	0	19.0883
			264	-3.37	0	1.54577e-09	15.1424		264	-3.98	0	0	18.1987
			265	-2.73	0	2.01618e-07	9.5106		265	-3.2	0	0	11.6209
			266	-2.91	0	0.000215738	1.9087		266	-3.56	0.0002	0.0006	0.6958
			267	-3.11	0	3.80045e-06	7.1849		267	-4.14	0	0	9.3257
			268	-1.07	0.2474	0.4093	-6.3439		268	-2.73	0.0002	0.0008	0.1782
			269	-0.62	0.0065	0.0189	-3.7366		269	-0.92	0.0003	0.001	-0.6139
			270	-0.42	0.0001	0.0006	0.2782		270	-0.22	0.0155	0.0314	-4.589
			271	-0.7	0.0003	0.0012	-0.4946		271	-1.16	0	0	4.9139
			272	-0.63	0.0022	0.0072	-2.6337		272	-0.82	0.0003	0.0008	-0.45
			273	-0.8	0.0024	0.0079	-2.7417		273	-1.21	0.0001	0.0003	0.9653
			274	-1.88	0.0057	0.0169	-3.5996		274	-2.54	0.0006	0.0018	-1.3303
			275	-3.5	0	6.09998e-08	11.1298		275	-1.54	0.0002	0.0006	0.239
			276	0.66	0.4461	0.6331	-7.5101		276	1.64	0.074	0.1243	-6.0627
			277	-0.6	0.0022	0.0073	-2.648		277	-0.29	0.0894	0.1467	-6.2321
			278	-2.37	0.0006	0.0023	-1.1383		278	-2.04	0.0067	0.0151	-3.4899
			279	-1.23	0.0059	0.0175	-3.5713		279	-0.9	0.0688	0.1167	-5.7644
			280	-1.4	0.0046	0.0139	-3.272		280	-3.36	0	0	5.6833
			281	-0.88	0.1426	0.2648	-6.5539		281	-1.77	0.0048	0.0113	-3.396
			282	-2.65	0.0002	0.0008	0.0024		282	-2.82	0.0001	0.0003	0.6135
			283	-3.18	0	1.43739e-05	4.8156		283	-3.34	0	0	3.364
			284	-1.62	0.0029	0.0093	-2.923		284	-2.49	0.0001	0.0003	0.8287
			285	-0.91	0.0001	0.0003	1.0839		285	-0.74	0.0004	0.0012	-0.9158
			286	-1.97	0.0008	0.0029	-1.5055		286	-2.07	0.0009	0.0026	-1.6404
			287	0.22	0.0172	0.0436	-4.6884		287	0.36	0.0007	0.0019	-1.4109
			288	-0.47	0.0278	0.0672	-5.1514		288	-0.76	0.0013	0.0035	-2.0887
			289	-1.24	0.0062	0.018	-3.6784		289	-1.9	0.0002	0.0008	-0.3266
			290	0.49	0.0109	0.0294	-4.2466		290	0.46	0.0166	0.0332	-4.6553
			291	0.03	0.9616	0.9874	-7.8309		291	0.03	0.9639	0.9774	-7.8311
			292	0.14	0.7883	0.891	-7.7922		292	0.17	0.7447	0.82	-7.7734
			293	0.25	0.4843	0.6699	-7.5609		293	0.18	0.6197	0.7171	-7.6956
			294	-2.13	0.0033	0.0105	-3.0596		294	-3.68	0	0.0001	1.8208
			295	-1.55	0	3.42924e-05	3.6316		295	-3.15	0	0	12.7269
			296	-0.41	0.5127	0.6945	-7.5944		296	-0.09	0.8889	0.9278	-7.8214
			297	-0.05	0.5402	0.7183	-7.624		297	-0.13	0.1172	0.1853	-6.4709
			298	-0.94	0	3.5472e-05	3.5894		298	-2.19	0	0	14.5832
			299	-1.45	0.0006	0.0023	-1.249		299	-2.08	0	0.0001	2.3234
			300	-1.18	0	2.01472e-06	6.8991		300	-1.24	0	0	7.582
			301	-0.58	0.0113	0.0302	-4.278		301	-1.52	0	0	4.3582
			302	-0.75	0.0003	0.0012	-0.5529		302	-1.12	0	0	3.5645
			303	-0.65	0.0037	0.0115	-3.1644		303	-0.69	0.0026	0.0064	-2.7953
			304	-1.67	0.0066	0.0191	-3.745		304	-2.57	0.0002	0.0008	-0.3882
			305	-1.67	0.0984	0.1949	-6.3177		305	-0.35	0.7142	0.7976	-7.7578
			306	-0.56	0.2313	0.3901	-7.0376		306	-0.76	0.1129	0.1793	-6.4384
			307	-0.35	0.3384	0.517	-7.3237		307	-0.56	0.1427	0.2196	-6.6405
			308	0.65	0.0079	0.0222	-3.9238		308	1.13	0.0001	0.0004	0.5528
			309	-3.92	0	1.35298e-07	9.9658		309	-3.43	0	0	8.2222
			310	0.71	0.0955	0.1901	-6.2909		310	1.1	0.0146	0.03	-4.5315
			311	0	0.9874	1	-7.8321		311	-0.06	0.4625	0.5718	-7.5327
			312	-0.09	0.2539	0.4176	-7.1101		312	-0.12	0.1498	0.2295	-6.6821
			313	0.07	0.6155	0.7761	-7.6923		313	0	0.9753	0.9855	-7.8317
			314	-0.08	0.3108	0.4866	-7.2624		314	-0.44	0	0.0002	1.5797
			315	-0.15	0.0922	0.1853	-6.2605		315	-0.5	0	0.0001	1.9277
			316	-0.25	0.065	0.1381	-5.9446		316	-0.44	0.0036	0.0087	-3.1409
			317	0.02	0.7745	0.8832	-7.7867		317	0.26	0.0074	0.0164	-3.8536
			318	0.03	0.8729	0.9362	-7.818		318	0.29	0.1182	0.1862	-6.4784
			319	-2.86	0	8.33411e-05	2.5862		319	-3.77	0	0	5.8259
			320	-2.21	0.0004	0.0016	-0.7374		320	-4.81	0	0	5.1561
			321	-1.51	0.0039	0.0121	-3.2182		321	-2.13	0.0002	0.0008	-0.407
			322	-2.03	0.0013	0.0047	-1.8276		322	-7.27	0	0	13.6422
			323	-2.46	0	2.25657e-05	4.3999		323	-2.3	0.0003	0.0011	-0.1373
			324	-0.68	0.0056	0.0167	-3.5864		324	-0.91	0.0006	0.0019	-1.3877
			325	-1.96	0	0.000177953	2.3544		325	-4.72	0	0	16.1235
			326	-0.98	0.001	0.0037	-1.848		326	-1.13	0.0003	0.001	-0.6022
			327	0.03	0.7463	0.8654	-7.7742		327	-0.21	0.0671	0.1143	-5.9733
			328	-0.12	0.5491	0.7245	-7.633		328	-0.34	0.0928	0.1516	-6.2656
			329	0.22	0.1333	0.2499	-6.5822		329	0.26	0.0793	0.1319	-6.1256
			330	-3.34	0.0006	0.0025	-1.3451		330	-3.6	0.0003	0.001	-0.6645
			331	-0.15	0.1958	0.3404	-6.9042		331	-0.86	0	0	4.5209
			332	-0.2	0.0448	0.1005	-5.5999		332	-0.77	0	0	6.0191
			333	-0.27	0.0292	0.0702	-5.196		333	-0.82	0	0	3.9288
			334	0.1	0.4343	0.6212	-7.4931		334	-0.13	0.2931	0.4022	-7.219
			335	-0.15	0.3376	0.5167	-7.3221		335	-0.2	0.1997	0.2928	-6.9202
			336	2.54	0.0021	0.0071	-2.6114		336	3.01	0.0006	0.0017	-1.2332
			337	7.15	0	1.87784e-14	27.4107		337	7.76	0	0	28.3944
			338	5.51	0	4.36102e-13	23.9968		338	6.39	0	0	25.8854
			339	2.24	0.0128	0.0334	-4.3988		339	2.19	0.0144	0.0296	-4.514
			340	0.14	0.3869	0.5717	-7.4168		340	0.08	0.6446	0.7374	-7.7141
			341	7.85	0	1.37067e-05	4.6834		341	6.12	0	0.0001	1.8299
			342	-0.38	0.134	0.2508	-6.5869		342	0.06	0.8154	0.876	-7.802
			343	-0.12	0.0829	0.1687	-6.1645		343	-0.01	0.8724	0.9177	-7.8179
			344	0.07	0.58	0.7489	-7.6623		344	0.07	0.5701	0.6754	-7.6533
			345	-0.15	0.1355	0.2534	-6.5963		345	-0.76	0	0	4.9731
			346	-0.16	0.1139	0.2205	-6.446		346	-0.62	0	0.0001	2.4383
			347	-0.27	0.0144	0.0371	-4.517		347	-0.67	0	0	3.2459
			348	0.83	0.007	0.02	-3.7991		348	1.36	0.0001	0.0005	0.1862
			349	10.96	0	5.06413e-16	31.3769		349	10.82	0	0	31.2468
			350	0.7	0.0008	0.0029	-1.5545		350	0.36	0.0461	0.0815	-5.6264
			351	0.23	0.1807	0.3185	-6.8384		351	0.13	0.4376	0.5473	-7.4979
			352	-2.87	0	5.46558e-07	8.3637		352	-2.44	0	0	6.2786
			353	-3.71	0	1.09966e-09	15.4013		353	-5.53	0	0	20.8457
			354	-7.88	0	1.72528e-16	32.3997		354	-9.29	0	0	33.8966
			355	-0.71	0.0002	0.0011	-0.3666		355	-0.86	0	0.0002	1.5558
			356	-0.71	0.0002	0.0011	-0.3666		356	-0.86	0	0.0002	1.5558
			357	-0.99	0.0074	0.0211	-3.8561		357	-1.46	0.0004	0.0013	-0.9579
			358	-5.77	0	1.51614e-15	30.0248		358	-6.23	0	0	30.864
			359	-1.09	0.0101	0.0274	-4.1636		359	-1.12	0.0086	0.019	-4.0117
			360	-0.19	0.4318	0.6185	-7.4893		360	-1.96	0	0	5.3556
			361	0	1	1	-7.8322		361	-4.27	0	0	24.6894
			362	10.58	0	2.52955e-07	30.1056		362	10.37	0	0	29.8939
			363	0.23	0.5464	0.7231	-7.6304		363	-0.37	0.3315	0.4408	-7.3091
			364	-0.15	0.0727	0.1518	-6.0459		364	-0.36	0.0004	0.0012	-0.8333
			365	-1.36	0.0001	0.0005	0.5633		365	-1.4	0.0001	0.0003	0.8422
			366	0.07	0.4855	0.6711	-7.5624		366	0.37	0.0016	0.0043	-2.3454
			367	0.2	0.8527	0.9257	-7.8131		367	1.96	0.0884	0.1452	-6.222
			368	-1.18	0	2.52955e-07	9.2476		368	-1.56	0	0	12.9663
			369	-1.14	0.0616	0.132	-5.8034		369	-2.93	0.0001	0.0003	0.8629
			370	-1.28	0.0078	0.0219	-3.7987		370	-2.44	0.0024	0.0061	-2.1536
			371	-0.91	0.0001	0.0006	1.0017		371	-6.59	0	0	24.9912
			372	-1.51	0	3.03008e-07	9.0358		372	-1.59	0	0	9.7441
			373	-1.69	0	9.77212e-05	2.7417		373	-5.7	0	0	18.8848
			374	-5.61	0	2.85851e-16	31.9736		374	-5.52	0	0	31.8274
			375	-0.16	0.1306	0.2462	-6.565		375	-0.54	0.0001	0.0004	0.5075
			376	0.11	0.439	0.6257	-7.5		376	-0.52	0.0024	0.0061	-2.7343
			377	0.18	0.2001	0.3465	-6.9216		377	0.11	0.4272	0.5366	-7.4825
			378	0.38	0.0324	0.0762	-5.2946		378	0.37	0.0331	0.0605	-5.3147
			379	-0.66	0.3255	0.5029	-7.2959		379	-1.1	0.1106	0.1764	-6.421
			380	1.27	0	1.29942e-07	10.0157		380	0.83	0	0	4.6543
			381	7.48	0	4.09871e-14	25.4038		381	-0.1	0.3479	0.4587	-7.3349
			382	1.03	0	3.96644e-06	6.1119		382	0.26	0.0444	0.0791	-5.5933
			383	1.24	0	4.85065e-06	5.8701		383	0.75	0.0001	0.0005	0.2202
			384	1.49	0	4.14998e-06	6.0532		384	1.3	0	0	4.3665
			385	1.14	0	1.55202e-05	4.5432		385	-0.01	0.9269	0.9551	-7.8276
			386	-0.25	0.0764	0.1582	-6.0913		386	-0.57	0.0006	0.0018	-1.3185
			387	0.6	0.0245	0.06	-5.0298		387	1.18	0.0002	0.0007	-0.2457
			388	-5.05	0	5.12682e-07	8.4342		388	-5.16	0	0	8.7221
			389	-1.27	0	1.57548e-05	4.6101		389	-2.65	0	0	12.7458
			390	-1.93	0.0005	0.0022	-0.9724		390	-3.08	0	0.0001	2.1772
			391	0.14	0.1562	0.2854	-6.7169		391	-0.03	0.7261	0.8061	-7.7641
			392	-0.02	0.7533	0.8683	-7.7774		392	-0.09	0.1748	0.2618	-6.811
			393	-0.04	0.6017	0.7664	-7.6811		393	-0.18	0.033	0.0604	-5.3129
			394	-0.1	0.3488	0.5286	-7.3452		394	-0.34	0.0055	0.0127	-3.5703
			395	-0.25	0.0566	0.1231	-5.8172		395	-0.34	0.0147	0.03	-4.5327
			396	-0.25	0.1716	0.3072	-6.7957		396	-0.33	0.0791	0.1316	-6.1229
			397	-1.16	0.0105	0.0284	-4.2078		397	-1.13	0.012	0.0252	-4.3406
			398	0.06	0.506	0.6904	-7.5868		398	0.14	0.1041	0.1671	-6.3676
			399	0.11	0.2938	0.4668	-7.2208		399	0.33	0.008	0.0177	-3.9367
			400	8.64	0	2.55712e-12	22.0758		400	10.18	0	0	24.2463
			401	6.75	0	1.91413e-10	17.3205		401	8	0	0	19.6465
			402	6.52	0	1.10569e-09	15.3845		402	7.72	0	0	17.7119
			403	6.52	0	7.88436e-15	28.3448		403	7.95	0	0	30.5935
			404	1.67	0	4.80991e-06	6.528		404	7.43	0	0	25.549
			405	0	1	1	-7.8322		405	5.4	0	0	25.788
			406	4.38	0	2.41587e-12	22.1407		406	5.4	0	0	24.8824
			407	-3.19	0.0001	0.0005	0.7947		407	-3.22	0.0029	0.0072	-2.3449
			408	-1.25	0.004	0.0123	-3.2392		408	-1.95	0.0001	0.0004	0.513
			409	-2.07	0.0062	0.0182	-3.6585		409	-2.54	0.0026	0.0066	-2.7178
			410	-1.38	0.018	0.0455	-4.3588		410	-2.75	0.0016	0.0042	-1.5879
			411	-2.3	0.0001	0.0004	0.9605		411	-3.73	0.0001	0.0003	1.6065
			412	-2.05	0	0.000240414	1.7664		412	-3.32	0	0.0001	2.9967
			413	-1.28	0.0135	0.0351	-4.454		413	-1.39	0.0085	0.0187	-3.9932
			414	-1.35	0.0051	0.0152	-3.4105		414	-1.14	0.036	0.0654	-5.1541
			415	-0.54	0.2238	0.3797	-6.9113		415	-1.46	0.0104	0.0222	-3.8943
			416	3.69	0	1.05708e-06	7.9776		416	4.46	0	0	12.4331
			417	3.19	0	3.04154e-11	19.407		417	4.55	0	0	24.144
			418	-3.12	0	2.24165e-06	6.778		418	-2.36	0	0	3.394
			419	0.04	0.9125	0.9615	-7.8255		419	-0.53	0.1291	0.2007	-6.555
			420	0.54	0.1113	0.2164	-6.4264		420	0.21	0.5083	0.6161	-7.5895
			421	-0.11	0.5888	0.7559	-7.6701		421	0.01	0.9528	0.9713	-7.8303
			422	0.25	0.5944	0.7609	-7.5967		422	-0.38	0.383	0.4928	-7.4067
			423	0.3	0.0397	0.0905	-5.4864		423	-0.27	0.0605	0.1043	-5.8786
			424	-0.71	0.0107	0.0289	-4.2284		424	-0.61	0.0245	0.0468	-5.0302
			425	-1.26	0	6.71749e-05	2.8468		425	-1.44	0	0	4.3614
			426	-1.2	0.001	0.0036	-1.8208		426	-1.85	0	0.0001	2.3855
			427	-0.79	0.0503	0.1115	-5.7078		427	-1.48	0.0014	0.0037	-2.1713
			428	-0.21	0.0355	0.0826	-5.3823		428	-0.32	0.0035	0.0086	-3.1175
			429	-0.16	0.0996	0.1968	-6.3283		429	-0.4	0.0007	0.002	-1.4575
			430	-0.11	0.1442	0.2671	-6.6495		430	-0.04	0.6221	0.7182	-7.6975
			431	-0.09	0.8132	0.9039	-7.8012		431	0.23	0.5377	0.6463	-7.6215
			432	0.91	0.0696	0.1463	-6.0067		432	1.13	0.0289	0.0538	-5.1861
			433	-0.72	0.1172	0.2257	-6.4709		433	-1.18	0.0158	0.032	-4.608
			434	-0.11	0.1355	0.2534	-6.5966		434	0.03	0.7149	0.7978	-7.7582
			435	-0.79	0.0024	0.0078	-2.0471		435	-0.11	0.3766	0.4861	-7.3802
			436	-0.1	0.3121	0.4876	-7.2653		436	-0.18	0.0898	0.1473	-6.2365
			437	0.08	0.6491	0.8005	-7.7173		437	0.19	0.2951	0.4044	-7.224
			438	0.07	0.714	0.8468	-7.7577		438	0.1	0.5695	0.6751	-7.6527
			439	-0.04	0.7923	0.8934	-7.7938		439	0.02	0.9157	0.9461	-7.826
			440	0.28	0.0375	0.0866	-5.435		440	0.2	0.1169	0.1851	-6.4693
			441	-0.6	0.2723	0.4404	-7.1637		441	-0.76	0.1682	0.2534	-6.7793
			442	-0.24	0.7575	0.8712	-7.7793		442	0.18	0.8118	0.8739	-7.8008
			443	6.39	0	2.01343e-08	12.1566		443	4.04	0	0	6.1508
			444	5.31	0	5.79397e-08	11.3086		444	7.14	0	0	17.0944
			445	-1.87	0	1.72081e-08	12.3388		445	-3.1	0	0	19.2587
			446	-0.58	0.2098	0.3595	-6.9599		446	-2.44	0.0001	0.0003	0.748
			447	-1.42	0	1.93299e-06	6.9456		447	-1.37	0	0	6.4222
			448	0.02	0.8424	0.9202	-7.8103		448	0.03	0.7452	0.8203	-7.7736
			449	-0.03	0.8325	0.9144	-7.8074		449	0.15	0.3365	0.446	-7.3197
			450	0.1	0.4026	0.5865	-7.4435		450	-0.01	0.9412	0.9643	-7.8292
			451	-1.86	0.0012	0.0043	-2.0293		451	-2.91	0	0.0001	2.2628
			452	-1.27	0	0.000136503	2.0116		452	-1.01	0.0002	0.0007	-0.2658
			453	-5	0	9.6379e-07	7.7261		453	-5.04	0	0	7.8196
			454	-2.33	0.0001	0.0005	0.62		454	-3.65	0	0	5.7136
			455	-1.33	0.0001	0.0003	0.9599		455	-2.53	0	0	8.6146
			456	-0.03	0.8325	0.9144	-7.8074		456	0.15	0.3365	0.446	-7.3197
			457	-1.3	0	1.68143e-05	4.4494		457	-3.08	0	0	15.7833
			458	-0.05	0.8873	0.9455	-7.8211		458	-0.39	0.2564	0.3593	-7.1177
			459	0.34	0.6476	0.7999	-7.2546		459	-1.96	0.0026	0.0064	-2.5228
			460	-0.19	0.5983	0.764	-7.6783		460	-1.47	0.0011	0.0029	-1.9042
			461	-0.44	0.4209	0.6086	-6.9694		461	-2.23	0	0.0002	1.6964
			462	-1.21	0.0003	0.0014	-0.5414		462	-3.05	0	0	9.1032
			463	1.63	0.0888	0.1798	-6.2262		463	0.01	0.9869	0.9934	-7.8321
			464	1.75	0.0809	0.1656	-6.1432		464	-0.1	0.9143	0.9453	-7.8258
			465	-0.47	0.0572	0.124	-5.8273		465	-0.12	0.6029	0.705	-7.6821
			466	-1.18	0.0002	0.001	-0.2935		466	-3.24	0	0	11.734
			467	-1.71	0	7.6772e-05	2.6884		467	-1.76	0	0	3.032
			468	0.17	0.189	0.3302	-6.8754		468	-0.06	0.6093	0.7098	-7.6873
			469	-0.24	0.202	0.3492	-6.9291		469	0.03	0.888	0.9271	-7.8212
			470	-0.54	0.0185	0.0464	-4.7573		470	-1	0.0002	0.0008	-0.3726
			471	-0.32	0.5469	0.7234	-7.6309		471	-0.82	0.1344	0.2081	-6.5898
			472	0.11	0.3225	0.5002	-7.2891		472	-0.11	0.3263	0.4358	-7.2977
			473	0.77	0.337	0.5167	-7.3208		473	0.24	0.7594	0.8318	-7.7802
			474	-0.57	0.4351	0.6218	-7.4943		474	0.59	0.4187	0.5297	-7.4695
			475	3.24	0	1.5747e-08	12.4359		475	3.61	0	0	13.9393
			476	0.9	0.0301	0.0719	-5.2266		476	1.28	0.004	0.0095	-3.2403
			477	0.39	0.119	0.228	-6.4846		477	0.45	0.0772	0.1287	-6.101
			478	3.42	0	1.7708e-07	9.6577		478	5.25	0	0	15.4607
			479	-0.19	0.1173	0.2259	-6.4723		479	-0.51	0.0005	0.0015	-1.1536
			480	-1.1	0.1224	0.2329	-6.5089		480	0.02	0.9742	0.9847	-7.8317
			481	0.49	0.0106	0.0286	-4.216		481	0.39	0.0372	0.0671	-5.4266
			482	0.17	0.7783	0.8842	-7.7882		482	-0.03	0.9641	0.9774	-7.8311
			483	-1.27	0.0525	0.1152	-5.7118		483	-0.04	0.959	0.9754	-7.6284
			484	0	0.9902	1	-7.8321		484	0.09	0.4279	0.5371	-7.4836
			485	0.01	0.9418	0.9749	-7.8293		485	-0.08	0.5852	0.6906	-7.667
			486	0.02	0.9236	0.9649	-7.8271		486	-0.29	0.1285	0.2001	-6.5511
			487	0.73	0.0544	0.119	-5.7817		487	0.53	0.1495	0.229	-6.68
			488	-2.77	0	3.58416e-09	14.0877		488	-4.6	0	0	21.03
			489	-2.23	0	0.000117707	2.1798		489	-3.53	0	0	7.6714
			490	-1.38	0.0042	0.013	-2.5276		490	-3.2	0	0.0001	3.3538
			491	-4.31	0	2.83818e-08	11.7781		491	-4.7	0	0	12.9703
			492	-2.38	0	9.61188e-08	10.3585		492	-1.22	0	0.0001	2.1354
			493	-0.09	0.5322	0.7121	-7.6157		493	-0.91	0	0.0001	2.6067
			494	-1.11	0.0087	0.0241	-4.016		494	-1.79	0.0002	0.0008	-0.3222
			495	-1.25	0	0.000111558	2.2416		495	-0.48	0.0285	0.0533	-5.1737
			496	-0.08	0.3884	0.5726	-7.4194		496	0.09	0.3326	0.4417	-7.3114
			497	-0.16	0.232	0.3908	-7.0398		497	0.08	0.5447	0.6522	-7.6286
			498	0.13	0.3032	0.4785	-7.2441		498	-0.15	0.2632	0.3668	-7.1379
			499	-0.21	0.0536	0.1174	-5.7665		499	-0.19	0.0805	0.1336	-6.1387
			500	-0.03	0.7437	0.8654	-7.7729		500	-0.17	0.0797	0.1325	-6.1299
			501	-0.2	0.0241	0.0593	-5.0146		501	-0.42	0.0001	0.0003	0.6066
			502	0.06	0.5806	0.7494	-7.6629		502	-0.09	0.4066	0.5181	-7.4501
			503	0.05	0.8129	0.9039	-7.8011		503	0.41	0.0742	0.1245	-6.0648
			504	-1	0.0085	0.0238	-4.0006		504	-1.25	0.0018	0.0047	-2.4425
			505	-2.11	0	4.30586e-06	6.0089		505	-2.3	0	0	7.0832
			506	-1.56	0.0361	0.0836	-5.3973		506	-2.15	0.0065	0.0148	-3.7356
			507	-2.61	0.0009	0.0035	-1.6602		507	-2.04	0.0163	0.0327	-4.3796
			508	-2.57	0	4.45418e-06	6.4498		508	-3.06	0	0	9.5963
			509	-1.88	0.0009	0.0035	-1.6667		509	-2.38	0.0007	0.0021	-1.1929
			510	-1.3	0.034	0.0797	-5.2241		510	-1.95	0.0038	0.0091	-3.0331
			511	-4.05	0	8.90773e-06	5.5545		511	-1.4	0.0137	0.0283	-4.1751
			512	-2.07	0.0052	0.0157	-3.1464		512	-2.28	0.0029	0.0072	-2.5358
			513	-1.54	0.0006	0.0026	-1.2956		513	-1.59	0.0023	0.0058	-2.3928
			514	-1.29	0.0058	0.017	-3.5038		514	-1.66	0.0005	0.0016	-1.1125
			515	-0.52	0.0758	0.1573	-5.5318		515	-0.85	0.0023	0.0059	-2.2306
			516	0.55	0.0074	0.0212	-3.8639		516	0.43	0.03	0.0556	-5.2232
			517	2.15	0	4.33281e-08	11.2944		517	2.29	0	0	12.1896
			518	5.95	0	6.6636e-14	26.1366		518	7.82	0	0	29.3994
			519	4.84	0	1.21255e-09	15.2783		519	7.37	0	0	21.0063
			520	6.15	0	1.47635e-14	27.6982		520	7.52	0	0	30.0175
			521	-8.37	0	1.01664e-13	22.7727		521	-0.64	0.0001	0.0003	1.2547
			522	0.76	0.3957	0.5808	-7.4288		522	0.24	0.8045	0.8682	-7.721
			523	-0.29	0.0514	0.1138	-5.7283		523	-0.33	0.0266	0.0501	-5.1069
			524	-0.31	0.151	0.2777	-6.6885		524	-0.21	0.332	0.4411	-7.3101
			525	-0.51	0.0352	0.082	-5.3732		525	-0.82	0.0023	0.0058	-2.6816
			526	1.31	0.0002	0.0009	-0.1144		526	1.48	0.0001	0.0002	1.1055
			527	3.05	0	6.936e-09	13.3617		527	1.11	0.0001	0.0003	0.7863
			528	-1.05	0.0098	0.0269	-4.1398		528	-1.98	0.0001	0.0002	1.0052
			529	-0.19	0.1757	0.3122	-6.8153		529	-0.52	0.0016	0.0043	-2.3401
			530	0.15	0.2736	0.4421	-7.1674		530	0	0.9821	0.9898	-7.832
			531	-3.45	0	1.05542e-06	7.6181		531	-4.37	0	0	10.7317
			532	0.03	0.769	0.8791	-7.7844		532	-0.29	0.0239	0.0458	-5.0054
			533	8.68	0	5.49925e-17	34.1879		533	9.52	0	0	34.9147
			534	5.95	0	9.8113e-13	23.1336		534	7.57	0	0	26.2406
			535	-0.58	0.0001	0.0007	0.1088		535	-0.4	0.0034	0.0083	-3.081
			536	-1.21	0.0002	0.0008	-0.0565		536	-0.78	0.0057	0.013	-3.5992
			537	-1.15	0.0002	0.0008	-0.0059		537	-0.74	0.0054	0.0124	-3.5406
			538	-1.11	0.0007	0.0028	-1.5116		538	-0.56	0.0472	0.0832	-5.6491
			539	-1.1	0.0164	0.0418	-4.6433		539	-0.56	0.184	0.2736	-6.8534
			540	-1.31	0.0016	0.0055	-2.2986		540	-1.12	0.0046	0.0108	-3.3844
			541	-0.09	0.4982	0.683	-7.5776		541	-0.38	0.011	0.0234	-4.2508
			542	-0.08	0.6071	0.7702	-7.6855		542	-0.13	0.3997	0.5106	-7.4388
			543	-0.04	0.7757	0.8838	-7.7872		543	-0.18	0.2505	0.3531	-7.0999
			544	0.01	0.9509	0.9798	-7.8301		544	-0.38	0.009	0.0197	-4.0575
			545	0.75	0.0112	0.0301	-4.272		545	0.88	0.0042	0.01	-3.2992
			546	0.03	0.744	0.8654	-7.7731		546	0.08	0.3574	0.4676	-7.3623
			547	0.08	0.2225	0.3779	-7.0068		547	-0.01	0.9123	0.9439	-7.8255
			548	0.03	0.744	0.8654	-7.7731		548	0.08	0.3574	0.4676	-7.3623
			549	-0.22	0.0684	0.1443	-5.9905		549	-0.18	0.1319	0.2047	-6.5735
			550	0.13	0.4045	0.5884	-7.4467		550	-0.06	0.6993	0.7841	-7.7495
			551	-3.72	0	1.83064e-09	14.8175		551	-3.62	0	0	14.4336
			552	-1.4	0.0124	0.0325	-4.3657		552	-2.1	0.0007	0.0021	-1.4865
			553	-2.34	0.0003	0.0011	-0.401		553	-4.47	0	0	5.7101
			554	-0.64	0.0019	0.0064	-2.471		554	-1.38	0	0	5.3485
			555	-2.42	0.0003	0.0012	-0.0209		555	-2.21	0.0005	0.0016	-0.7214
			556	-1.28	0.0082	0.0229	-3.9608		556	-1.72	0.001	0.0029	-1.8681
			557	-3.28	0	1.89238e-08	12.235		557	-5.68	0	0	19.7318
			558	-1.67	0.0073	0.0209	-3.8164		558	-2.01	0.0037	0.0089	-3.0568
			559	-1.13	0.0184	0.0461	-4.7515		559	-2.2	0.0001	0.0005	0.1949
			560	0.64	0.0003	0.0013	-0.594		560	1.69	0	0	10.7984
			561	-0.01	0.9133	0.9617	-7.8256		561	-0.15	0.2095	0.3044	-6.9586
			562	-0.56	0.003	0.0097	-2.9717		562	-0.25	0.1416	0.218	-6.6339
			563	0.13	0.422	0.6095	-7.4745		563	0.83	0.0001	0.0004	0.3889
			564	-0.22	0.3868	0.5717	-7.4168		564	-0.51	0.057	0.0986	-5.8244
			565	-0.72	0.0511	0.1133	-5.5452		565	0.07	0.7997	0.8639	-7.7959
			566	0.14	0.2918	0.4653	-7.2158		566	0.01	0.9099	0.9426	-7.8251
			567	0.16	0.5321	0.7121	-7.5369		567	0.55	0.0388	0.0696	-5.4463
			568	-0.75	0.0035	0.0111	-3.1248		568	-0.02	0.9337	0.9586	-7.8284
			569	-0.94	0.0033	0.0105	-3.0626		569	0.68	0.0223	0.0432	-4.9401
			570	0	1	1	-7.8322		570	-0.2	0.0282	0.0529	-5.1642
			571	0.09	0.7354	0.8615	-7.7689		571	-0.07	0.7936	0.8615	-7.7943
			572	-0.99	0.003	0.0095	-2.6661		572	-0.81	0.0028	0.007	-2.8053
			573	0	1	1	-7.8322		573	0.05	0.5442	0.6519	-7.6282
			574	-1.56	0.0033	0.0104	-3.0472		574	-2.13	0.0003	0.0009	-0.483
			575	-1.13	0.0006	0.0025	-1.3739		575	-2.66	0	0	8.1171
			576	-0.97	0.0003	0.0014	-0.6664		576	-2.52	0	0	10.5213
			577	-1.44	0	9.84007e-05	2.3925		577	-3.16	0	0	12.3002
			578	-1.83	0.0045	0.0137	-3.3355		578	-3.4	0.0001	0.0002	1.3119
			579	-2.88	0	2.58418e-05	3.9534		579	-6.95	0	0	15.4628
			580	-2.27	0	6.50162e-05	3.5337		580	-6.3	0	0	18.9137
			581	-1.03	0.0078	0.0221	-3.8075		581	-2.88	0	0	6.458
			582	-4.39	0	5.37901e-13	23.721		582	-4.93	0	0	25.2218
			583	-3.42	0	7.1403e-08	10.8627		583	-4.67	0	0	15.7561
			584	-0.73	0.0713	0.1494	-5.8775		584	-2.32	0.0014	0.0037	-1.5143
			585	-2.01	0.0003	0.0014	0.0631		585	-1.66	0.0002	0.0007	0.3128
			586	0.04	0.5716	0.7412	-7.6547		586	0.12	0.1363	0.2104	-6.6016
			587	-0.12	0.2242	0.3802	-7.0129		587	0.02	0.8467	0.9001	-7.8115
			588	-0.14	0.1059	0.2074	-6.3826		588	-0.13	0.1286	0.2002	-6.5519
			589	-0.29	0.3604	0.542	-7.3682		589	-1.23	0.0013	0.0034	-2.0832
			590	-0.52	0.0036	0.0114	-3.1478		590	-0.65	0.0007	0.0021	-1.4857
			591	-0.52	0.4257	0.612	-7.4801		591	-0.8	0.2242	0.3218	-7.0129
			592	-0.16	0.6049	0.7686	-7.6837		592	-0.08	0.794	0.8615	-7.7944
			593	-0.03	0.9362	0.9716	-7.8287		593	-0.1	0.8146	0.8757	-7.8017
			594	0.38	0.5524	0.7264	-7.6363		594	1.01	0.1305	0.2027	-6.5643
			595	-0.41	0.8323	0.9144	-7.3484		595	0.67	0.7346	0.8117	-7.3065
			596	-3.11	0	1.12313e-06	7.5434		596	-3.16	0	0	7.7548
			597	-0.59	0.0976	0.1934	-6.3102		597	-1.87	0.0001	0.0002	1.0448
			598	-2.7	0	4.70014e-07	8.5354		598	-3.27	0	0	11.0624
			599	-1.66	0.0027	0.0086	-2.7512		599	-6.12	0	0	8.1295
			600	-0.18	0.1502	0.2767	-6.6844		600	-0.73	0	0.0001	2.089
			601	0.97	0.2452	0.407	-7.0831		601	0.65	0.4321	0.5417	-7.4899
			602	-0.67	0	0.0003	1.2479		602	-0.17	0.1537	0.2344	-6.7038
			603	0.03	0.9348	0.9707	-7.8285		603	0.59	0.0737	0.1239	-6.0585
			604	1.04	0.0004	0.0018	-0.995		604	3.45	0	0	13.3657
			605	5.88	0	7.73956e-12	20.9054		605	1.15	0.0001	0.0004	0.4443
			606	0.1	0.2403	0.4004	-7.0673		606	0.01	0.8902	0.9287	-7.8216
			607	0.09	0.2337	0.3927	-7.0456		607	-0.09	0.2242	0.3218	-7.0126
			608	0.02	0.8338	0.9152	-7.8078		608	0.02	0.888	0.9271	-7.8212
			609	-0.15	0.0674	0.1428	-5.978		609	0.06	0.4134	0.5247	-7.461
			610	0.34	0.0043	0.0131	-3.3171		610	-0.01	0.9252	0.9537	-7.8273
			611	-0.52	0.0003	0.0012	-0.5448		611	-0.98	0	0	6.6109
			612	-0.33	0.0136	0.0354	-4.4628		612	-0.56	0.0003	0.001	-0.6993
			613	-0.87	0	4.73176e-05	3.2609		613	0.46	0.0025	0.0063	-2.7755
			614	-0.38	0.5644	0.7358	-7.6479		614	-0.14	0.8271	0.8854	-7.8057
			615	-0.91	0.0029	0.0092	-2.9108		615	-1.64	0	0.0001	2.5431
			616	-0.17	0.3012	0.4769	-7.2394		616	0.33	0.0494	0.0867	-5.6922
			617	-0.06	0.7223	0.853	-7.7622		617	0.1	0.5536	0.6609	-7.6375
			618	-0.37	0.005	0.015	-3.4682		618	-0.46	0.001	0.0028	-1.8329
			619	-0.12	0.3811	0.5661	-7.4066		619	-0.23	0.0978	0.1589	-6.3123
			620	-0.22	0.0556	0.1212	-5.8006		620	-0.19	0.0982	0.1594	-6.3158
			621	0.02	0.9076	0.9577	-7.8248		621	-0.04	0.7631	0.8352	-7.7818
			622	0.44	0.0589	0.1272	-5.8537		622	0.49	0.0369	0.0666	-5.4179
			623	-0.48	0.3576	0.5388	-7.3628		623	0.52	0.3239	0.4338	-7.2923
			624	0.06	0.6186	0.777	-7.6947		624	0.24	0.0739	0.1242	-6.061
			625	-2.24	0.0016	0.0055	-2.1416		625	-2.13	0.0286	0.0534	-4.6528
			626	-1.25	0.0013	0.0048	-2.1418		626	-1.66	0.0001	0.0004	0.4178
			627	-2.38	0	3.59594e-07	8.8436		627	-3.95	0	0	15.6883
			628	-1.63	0.0001	0.0006	0.2882		628	-2.63	0	0	5.6842
			629	-1.57	0.0003	0.0013	-0.611		629	-2.58	0	0	4.7157
			630	-2.12	0	0.0003	1.2767		630	-2.78	0	0	4.3452
			631	-0.05	0.8689	0.935	-7.8171		631	0.96	0.0106	0.0226	-4.2119
			632	-0.15	0.7494	0.8668	-7.7756		632	1.31	0.0149	0.0304	-4.5502
			633	-0.05	0.9224	0.9649	-7.827		633	1.35	0.0147	0.03	-4.5356
			634	0.02	0.9743	0.9947	-7.8317		634	1.44	0.0112	0.0238	-4.2722
			635	-0.16	0.8286	0.9124	-7.8058		635	0.95	0.3143	0.4247	-7.0588
			636	-0.05	0.8632	0.932	-7.8158		636	0.88	0.0082	0.0182	-3.9631
			637	0.24	0.6206	0.7792	-7.6963		637	1.35	0.014	0.029	-4.4907
			638	-0.05	0.8981	0.9522	-7.8231		638	0.89	0.0307	0.0566	-5.244
			639	-0.49	0.2315	0.3902	-6.9148		639	0.41	0.494	0.6028	-7.069
			640	-0.14	0.7722	0.8819	-7.7857		640	1.43	0.0102	0.0219	-4.1767
			641	-0.57	0.4253	0.6118	-7.3878		641	0.15	0.8831	0.9243	-7.3628
			642	0.22	0.7158	0.8476	-7.7587		642	1.63	0.0144	0.0296	-4.5183
			643	0.2	0.7403	0.8643	-7.7713		643	1.67	0.0142	0.0292	-4.5008
			644	0.31	0.3601	0.5417	-7.3676		644	1	0.0094	0.0203	-4.0974
			645	0.25	0.4669	0.6527	-7.5385		645	0.99	0.0098	0.021	-4.133
			646	-0.02	0.8532	0.9259	-7.8132		646	-0.28	0.0247	0.0471	-5.037
			647	0.61	0.3386	0.517	-7.3241		647	1.02	0.1191	0.1874	-6.4851
			648	-0.61	0.3971	0.582	-7.4343		648	-0.97	0.1901	0.2814	-6.8802
			649	-0.17	0.8077	0.9018	-7.7993		649	1.91	0.0162	0.0326	-4.6309
			650	0.3	0.6931	0.8335	-7.7443		650	1.02	0.2817	0.3894	-6.9763
			651	-0.06	0.6767	0.8198	-7.7357		651	-0.38	0.0153	0.0311	-4.5746
			652	-0.34	0.0625	0.1337	-5.9094		652	-0.99	0	0.0002	1.5106
			653	-0.03	0.6681	0.8148	-7.7302		653	-0.11	0.1681	0.2533	-6.7787
			654	-1.45	0.0001	0.0004	0.6692		654	-3	0	0	9.2844
			655	-0.04	0.8213	0.9083	-7.8039		655	-0.6	0.0034	0.0084	-3.0895
			656	-0.25	0.1615	0.2933	-6.7454		656	-0.73	0.0008	0.0022	-1.5545
			657	-0.16	0.3855	0.5708	-7.4145		657	-1.19	0	0.0001	2.6911
			658	-0.76	0.0788	0.1622	-5.8195		658	-3.75	0	0.0001	2.4587
			659	-0.05	0.7005	0.838	-7.7501		659	-0.77	0.0001	0.0003	0.9651
			660	0.69	0.0017	0.0059	-2.3822		660	-0.08	0.6671	0.7569	-7.7296
			661	-3.07	0	9.36174e-08	10.39		661	-2.49	0	0	7.6434
			662	-3.33	0	1.47907e-05	4.5961		662	-7.33	0	0	14.9221
			663	-6.2	0	3.82099e-10	16.8328		663	-2.76	0	0	3.6549
			664	-1.75	0.0002	0.0008	0.1603		664	-5.12	0	0	13.4871
			665	-2.67	0	5.96322e-07	8.2591		665	-2.78	0	0	8.7847
			666	-1.39	0.0022	0.0072	-2.51		666	-3.09	0	0	6.1166
			667	3.8	0	7.0052e-10	15.8943		667	4.23	0	0	17.3676
			668	-0.01	0.9226	0.9649	-7.827		668	-0.17	0.0499	0.0875	-5.7017
			669	-0.15	0.2646	0.4316	-7.142		669	-0.3	0.0365	0.0661	-5.4082
			670	0	0.9728	0.994	-7.8316		670	-0.16	0.1141	0.1812	-6.4477
			671	0.22	0.159	0.2899	-6.732		671	0.13	0.3842	0.4936	-7.4121
			672	0.56	0.3787	0.5637	-7.3989		672	0.7	0.315	0.4254	-7.191
			673	-0.05	0.8089	0.9018	-7.7998		673	-0.29	0.1587	0.2409	-6.7306
			674	-1.76	0	0.000143229	1.9519		674	-1.68	0	0.0002	1.4765
			675	0.51	0.442	0.6284	-7.0287		675	-2.23	0.0015	0.004	-1.7619
			676	-0.11	0.8234	0.9099	-7.3469		676	-1.76	0.0001	0.0005	0.3374
			677	0.01	0.9879	1	-7.8321		677	0.08	0.8973	0.933	-7.823
			678	-1.29	0.0042	0.0129	-3.2903		678	-1.39	0.0024	0.006	-2.7245
			679	0.01	0.9265	0.9663	-7.8275		679	-0.01	0.8426	0.8977	-7.8103
			680	0.01	0.8481	0.9228	-7.8119		680	-0.02	0.743	0.8187	-7.7726
			681	-0.01	0.942	0.9749	-7.8293		681	0	0.9924	0.9975	-7.8322
			682	-0.02	0.7965	0.8956	-7.7953		682	0.04	0.6862	0.7742	-7.7417
			683	1.09	0.0205	0.0511	-4.8586		683	1.37	0.0054	0.0124	-3.5389
			684	-1.58	0.0003	0.0012	-0.501		684	-1.7	0.0001	0.0005	0.2036
			685	-0.73	0.0022	0.0072	-2.6246		685	-0.56	0.0113	0.0238	-4.2752
			686	-0.24	0.6581	0.8069	-7.7236		686	-1.29	0.0309	0.0569	-5.2495
			687	0.33	0.0042	0.013	-3.3005		687	0.34	0.0035	0.0086	-3.1241
			688	5.61	0	1.76799e-12	22.4831		688	5.53	0	0	22.292
			689	0.19	0.8581	0.9289	-7.8145		689	0.61	0.5604	0.6676	-7.6441
			690	-3.39	0	4.0102e-06	6.0976		690	-3.69	0	0	7.1671
			691	-1.75	0.0055	0.0163	-3.415		691	-4.48	0	0	5.0091
			692	-1.26	0.0001	0.0006	0.3616		692	-1.62	0	0	3.0605
			693	-5.41	0	8.02693e-11	18.2965		693	-6.23	0	0	20.2117
			694	-3.92	0	8.90379e-08	10.9755		694	-5.64	0	0	19.5628
			695	-2.05	0	7.44374e-05	3.3788		695	-5.01	0	0	17.4291
			696	-1.1	0.0324	0.0763	-5.1995		696	-1.51	0.0035	0.0084	-3.0637
			697	-0.93	0.007	0.02	-3.2455		697	-4.19	0	0	15.2253
			698	-3.9	0	4.70845e-06	5.9095		698	-3.33	0	0	3.9989
			699	7.51	0	1.19726e-09	15.2969		699	8.47	0	0	16.953
			700	0.35	0.6242	0.782	-7.6991		700	0.32	0.6489	0.7414	-7.7172
			701	-0.15	0.1134	0.2199	-6.4427		701	-0.5	0	0.0002	1.3168
			702	-0.12	0.4463	0.6331	-7.5104		702	-0.43	0.0143	0.0295	-4.5106
			703	-0.67	0.0356	0.0826	-5.3838		703	-0.78	0.0165	0.0331	-4.6505
			704	-0.04	0.6315	0.788	-7.7046		704	-0.23	0.0115	0.0243	-4.2981
			705	0.25	0.0999	0.1974	-6.3315		705	0.4	0.0135	0.0279	-4.4506
			706	-0.75	0.0496	0.1102	-5.6959		706	-1.17	0.0049	0.0114	-3.4454
			707	-0.26	0.0914	0.184	-6.2521		707	0.51	0.0034	0.0084	-3.094
			708	0.13	0.4614	0.6482	-7.5312		708	0.9	0.0001	0.0005	0.258
			709	3.94	0	4.76167e-07	9.0026		709	1.24	0.0007	0.002	-1.1821
			710	0.25	0.0609	0.131	-5.885		710	0.41	0.0042	0.01	-3.3026
			711	-1.6	0.0046	0.014	-3.3939		711	-2.91	0	0.0001	1.8968
			712	-0.31	0.0429	0.097	-5.5607		712	-0.62	0.0005	0.0016	-1.1838
			713	2.31	0.0023	0.0076	-2.1162		713	2.54	0	0.0001	2.0814
			714	0.34	0.0068	0.0196	-3.7763		714	0.42	0.0017	0.0045	-2.3897
			715	0.35	0.0035	0.0111	-3.1235		715	0.47	0.0004	0.0012	-0.9011
			716	0.48	0.0351	0.082	-5.3722		716	0.59	0.012	0.0251	-4.3354
			717	-0.06	0.4267	0.6132	-7.4818		717	-0.15	0.0704	0.1191	-6.0174
			718	0.29	0.094	0.1877	-6.2771		718	0.44	0.0154	0.0312	-4.5814
			719	-0.12	0.1358	0.2537	-6.5983		719	-0.01	0.8979	0.9333	-7.8231
			720	5.76	0	1.41669e-08	12.9203		720	4.72	0	0	6.1265
			721	6.41	0	3.18146e-11	19.3542		721	8.64	0	0	23.3618
			722	5.34	0	4.99973e-12	21.3541		722	5.82	0	0	22.4887
			723	5.58	0	7.88436e-15	28.3235		723	5.67	0	0	28.5228
			724	0.35	0.0745	0.1547	-6.0682		724	0.59	0.006	0.0137	-3.6503
			725	7.71	0	6.87866e-12	20.9958		725	7.93	0	0	21.3644
			726	1.37	0	3.82872e-05	3.5026		726	2.17	0	0	9.2821
			727	-0.02	0.745	0.8654	-7.7735		727	0	0.953	0.9713	-7.8303
			728	0.07	0.5033	0.6886	-7.5837		728	0.05	0.6397	0.7335	-7.7106
			729	-0.02	0.7962	0.8956	-7.7952		729	-0.01	0.8686	0.9156	-7.817
			730	-0.01	0.8632	0.932	-7.8158		730	0.04	0.5954	0.6993	-7.6757
			731	-0.04	0.5665	0.7368	-7.6499		731	-0.03	0.7207	0.803	-7.7613
			732	-0.02	0.8254	0.9102	-7.8052		732	0.15	0.1014	0.1638	-6.344
			733	-2.42	0.0039	0.0121	-3.2238		733	-1.98	0.0135	0.028	-4.453
			734	0.01	0.9869	1	-7.8321		734	0.35	0.3309	0.4403	-7.3077
			735	-2.34	0	0.000132798	2.0423		735	-2.47	0	0.0001	2.6454
			736	-5.99	0	2.02943e-13	24.8752		736	-1.28	0	0	4.3637
			737	0.07	0.6713	0.8159	-7.7323		737	-0.13	0.3889	0.4983	-7.4204
			738	-0.08	0.4026	0.5865	-7.4435		738	-0.41	0.0005	0.0015	-1.1468
			739	0.23	0.1424	0.2646	-6.6389		739	-0.58	0.0014	0.0037	-2.1839
			740	0.13	0.0942	0.188	-6.2792		740	0.21	0.0148	0.0302	-4.5433
			741	-0.06	0.6179	0.7767	-7.6942		741	-0.2	0.1406	0.2166	-6.6281
			742	0.08	0.3015	0.477	-7.2399		742	0.2	0.025	0.0476	-5.0481
			743	-0.12	0.4244	0.6118	-7.4782		743	0.1	0.4991	0.6075	-7.5787
			744	0.35	0.0465	0.1041	-5.635		744	0.32	0.062	0.1065	-5.9009
			745	0	0.9734	0.9941	-7.8316		745	0.16	0.2613	0.3643	-7.1321
			746	-0.06	0.4345	0.6213	-7.4934		746	0.08	0.32	0.43	-7.2835
			747	-0.08	0.4248	0.6118	-7.4788		747	-0.21	0.0369	0.0666	-5.4175
			748	1.81	0	5.3465e-05	3.3847		748	2.93	0	0	4.03
			749	-0.42	0.0734	0.1531	-6.0551		749	-0.6	0.0158	0.0319	-4.605
			750	-0.25	0.1432	0.2655	-6.61		750	3.17	0	0	8.4424
			751	-0.25	0.1548	0.2836	-6.7097		751	-0.66	0.0014	0.0038	-2.2028
			752	0.78	0.0952	0.1898	-6.2882		752	0.95	0.0472	0.0832	-5.6486
			753	0.05	0.9281	0.9663	-7.8277		753	-0.05	0.9154	0.9461	-7.826
			754	0.02	0.9766	0.9961	-7.8318		754	-0.1	0.8403	0.8968	-7.8097
			755	-0.04	0.8166	0.905	-7.8024		755	-0.01	0.9466	0.9676	-7.8297
			756	-0.2	0.0958	0.1906	-6.2937		756	-0.01	0.9599	0.9754	-7.8308
			757	-6.28	0	4.29432e-06	6.3369		757	-4.4	0.0007	0.0022	-0.9417
			758	-0.58	0.3374	0.5167	-7.3217		758	-0.4	0.5014	0.6099	-7.5814
			759	-0.27	0.329	0.507	-7.3035		759	-0.53	0.064	0.1095	-5.9298
			760	0.66	0.0576	0.1247	-5.8335		760	0.08	0.814	0.8754	-7.8015
			761	-0.12	0.3457	0.5249	-7.3389		761	-0.44	0.0037	0.009	-3.1813
			762	-0.41	0.0296	0.0709	-5.21		762	-0.29	0.1015	0.1638	-6.3451
			763	0.34	0.0119	0.0315	-4.3249		763	0.61	0.0001	0.0005	0.2127
			764	-0.02	0.8926	0.9498	-7.8221		764	-0.35	0.0248	0.0472	-5.0402
			765	-2.56	0	6.83411e-05	2.8246		765	-2.64	0	0	3.162
			766	-0.27	0.2304	0.3889	-7.0345		766	-0.62	0.0132	0.0274	-4.4289
			767	-0.84	0.0067	0.0193	-3.7608		767	-1.16	0.0006	0.0018	-1.32
			768	-1.02	0.0268	0.065	-5.1162		768	-1.64	0.0014	0.0039	-2.2196
			769	-0.73	0.3039	0.4794	-7.2458		769	-0.83	0.2462	0.3484	-7.0863
			770	0.74	0.1511	0.2778	-6.6891		770	0.47	0.3505	0.4613	-7.3487
			771	0.81	0.1224	0.2329	-6.5089		771	0.5	0.3251	0.435	-7.2951
			772	-0.71	0.0267	0.0647	-5.1107		772	0.12	0.6692	0.7582	-7.731
			773	-2.39	0.036	0.0835	-4.878		773	5.16	0	0	3.7733
			774	-0.31	0.0442	0.0994	-5.5881		774	-0.38	0.0179	0.0355	-4.7251
			775	-0.2	0.392	0.5768	-7.4257		775	-0.69	0.0102	0.0219	-4.1759
			776	0.49	0.2762	0.4446	-7.1744		776	0.78	0.0925	0.1513	-6.2629
			777	0.18	0.593	0.7597	-7.6737		777	0.4	0.2288	0.3271	-7.0288
			778	0.83	0.0023	0.0076	-2.6975		778	0.83	0.0023	0.0058	-2.6834
			779	-3.23	0	1.7926e-07	10.1983		779	-8.14	0	0	23.9459
			780	-5.25	0	4.60454e-13	23.8903		780	-5.61	0	0	24.7421
			781	-1.01	0.0007	0.0027	-1.466		781	-0.7	0.0095	0.0206	-4.1101
			782	0.38	0.1827	0.3208	-6.8473		782	0.41	0.1468	0.2252	-6.6645
			783	1.14	0	2.75556e-06	6.5375		783	0.25	0.0617	0.1062	-5.8974
			784	1.09	0	6.79021e-06	5.4873		784	-0.04	0.78	0.8501	-7.7889
			785	1.36	0	5.9483e-07	8.265		785	0.19	0.157	0.2385	-6.7217
			786	1.26	0.0319	0.0754	-5.2823		786	0.43	0.4259	0.536	-7.4805
			787	-3.32	0.0001	0.0007	1.0832		787	-2.8	0.0005	0.0014	-0.1485
			788	-0.21	0.5357	0.7142	-7.6194		788	-0.78	0.0322	0.0591	-5.291
			789	-0.05	0.4278	0.6141	-7.4834		789	-0.05	0.4349	0.5445	-7.494
			790	-0.1	0.1515	0.2783	-6.6913		790	0.01	0.8724	0.9177	-7.8179
			791	-0.04	0.5771	0.7469	-7.6597		791	0.06	0.4672	0.5753	-7.5389
			792	-0.04	0.5771	0.7469	-7.6597		792	0.06	0.4672	0.5753	-7.5389
			793	-0.07	0.439	0.6257	-7.4999		793	-0.06	0.4793	0.5883	-7.5546
			794	0.05	0.726	0.8563	-7.7641		794	0.29	0.0762	0.1273	-6.0892
			795	-0.04	0.6999	0.8378	-7.7498		795	0.14	0.1907	0.2821	-6.8825
			796	-0.02	0.847	0.9226	-7.8116		796	0.02	0.8944	0.9316	-7.8225
			797	-0.14	0.1659	0.2993	-6.7676		797	0.04	0.6621	0.7535	-7.7262
			798	-0.03	0.7607	0.8732	-7.7807		798	-0.1	0.2839	0.3921	-7.1953
			799	0.06	0.549	0.7245	-7.633		799	-0.24	0.0291	0.0542	-5.1943
			800	0.02	0.8515	0.9251	-7.8128		800	-0.07	0.5057	0.6134	-7.5865
			801	0.01	0.8917	0.9493	-7.8219		801	0	0.9724	0.9832	-7.8316
			802	-0.03	0.7646	0.8761	-7.7825		802	-0.18	0.1022	0.1648	-6.351
			803	-0.03	0.7361	0.8616	-7.7692		803	0.09	0.3833	0.4929	-7.4106
			804	-0.12	0.4526	0.6381	-7.5192		804	0.35	0.0386	0.0694	-5.4612
			805	-0.66	0.0007	0.0027	-1.4495		805	-0.97	0	0.0001	2.2252
			806	-1.31	0	2.86113e-05	3.8351		806	-2.12	0	0	9.9644
			807	-1.17	0.0053	0.0159	-3.534		807	-1.99	0.0001	0.0003	0.9015
			808	-3.53	0	1.61012e-12	22.5837		808	-4.35	0	0	25.2795
			809	-2.98	0	2.47074e-11	19.6236		809	-3.83	0	0	22.9933
			810	0	0.9844	1	-7.832		810	-0.17	0.2354	0.3348	-7.0511
			811	-1.07	0.0058	0.0171	-3.6214		811	-1.71	0.0001	0.0005	0.2083
			812	-0.02	0.9045	0.9564	-7.8242		812	-0.18	0.2792	0.3862	-7.1826
			813	0.24	0.5461	0.723	-7.63		813	0.72	0.0803	0.1333	-6.1362
			814	-1.14	0.0497	0.1103	-5.6969		814	-1.62	0.0086	0.019	-4.0125
			815	-0.41	0.3083	0.4842	-6.7072		815	-1.5	0.0042	0.01	-2.4079
			816	0	1	1	-7.8322		816	-2.04	0	0	3.8687
			817	-0.02	0.8085	0.9018	-7.7996		817	-0.01	0.9067	0.9402	-7.8246
			818	0.03	0.6947	0.8345	-7.7468		818	-0.02	0.8026	0.8664	-7.7975
			819	-0.08	0.3831	0.5682	-7.4102		819	-0.05	0.563	0.6695	-7.6466
			820	-0.04	0.7164	0.848	-7.759		820	-0.05	0.6261	0.7216	-7.7005
			821	0.02	0.8368	0.9174	-7.8087		821	0.01	0.9002	0.9355	-7.8235
			822	-0.29	0.026	0.0634	-5.0852		822	-0.1	0.4199	0.5306	-7.4712
			823	0.46	0.0153	0.0391	-4.5715		823	0.62	0.0021	0.0053	-2.585
			824	1.2	0.0007	0.0028	-1.4992		824	1.37	0.0002	0.0007	-0.255
			825	5.4	0	1.46937e-10	17.7124		825	2.84	0	0	8.6429
			826	4.93	0	5.47472e-07	8.7105		826	1.71	0.0156	0.0315	-4.0544
			827	0.57	0.0313	0.0743	-5.2643		827	-0.03	0.9129	0.9442	-7.8256
			828	-0.65	0.078	0.1611	-6.1104		828	-1.43	0.0009	0.0026	-1.7728
			829	1.24	0.0112	0.0301	-4.0143		829	7.23	0	0	15.4242
			830	-1.79	0.0015	0.0052	-2.2362		830	-2	0.0006	0.0018	-1.3174
			831	-0.93	0	6.38042e-05	2.9091		831	-1.05	0	0	4.2823
			832	-0.72	0.0178	0.045	-4.7226		832	-1.36	0.0002	0.0006	-0.0631
			833	-0.27	0.2453	0.407	-7.0834		833	-0.54	0.0305	0.0564	-5.2392
			834	0.33	0.1619	0.2934	-6.7472		834	1.11	0.0002	0.0008	-0.3188
			835	-1.45	0	1.08507e-06	7.5827		835	-2.21	0	0	13.2514
			836	-3.37	0	2.33998e-07	9.34		836	-2.45	0	0	5.2729
			837	-1.6	0.0109	0.0294	-4.2459		837	-1.45	0.0186	0.0366	-4.7617
			838	-0.92	0.0205	0.0511	-4.8563		838	-0.91	0.0223	0.0431	-4.9378
			839	-1.86	0	0.000218701	1.537		839	-0.54	0.1279	0.1992	-6.4598
			840	7.93	0	5.49925e-17	34.3449		840	0	1	1	-7.8322
			841	-0.22	0.559	0.7326	-7.6428		841	-0.52	0.1743	0.2611	-6.8084
			842	-0.2	0.1384	0.2578	-6.6146		842	-0.04	0.75	0.8247	-7.7759
			843	-0.04	0.9208	0.9649	-7.8267		843	-0.73	0.108	0.1726	-6.3995
			844	-0.08	0.5949	0.7611	-7.6753		844	-0.16	0.319	0.4295	-7.2814
			845	0.08	0.3374	0.5167	-7.3216		845	-0.1	0.2176	0.3136	-6.9892
			846	0.19	0.1799	0.3175	-6.8348		846	-0.16	0.2566	0.3593	-7.1183
			847	0.07	0.5166	0.6979	-7.5989		847	0.32	0.0115	0.0243	-4.2962
			848	0	0.9948	1	-7.8322		848	-0.04	0.6752	0.7637	-7.7348
			849	0.15	0.3154	0.4915	-7.273		849	-0.02	0.8644	0.9125	-7.816
			850	-0.68	0.1734	0.3092	-6.8044		850	-0.24	0.6216	0.7182	-7.697
			851	-1.03	0.002	0.0068	-2.5604		851	-1.73	0	0.0001	2.2756
			852	-0.51	0.272	0.4401	-7.1575		852	-2.14	0.0006	0.0019	-1.2513
			853	-0.19	0.5847	0.7528	-7.6665		853	0.69	0.0683	0.116	-5.9895
			854	0.69	0.0277	0.0668	-5.1456		854	0.32	0.2769	0.3839	-7.1764
			855	-0.92	0.0134	0.0348	-4.4425		855	-1.55	0.0003	0.001	-0.6431
			856	0.19	0.397	0.582	-7.4342		856	0.9	0.001	0.0028	-1.8565
			857	-0.4	0.3019	0.4772	-7.2409		857	0.51	0.1927	0.2841	-6.8909
			858	-1.24	0.0074	0.0211	-3.8616		858	-2.37	0	0.0001	1.6144
			859	0.18	0.2043	0.3521	-6.9385		859	0.59	0.0008	0.0023	-1.5984
			860	-1.66	0	2.15864e-05	4.1657		860	-2.52	0	0	9.454
			861	-0.83	0	0.0001	1.968		861	-1.42	0	0	8.4238
			862	-1.02	0.0019	0.0064	-2.483		862	-1.37	0.0001	0.0005	0.1348
			863	-2.1	0.0001	0.0003	1.8374		863	-3.72	0	0	12.2494
			864	-1.23	0.0447	0.1005	-5.3064		864	-0.5	0.3739	0.4833	-7.1731
			865	-2.7	0.0008	0.0032	-1.4903		865	-1.63	0.1101	0.1757	-5.9231
			866	-0.13	0.8076	0.9018	-7.7993		866	-0.26	0.6441	0.7374	-7.7138
			867	0.22	0.0466	0.1042	-5.6373		867	0.38	0.0019	0.0049	-2.4856
			868	0.09	0.6292	0.786	-7.6992		868	-0.65	0.0414	0.0738	-5.0109
			869	-0.63	0.1928	0.3365	-6.8915		869	-0.04	0.9387	0.9621	-7.829
			870	-0.24	0.4005	0.5849	-7.4402		870	-0.91	0.0051	0.012	-3.4986
			871	-0.44	0.317	0.4935	-7.2767		871	-0.14	0.7461	0.821	-7.7741
			872	-0.18	0.3657	0.5483	-7.3783		872	-0.63	0.0053	0.0123	-3.5275
			873	-1.63	0.0008	0.003	-1.6059		873	-1.39	0.0027	0.0067	-2.8497
			874	0.06	0.6773	0.8199	-7.7361		874	0.19	0.1887	0.2796	-6.8741
			875	1.27	0	8.85531e-07	7.8246		875	1.41	0	0	9.1636
			876	-1.41	0	2.22019e-05	4.1314		876	-1.26	0	0.0001	2.8164
			877	-0.44	0.0734	0.1531	-6.0555		877	-0.23	0.3191	0.4295	-7.2815
			878	-0.43	0.0553	0.1206	-5.7955		878	-0.49	0.0305	0.0563	-5.238
			879	-0.32	0.0711	0.1493	-6.0269		879	-0.57	0.0043	0.0103	-3.3279
			880	4.96	0	8.00889e-10	15.9615		880	7.49	0	0	22.8728
			881	1.19	0.0045	0.0136	-3.3569		881	0.49	0.1841	0.2737	-6.8539
			882	-0.12	0.8435	0.9202	-7.6079		882	1.09	0.0439	0.0782	-5.5429
			883	-0.36	0.0772	0.1596	-6.1009		883	-0.81	0.0009	0.0025	-1.7166
			884	-0.28	0.0686	0.1447	-5.9935		884	-0.46	0.0053	0.0122	-3.5192
			885	-0.18	0.2659	0.4322	-7.1457		885	-0.27	0.1029	0.1657	-6.3574
			886	0.19	0.1522	0.2791	-6.6096		886	0.25	0.049	0.0861	-5.6682
			887	0.78	0.0002	0.001	-0.1435		887	1.77	0	0	9.7903
			888	-0.15	0.6181	0.7767	-7.6943		888	0.46	0.136	0.21	-6.5996
			889	0.39	0.3784	0.5637	-7.3942		889	-0.37	0.4643	0.5734	-7.3865
			890	-0.24	0.5471	0.7234	-7.6311		890	-0.55	0.179	0.267	-6.8305
			891	-0.26	0.5877	0.7549	-7.6691		891	-0.55	0.2565	0.3593	-7.1181
			892	-1.02	0.0927	0.1861	-6.265		892	-0.84	0.1609	0.2439	-6.7419
			893	-0.36	0.3545	0.5356	-7.3528		893	-0.53	0.2172	0.3132	-6.904
			894	-0.2	0.7521	0.868	-7.7768		894	1.28	0.0618	0.1063	-5.899
			895	0.49	0.5114	0.6936	-7.5888		895	0.15	0.865	0.9127	-7.6136
			896	-0.16	0.6559	0.8059	-7.722		896	-0.24	0.5039	0.6125	-7.5844
			897	-1.49	0.0032	0.0103	-3.03		897	-1.67	0.0014	0.0038	-2.1861
			898	-1.37	0.008	0.0226	-3.9416		898	-1.73	0.0016	0.0042	-2.3276
			899	0.34	0.603	0.7673	-7.6821		899	-0.61	0.3558	0.4663	-7.3592
			900	-0.55	0.0132	0.0343	-4.4269		900	-0.14	0.4867	0.5954	-7.5638
			901	0.16	0.6235	0.782	-7.6985		901	0.26	0.4381	0.5478	-7.4986
			902	1.42	0.0042	0.0129	-3.2886		902	0.91	0.045	0.0799	-5.6047
			903	-0.77	0.0373	0.0861	-5.4099		903	-0.04	0.9026	0.9373	-7.7469
			904	-0.32	0.4416	0.6282	-7.5038		904	-0.7	0.1065	0.1706	-6.3877
			905	0.21	0.2203	0.3747	-6.999		905	0.96	0	0.0002	1.3806
			906	0.62	0.0098	0.0269	-4.1428		906	0.96	0.0004	0.0012	-0.9119
			907	0.88	0.1991	0.3454	-6.9103		907	0.75	0.3071	0.417	-7.1722
			908	-0.3	0.6083	0.7706	-7.6865		908	0.92	0.1256	0.1958	-6.5312
			909	-0.14	0.692	0.8327	-7.7451		909	-0.29	0.4102	0.5218	-7.4559
			910	-0.04	0.792	0.8934	-7.7936		910	-0.08	0.6081	0.7087	-7.6864
			911	0.62	0.1431	0.2655	-6.6432		911	0.33	0.4214	0.5319	-7.4736
			912	-1.42	0	5.24e-06	5.7808		912	-2.47	0	0	13.0728
			913	0.1	0.4756	0.6609	-7.5498		913	-0.3	0.0413	0.0738	-5.5256
			914	-0.28	0.2036	0.3515	-6.9359		914	-0.16	0.4455	0.5558	-7.5093
			915	-1.94	0.0001	0.0006	0.292		915	-2.48	0	0	2.8749
			916	0.06	0.6683	0.8148	-7.7303		916	0.41	0.01	0.0214	-4.1535
			917	-0.7	0.0712	0.1494	-6.0278		917	-1.37	0.0018	0.0047	-2.4532
			918	-6.48	0	1.51614e-15	30.0989		918	-6.4	0	0	29.9612
			919	-1.91	0	2.27546e-06	6.9654		919	-2.56	0	0	8.1803
			920	-1.54	0	0.00017092	2.0902		920	-5.27	0	0	18.3163
			921	-0.02	0.9367	0.9717	-7.8287		921	0.42	0.1525	0.2328	-6.6972
			922	-1.29	0.0077	0.0219	-3.8995		922	-2.15	0.0001	0.0005	0.1633
			923	-0.35	0.0643	0.137	-5.9346		923	-0.4	0.0388	0.0697	-5.4663
			924	-0.66	0.0737	0.1535	-6.0589		924	-0.47	0.1889	0.2796	-6.8748
			925	-0.19	0.0567	0.1232	-5.8196		925	-0.2	0.0481	0.0845	-5.6666
			926	-0.19	0.1757	0.3122	-6.8151		926	-0.43	0.0054	0.0125	-3.5478
			927	0.01	0.9269	0.9663	-7.8276		927	-0.29	0.0195	0.0383	-4.8108
			928	0.6	0.0376	0.0866	-5.4371		928	0.21	0.426	0.536	-7.4807
			929	0.18	0.6096	0.7716	-7.6875		929	-0.15	0.6641	0.7555	-7.7276
			930	-0.58	0.027	0.0653	-5.0235		930	-6.91	0	0	21.8112
			931	0.01	0.9344	0.9707	-7.8285		931	-0.01	0.8413	0.8969	-7.81
			932	3	0	1.49049e-06	7.7127		932	2.9	0	0	8.6305
			933	-0.12	0.228	0.3855	-7.0261		933	-0.54	0.0001	0.0003	0.8718
			934	-0.02	0.815	0.9042	-7.8018		934	0.02	0.7544	0.8283	-7.7779
			935	-0.01	0.8838	0.9441	-7.8204		935	-0.2	0.0146	0.03	-4.5306
			936	-0.38	0.1521	0.2791	-6.6946		936	-0.55	0.0458	0.0812	-5.6218
			937	-0.03	0.6691	0.8154	-7.7309		937	0.02	0.7281	0.8078	-7.7652
			938	-0.38	0.3009	0.4767	-7.2386		938	-0.34	0.3494	0.4602	-7.3464
			939	-0.42	0.0112	0.0301	-4.2706		939	-0.25	0.1023	0.165	-6.3523
			940	-1.49	0	0.000188483	1.6468		940	-1.62	0	0.0001	2.5658
			941	-1.03	0.0022	0.0072	-2.623		941	-1.53	0.0001	0.0003	0.9084
			942	-0.09	0.5179	0.6992	-7.6003		942	0.34	0.0238	0.0457	-5.0024
			943	-0.42	0.0414	0.0941	-5.5261		943	-0.64	0.0047	0.0109	-3.3991
			944	-0.47	0.0173	0.0438	-4.6939		944	-0.6	0.0038	0.0091	-3.1925
			945	0.22	0.1773	0.3143	-6.8228		945	1.16	0	0	4.3472
			946	3.5	0	6.2105e-08	10.8758		946	4.68	0	0	14.8017
			947	0.1	0.8719	0.9362	-7.8178		947	-0.73	0.2476	0.3503	-7.0908
			948	-0.22	0.3691	0.5521	-7.3847		948	-0.62	0.0211	0.041	-4.885
			949	-0.07	0.4019	0.5864	-7.4425		949	-0.05	0.561	0.6681	-7.6447
			950	-0.03	0.773	0.882	-7.786		950	0.11	0.2897	0.399	-7.2103
			951	-1.89	0.0001	0.0004	0.7158		951	-1.67	0.0003	0.0008	-0.4587
			952	-1.76	0.0004	0.0018	-0.8753		952	-1.27	0.0029	0.0072	-2.8893
			953	-1.4	0.0058	0.0171	-3.6174		953	-1.24	0.0126	0.0262	-4.3829
			954	-1.15	0.1754	0.3121	-6.8058		954	-2.64	0.0093	0.0202	-3.9819
			955	-0.23	0.0726	0.1518	-6.0455		955	0.07	0.5411	0.6497	-7.625
			956	3.42	0	2.69959e-08	12.2822		956	7.33	0	0	24.2433
			957	-0.1	0.4606	0.6475	-7.5302		957	-0.68	0.0002	0.0006	-0.1124
			958	0.34	0.0907	0.183	-6.2459		958	-0.58	0.0086	0.019	-4.0135
			959	0.11	0.4747	0.6603	-7.5487		959	0.04	0.7902	0.8591	-7.793
			960	-0.37	0.1299	0.2451	-6.5381		960	-0.44	0.1392	0.2146	-6.3974
			961	0.17	0.4645	0.6512	-7.5354		961	0.92	0.001	0.0027	-1.8107
			962	-0.66	0.0825	0.1682	-6.1602		962	-0.82	0.0348	0.0634	-5.3644
			963	-0.99	0	0.000234746	1.3851		963	-0.16	0.3492	0.4602	-7.3461
			964	-0.28	0.0354	0.0824	-5.3783		964	-0.26	0.0476	0.0837	-5.6573
			965	-0.58	0.2237	0.3797	-7.011		965	0.48	0.3083	0.4184	-7.2564
			966	0.04	0.8432	0.9202	-7.8105		966	-0.39	0.0734	0.1236	-6.0552
			967	1.02	0.0002	0.0008	-0.0778		967	1.04	0.0002	0.0005	0.0866
			968	1.28	0	4.24583e-05	3.3832		968	1.23	0	0	2.8948
			969	0.74	0.0018	0.0063	-2.4627		969	0.81	0.0008	0.0024	-1.6771
			970	1.23	0.002	0.0067	-2.5315		970	1.57	0.0003	0.0009	-0.4743
			971	-0.13	0.3785	0.5637	-7.402		971	-0.32	0.0406	0.0727	-5.5096
			972	0.07	0.729	0.8589	-7.7656		972	-0.47	0.0366	0.0662	-5.4103
			973	-0.25	0.5162	0.6978	-7.5984		973	-0.21	0.5733	0.6787	-7.6563
			974	0.99	0.0002	0.0009	-0.0657		974	-0.03	0.8736	0.918	-7.8181
			975	-0.47	0.3608	0.5421	-7.369		975	-0.4	0.436	0.5456	-7.4956
			976	-0.11	0.6242	0.782	-7.6183		976	0.45	0.1072	0.1716	-6.1514
			977	2.38	0.0001	0.0003	1.7564		977	1.01	0.0022	0.0056	-2.3503
			978	6.62	0	4.13366e-11	19.0456		978	5.45	0	0	16.387
			979	4.59	0	1.6831e-13	25.0763		979	4.79	0	0	25.6227
			980	4.31	0	3.28582e-07	25.6853		980	4.76	0	0	26.9299
			981	5.53	0	3.28582e-07	9.0461		981	-0.45	0.3915	0.5009	-7.3447
			982	-0.18	0.0517	0.1142	-5.7341		982	-0.09	0.3162	0.4267	-7.2749
			983	-0.09	0.5503	0.7248	-7.6343		983	-0.27	0.0935	0.1527	-6.2725
			984	-0.02	0.9629	0.9883	-7.831		984	-0.33	0.419	0.5298	-7.4699
			985	-0.99	0.0036	0.0112	-3.1291		985	-1.28	0.0005	0.0015	-1.102
			986	-0.97	0.006	0.0175	-3.646		986	-1.36	0.0005	0.0014	-1.082
			987	0.86	0.3533	0.5344	-7.3543		987	-1.3	0.1701	0.2556	-6.7883
			988	0.14	0.383	0.5682	-7.4101		988	-0.2	0.2151	0.311	-6.9798
			989	0.13	0.3294	0.5072	-7.3045		989	-0.16	0.2275	0.3256	-7.0244
			990	-0.06	0.4591	0.6458	-7.5281		990	0	0.9616	0.9762	-7.8309
			991	0.05	0.7448	0.8654	-7.7734		991	-0.05	0.7058	0.7902	-7.7532
			992	-0.06	0.5311	0.7115	-7.6146		992	0.02	0.8501	0.9028	-7.8124
			993	-0.04	0.6079	0.7704	-7.6862		993	0.06	0.4403	0.5503	-7.5018
			994	-0.53	0.0062	0.0181	-3.6879		994	-0.98	0	0.0001	1.6837
			995	-3.72	0	1.05813e-11	20.5269		995	-4.85	0	0	24.0586
			996	-0.28	0.3689	0.5521	-7.3842		996	0.11	0.7129	0.7967	-7.7571
			997	-0.64	0.0621	0.133	-5.9028		997	-0.93	0.0108	0.023	-4.2317
			998	-0.26	0.2761	0.4446	-7.1743		998	-0.89	0.0019	0.0049	-2.4972
			999	-0.15	0.0922	0.1853	-6.2598		999	-0.23	0.0164	0.0329	-4.6437
			1000	-0.12	0.1634	0.2957	-6.7551		1000	-0.17	0.0601	0.1038	-5.8733
			1001	0.06	0.7453	0.8654	-7.7737		1001	-0.15	0.43	0.5394	-7.4867
			1002	0.09	0.3692	0.5521	-7.3848		1002	-0.22	0.0334	0.0611	-5.3247
			1003	-0.1	0.3398	0.5183	-7.3267		1003	-0.05	0.5973	0.7006	-7.6774
			1004	0.04	0.6922	0.8327	-7.7452		1004	0	0.9937	0.9985	-7.8322
			1005	-0.01	0.9252	0.9656	-7.8273		1005	-0.27	0.0368	0.0665	-5.4149
			1006	-0.23	0.17	0.3051	-6.788		1006	-0.14	0.3846	0.4937	-7.4128
			1007	-3.08	0	3.04591e-05	3.765		1007	-3.2	0	0	4.2017
			1008	-1.42	0.0001	0.0007	0.1837		1008	-2.19	0	0	4.9237
			1009	-0.29	0.0339	0.0794	-5.3377		1009	-0.38	0.0073	0.0163	-3.8453
			1010	-0.59	0.0102	0.0277	-4.1771		1010	-0.49	0.0284	0.0532	-5.1709
			1011	-1.25	0.0001	0.0003	1.1327		1011	-0.63	0.0075	0.0168	-3.8454
			1012	-0.39	0.0602	0.1299	-5.8749		1012	-0.58	0.0086	0.019	-4.0138
			1013	-0.55	0.0027	0.0086	-2.8341		1013	-0.93	0	0.0001	1.8351
			1014	-1.79	0.0001	0.0006	0.7102		1014	-1.08	0.0014	0.0037	-2.0705
			1015	0.08	0.8548	0.9267	-7.8135		1015	0.55	0.2458	0.3482	-7.0023
			1016	0.33	0.328	0.506	-7.2203		1016	-0.43	0.1839	0.2736	-6.845
			1017	0	0.9578	0.985	-7.8307		1017	0.01	0.8468	0.9001	-7.8115
			1018	-0.02	0.7759	0.8838	-7.7873		1018	0.01	0.873	0.9177	-7.818
			1019	-0.15	0.6707	0.8159	-7.7319		1019	-0.71	0.0554	0.096	-5.7975
			1020	-0.13	0.523	0.7039	-7.6058		1020	-0.18	0.3621	0.4717	-7.3714
			1021	-0.56	0.0191	0.0478	-4.7889		1021	-0.07	0.7499	0.8247	-7.7759
			1022	1.22	0.0114	0.0304	-4.1144		1022	0.86	0.0853	0.1409	-5.9439
			1023	0.26	0.1135	0.2199	-6.4432		1023	0.4	0.0208	0.0406	-4.8732
			1024	-1.53	0	0.000126424	2.3501		1024	-6.08	0	0	12.1963
			1025	-0.03	0.798	0.897	-7.7959		1025	-0.08	0.5428	0.6512	-7.6267
			1026	-0.05	0.7306	0.8594	-7.7665		1026	-0.3	0.0508	0.0888	-5.7172
			1027	-0.83	0.0006	0.0025	-0.918		1027	-5.11	0	0	16.0258
			1028	-2.65	0.0015	0.0052	-0.8862		1028	0.69	0.054	0.0938	-5.2834
			1029	0.96	0.0432	0.0975	-5.4526		1029	0.93	0.0485	0.0851	-5.5607
			1030	-0.12	0.1933	0.337	-6.8936		1030	0	0.9719	0.983	-7.8315
			1031	0.04	0.5659	0.7368	-7.6494		1031	-0.06	0.3649	0.4734	-7.3768
			1032	0.03	0.6874	0.8289	-7.7424		1032	-0.04	0.6471	0.7398	-7.7159
			1033	0.02	0.8073	0.9018	-7.7992		1033	0.02	0.8461	0.9001	-7.8113
			1034	0.1	0.5642	0.7358	-7.6477		1034	0.21	0.2503	0.3529	-7.099
			1035	-3.16	0	3.03008e-07	9.0336		1035	-2.59	0	0	6.4788
			1036	-1.89	0.0001	0.0004	1.3095		1036	0.13	0.7342	0.8117	-7.3076
			1037	-2.77	0	6.32523e-09	13.6173		1037	-4.83	0	0	21.5607
			1038	-3.61	0	3.66449e-08	11.8608		1038	-2.69	0	0	4.1828
			1039	-0.56	0.0631	0.1348	-5.9173		1039	0.2	0.4833	0.5925	-7.5595
			1040	-0.57	0.1802	0.3179	-6.819		1040	0.58	0.2613	0.3643	-6.9184
			1041	-0.34	0.2168	0.3702	-6.9793		1041	0.38	0.1968	0.2893	-6.8241
			1042	-1.22	0.0115	0.0307	-4.296		1042	-1.49	0.0032	0.0079	-3.0279
			1043	-0.21	0.4549	0.6408	-7.443		1043	0.62	0.0287	0.0536	-5.1597
			1044	-0.28	0.5128	0.6945	-7.5946		1044	-0.45	0.2976	0.4066	-7.2304
			1045	-3.75	0	1.16165e-06	7.5018		1045	-6.73	0	0	15.3604
			1046	0.09	0.5255	0.7067	-7.6086		1046	1.54	0	0	8.5348
			1047	4.87	0	3.37385e-14	26.8538		1047	5.65	0	0	28.6438
			1048	3.48	0	1.10166e-09	15.3938		1048	5.31	0	0	21.1561
			1049	-0.79	0.0741	0.1541	-6.0638		1049	0.03	0.9387	0.9621	-7.8289
			1050	-0.07	0.6666	0.814	-7.7292		1050	0.17	0.2896	0.399	-7.21
			1051	1	0	9.99049e-05	2.3706		1051	0.82	0.0001	0.0005	0.2335
			1052	0.18	0.4303	0.6169	-7.4872		1052	0.18	0.4277	0.537	-7.4832
			1053	-1.66	0.0024	0.008	-2.6629		1053	-1.66	0.009	0.0197	-3.7916
			1054	-0.77	0.0415	0.0941	-5.4135		1054	-0.83	0.0295	0.0548	-5.0867
			1055	-0.81	0.2508	0.4138	-6.868		1055	-1.44	0.0569	0.0985	-5.5391
			1056	-1.24	0.0217	0.0538	-4.9124		1056	-1.22	0.0237	0.0454	-4.9967
			1057	-0.01	0.9843	1	-7.7551		1057	-1.03	0.0047	0.0111	-3.3769
			1058	0.08	0.7805	0.8855	-7.7891		1058	-0.19	0.5343	0.6425	-7.6179
			1059	-0.73	0.0347	0.0811	-5.3616		1059	-0.87	0.0145	0.0296	-4.5186
			1060	-0.26	0.6562	0.8059	-7.7223		1060	-0.09	0.8801	0.9235	-7.8196
			1061	0.8	0.001	0.0036	-1.7751		1061	0.83	0.0013	0.0036	-2.017
			1062	-0.19	0.7492	0.8668	-7.7755		1062	0.94	0.1347	0.2083	-6.5912
			1063	4.69	0	9.85682e-11	18.0545		1063	6.81	0	0	23.0801
			1064	-0.1	0.567	0.7368	-7.6503		1064	-0.05	0.7699	0.8409	-7.7848
			1065	0.02	0.761	0.8732	-7.7809		1065	0.01	0.8697	0.9164	-7.8173
			1066	0.71	0.0524	0.1152	-5.6543		1066	6.34	0	0	16.1968
			1067	-0.19	0.3111	0.4867	-7.2631		1067	0.15	0.4232	0.5335	-7.4764
			1068	0.06	0.9248	0.9656	-7.7503		1068	-0.87	0.1482	0.2272	-6.6634
			1069	0.04	0.8739	0.9363	-7.8183		1069	0.21	0.3688	0.4777	-7.3842
			1070	0.11	0.732	0.8597	-7.7672		1070	0.32	0.3308	0.4403	-7.3075
			1071	-0.92	0	1.32339e-05	4.7303		1071	0.23	0.0663	0.1131	-5.9624
			1072	0.03	0.6392	0.7944	-7.7103		1072	0.04	0.6111	0.7108	-7.6888
			1073	-0.49	0.0183	0.0459	-4.746		1073	-0.56	0.0084	0.0186	-3.9896
			1074	-0.03	0.8086	0.9018	-7.7997		1074	-0.29	0.0171	0.0341	-4.6839
			1075	-0.19	0.4546	0.6408	-7.5221		1075	0.76	0.0079	0.0175	-3.9206
			1076	0.2	0.3609	0.5421	-7.3691		1076	0.5	0.0301	0.0557	-5.2254
			1077	1.16	0.002	0.0067	-2.4935		1077	1.04	0.007	0.0157	-3.6939
			1078	0.84	0.0014	0.005	-2.1908		1078	1.73	0	0	5.1865
			1079	-0.05	0.6755	0.8197	-7.735		1079	-0.18	0.1774	0.265	-6.8233
			1080	-0.16	0.5555	0.7289	-7.6394		1080	-0.22	0.4121	0.5235	-7.4589
			1081	-0.4	0.1617	0.2933	-6.7463		1081	-0.63	0.037	0.0667	-5.42
			1082	0.69	0.0677	0.1431	-5.8291		1082	1.38	0.0183	0.0363	-4.1764
			1083	6.49	0	6.61185e-14	26.1601		1083	6.09	0	0	25.3523
			1084	-0.41	0.1316	0.2478	-6.5715		1084	-0.71	0.0155	0.0314	-4.5864
			1085	-0.14	0.5797	0.7488	-7.662		1085	0.22	0.4007	0.5116	-7.4404
			1086	0.08	0.3106	0.4865	-7.2619		1086	0.01	0.8853	0.9249	-7.8207
			1087	0.58	0.0326	0.0768	-5.3026		1087	0.28	0.2643	0.3682	-7.1411
			1088	-1.05	0.0014	0.0048	-2.1536		1088	-0.63	0.03	0.0555	-5.2213
			1089	-0.12	0.6324	0.7889	-7.7053		1089	-0.62	0.0293	0.0544	-5.1987
			1090	-0.03	0.9189	0.9643	-7.8265		1090	-0.61	0.0511	0.0892	-5.7224
			1091	-0.47	0.2403	0.4004	-7.0673		1091	-0.68	0.0971	0.1581	-6.3061
			1092	-0.18	0.6939	0.8339	-7.7448		1092	0.23	0.687	0.7748	-7.5383
			1093	-0.1	0.7229	0.8534	-7.7619		1093	0.38	0.2195	0.3158	-6.9125
			1094	-0.44	0.0221	0.0546	-4.9303		1094	0.46	0.0186	0.0367	-4.7659
			1095	0.06	0.4814	0.6665	-7.5572		1095	-0.05	0.4951	0.6032	-7.574
			1096	-0.1	0.3097	0.4854	-7.2598		1096	0.08	0.4464	0.5565	-7.5105
			1097	-1.74	0.0473	0.1057	-5.6138		1097	-1.66	0.1119	0.1782	-6.2056
			1098	0.51	0.0586	0.1267	-5.6154		1098	6.22	0	0	19.8881
			1099	0.01	0.9569	0.9847	-7.6282		1099	5.94	0	0	18.386
			1100	0.02	0.7303	0.8594	-7.7663		1100	0.01	0.8751	0.9189	-7.8185
			1101	0.01	0.8752	0.937	-7.8185		1101	0.03	0.6814	0.7698	-7.7387
			1102	0.05	0.535	0.7135	-7.6187		1102	0.07	0.3569	0.4675	-7.3614
			1103	0.01	0.9814	0.9993	-7.8319		1103	-1.47	0.0018	0.0047	-2.4441
			1104	0.26	0.5546	0.7284	-7.6385		1104	-1.69	0.0016	0.0043	-2.334
			1105	-0.75	0.2657	0.432	-7.145		1105	-0.88	0.1968	0.2893	-6.908
			1106	2.09	0.005	0.015	-3.3605		1106	2.11	0.0027	0.0068	-2.8227
			1107	0.23	0.2195	0.3737	-6.996		1107	0.76	0.0008	0.0022	-1.5737
			1108	-0.62	0.006	0.0175	-3.6511		1108	-0.31	0.1212	0.1904	-6.5003
			1109	-0.18	0.3139	0.4897	-7.2697		1109	-1	0	0.0002	1.4734
			1110	-1.23	0.0001	0.0006	0.2126		1110	-1.56	0	0.0001	2.6799
			1111	-1.55	0	6.4691e-05	2.8926		1111	-1.96	0	0	5.6524
			1112	-1.9	0	6.34167e-08	10.8464		1112	-1.51	0	0	7.8194
			1113	-1.6	0	5.30248e-05	3.2932		1113	-1.24	0.0005	0.0016	-0.9115
			1114	-0.48	0.2333	0.3926	-6.5431		1114	-1.83	0.0001	0.0005	0.7563
			1115	-0.01	0.945	0.9767	-7.8296		1115	0.57	0.0006	0.0017	-1.2816
			1116	-1.6	0.0068	0.0195	-3.7392		1116	-2.06	0.0021	0.0054	-2.4879
			1117	0.02	0.732	0.8597	-7.7671		1117	0.06	0.3839	0.4935	-7.4116
			1118	0.46	0.0691	0.1456	-6.0008		1118	0.88	0.0022	0.0056	-2.6379
			1119	-0.46	0.0429	0.0969	-5.5591		1119	-0.61	0.0107	0.0228	-4.222
			1120	2.06	0	3.80574e-05	4.0877		1120	3.05	0	0	7.919
			1121	0.15	0.3168	0.4934	-7.2763		1121	1.07	0	0	3.6904
			1122	0	1	1	-7.8322		1122	5.65	0	0	32.1061
			1123	-0.04	0.5493	0.7245	-7.6333		1123	0.06	0.3896	0.4989	-7.4216
			1124	-0.07	0.3448	0.5239	-7.3371		1124	0.13	0.0864	0.1424	-6.2017
			1125	-0.05	0.5554	0.7289	-7.6393		1125	0.1	0.3041	0.414	-7.2463
			1126	-0.02	0.9009	0.9542	-7.8236		1126	-0.17	0.2435	0.3452	-7.0776
			1127	0.2	0.1777	0.3147	-6.8248		1127	-0.12	0.4184	0.5297	-7.469
			1128	0.06	0.6434	0.798	-7.7133		1128	-0.16	0.2239	0.3218	-7.0118
			1129	0.02	0.8473	0.9226	-7.8117		1129	-0.17	0.1213	0.1904	-6.5008
			1130	0.56	0.0209	0.0521	-4.8771		1130	-0.5	0.0371	0.067	-5.4246
			1131	0.03	0.8961	0.9516	-7.8228		1131	-0.47	0.0875	0.144	-6.2138
			1132	0.06	0.7175	0.849	-7.7583		1132	-0.12	0.5826	0.6877	-7.4594
			1133	0.04	0.9234	0.9649	-7.6247		1133	-0.76	0.0339	0.0619	-5.2965
			1134	-0.82	0.0001	0.0005	0.4367		1134	-0.51	0.0053	0.0123	-3.5311
			1135	0	0.9968	1	-7.8322		1135	-0.38	0.145	0.2228	-6.6544
			1136	-0.87	0.003	0.0096	-2.573		1136	-0.46	0.0256	0.0485	-4.9925
			1137	-0.95	0.0008	0.0031	-1.6248		1137	-0.11	0.6337	0.728	-7.7062
			1138	-0.15	0.509	0.6919	-7.5902		1138	-0.77	0.0038	0.0092	-3.2062
			1139	-0.06	0.4813	0.6665	-7.5571		1139	-0.17	0.0462	0.0817	-5.629
			1140	4.89	0	1.06634e-09	15.5435		1140	2.09	0	0	4.1567
			1141	-1.87	0	6.06354e-06	5.6195		1141	-0.7	0.0072	0.0161	-3.8332
			1142	-0.46	0.09	0.1819	-6.2384		1142	-0.6	0.0316	0.058	-5.2709
			1143	-5.4	0	3.3911e-11	19.2689		1143	-6.2	0	0	21.1508
			1144	-0.59	0.116	0.2244	-6.4623		1144	-1.54	0.0007	0.002	-1.4321
			1145	-0.48	0.1463	0.2705	-6.6621		1145	-1.54	0.0002	0.0008	-0.3492
			1146	0.56	0.1262	0.2391	-6.5351		1146	0.47	0.1972	0.2893	-6.9099
			1147	-0.68	0.0219	0.0543	-4.9231		1147	-0.71	0.0183	0.0363	-4.7496
			1148	0	1	1	-7.8322		1148	-6.11	0	0	30.1706
			1149	0.78	0.1246	0.2364	-6.247		1149	2.62	0.0017	0.0044	-1.6509
			1150	-0.31	0.1459	0.2698	-6.6594		1150	-0.2	0.3472	0.458	-7.342
			1151	-0.9	0.0356	0.0827	-5.3663		1151	-0.83	0.0679	0.1154	-5.8931
			1152	0.07	0.7455	0.8654	-7.7738		1152	-0.02	0.9037	0.9378	-7.8241
			1153	-0.05	0.7372	0.8623	-7.7698		1153	0.5	0.0054	0.0125	-3.552
			1154	-0.16	0.5259	0.7069	-7.6072		1154	-0.45	0.1141	0.1812	-6.3607
			1155	-0.56	0.0043	0.013	-3.3078		1155	-0.22	0.2026	0.2966	-6.9318
			1156	-0.06	0.3805	0.5655	-7.4055		1156	0	0.951	0.9708	-7.8301
			1157	-0.06	0.5864	0.7544	-7.668		1157	-0.09	0.3846	0.4937	-7.4128
			1158	-0.03	0.7359	0.8616	-7.7691		1158	-0.06	0.549	0.6566	-7.633
			1159	5.25	0	3.87769e-08	11.7649		1159	6.03	0	0	15.7167
			1160	-0.17	0.5075	0.6912	-7.5885		1160	0.08	0.7653	0.8373	-7.7828
			1161	0	0.9677	0.9918	-7.8313		1161	-0.02	0.8205	0.8799	-7.8037
			1162	0.09	0.1819	0.32	-6.844		1162	-0.03	0.6293	0.7245	-7.7029
			1163	0.02	0.752	0.868	-7.7768		1163	0	0.9831	0.9905	-7.832
			1164	-0.01	0.9338	0.9707	-7.8284		1164	-0.02	0.7384	0.8144	-7.7703
			1165	0.01	0.9467	0.9775	-7.8298		1165	0.01	0.9518	0.9711	-7.8302
			1166	-0.51	0.0936	0.1874	-6.2734		1166	-0.39	0.1971	0.2893	-6.9096
			1167	-0.86	0.0395	0.0902	-5.4822		1167	0.15	0.6968	0.783	-7.748
			1168	-0.15	0.2758	0.4446	-7.1734		1168	0.06	0.641	0.7347	-7.7116
			1169	-0.03	0.7483	0.8667	-7.7751		1169	0.1	0.3434	0.4537	-7.3342
			1170	-0.78	0.0905	0.1826	-6.2435		1170	-1.53	0.0032	0.0079	-3.0303
			1171	-0.05	0.6072	0.7702	-7.6856		1171	-0.09	0.3861	0.4952	-7.4155
			1172	-0.24	0.0294	0.0705	-5.2018		1172	-0.02	0.8557	0.9058	-7.8139
			1173	-0.24	0.0294	0.0705	-5.2018		1173	-0.02	0.8557	0.9058	-7.8139
			1174	-0.03	0.692	0.8327	-7.7451		1174	0.01	0.8823	0.9243	-7.8201
			1175	-0.07	0.7106	0.8447	-7.7552		1175	-0.31	0.1622	0.2457	-6.6635
			1176	0.03	0.9381	0.9725	-7.8289		1176	-1.06	0.0184	0.0363	-4.7522
			1177	-0.07	0.7117	0.8452	-7.7564		1177	0.13	0.4659	0.5741	-7.5372
			1178	-0.09	0.4648	0.6512	-7.5357		1178	-0.19	0.1192	0.1875	-6.4863
			1179	-0.04	0.7366	0.8619	-7.7695		1179	-0.12	0.3231	0.4332	-7.2906
			1180	0	0.9755	0.9955	-7.8317		1180	0.1	0.4621	0.5715	-7.5321
			1181	-0.07	0.4976	0.6828	-7.5769		1181	-0.16	0.1527	0.2329	-6.6982
			1182	0.1	0.2029	0.3504	-6.9329		1182	-0.02	0.794	0.8615	-7.7944
			1183	-0.03	0.6764	0.8198	-7.7356		1183	0.02	0.7687	0.8402	-7.7843
			1184	-0.07	0.4737	0.6592	-7.5474		1184	0.07	0.4488	0.5589	-7.5139
			1185	0.1	0.3708	0.5543	-7.3879		1185	0.01	0.9427	0.9652	-7.8294
			1186	-0.1	0.2674	0.4339	-7.15		1186	-0.1	0.2861	0.3947	-7.201
			1187	-0.01	0.9552	0.9836	-7.8305		1187	-0.03	0.7347	0.8117	-7.7685
			1188	0.07	0.5519	0.726	-7.6358		1188	-0.28	0.0211	0.041	-4.8847
			1189	-0.05	0.6489	0.8005	-7.7172		1189	0.1	0.3193	0.4296	-7.282
			1190	0.06	0.644	0.798	-7.7137		1190	-0.03	0.8339	0.8915	-7.8078
			1191	0.03	0.8076	0.9018	-7.7993		1191	0.17	0.1675	0.2526	-6.7756
			1192	0.08	0.4915	0.6762	-7.5697		1192	-0.02	0.8555	0.9058	-7.8138
			1193	-0.03	0.8402	0.9184	-7.8097		1193	-0.07	0.5881	0.6929	-7.6695
			1194	-0.11	0.3005	0.4762	-7.2375		1194	-0.02	0.8416	0.8969	-7.8101
			1195	0.14	0.1025	0.2018	-6.354		1195	-0.02	0.8337	0.8915	-7.8078
			1196	-0.08	0.5457	0.7228	-7.6296		1196	-0.04	0.7425	0.8185	-7.7723
			1197	-0.58	0.1702	0.3052	-6.7709		1197	-0.46	0.3335	0.4427	-7.161
			1198	0.05	0.5401	0.7183	-7.6239		1198	0.08	0.3023	0.412	-7.242
			1199	-0.13	0.1572	0.2869	-6.7225		1199	-0.11	0.1953	0.2876	-6.9022
			1200	-0.09	0.4734	0.6592	-7.547		1200	0	0.9979	1	-7.8322
			1201	-0.22	0.0417	0.0945	-5.5331		1201	-0.04	0.7133	0.7969	-7.7573
			1202	0.16	0.7501	0.8672	-7.7759		1202	0.09	0.8559	0.9058	-7.8139
			1203	-0.06	0.8015	0.8989	-7.7972		1203	-0.11	0.6328	0.7275	-7.7056
			1204	0.01	0.9474	0.9779	-7.8298		1204	-0.12	0.5767	0.6816	-7.6593
			1205	-0.77	0.0095	0.0262	-4.1088		1205	-1.06	0.001	0.0029	-1.8903
			1206	2.56	0.0001	0.0003	1.2717		1206	5.96	0	0	12.7866
			1207	0	1	1	-7.8322		1207	4.42	0	0	27.5267
			1208	0.33	0.1219	0.2325	-6.5052		1208	0.51	0.023	0.0442	-4.9667
			1209	0.34	0.2532	0.4169	-7.1079		1209	0.52	0.085	0.1405	-6.1879
			1210	0.29	0.218	0.3716	-6.9904		1210	0.7	0.0076	0.017	-3.8888
			1211	-0.3	0.0722	0.1511	-6.0404		1211	0	1	1	-7.8322
			1212	-1.99	0	8.97607e-05	2.5025		1212	-3.43	0	0	9.1737
			1213	-3.89	0	4.00269e-13	24.1121		1213	-4.61	0	0	26.266
			1214	-0.46	0.2387	0.3987	-7.0623		1214	-1.47	0.0015	0.004	-2.2745
			1215	0.92	0.0119	0.0315	-4.1536		1215	1.53	0.001	0.0029	-1.531
			1216	-0.05	0.5964	0.7625	-7.6766		1216	-0.12	0.2524	0.3552	-7.1055
			1217	-0.96	0.001	0.0036	-1.6225		1217	-4.67	0	0	15.3505
			1218	-0.05	0.7308	0.8594	-7.7666		1218	-0.54	0.0033	0.0081	-3.0582
			1219	-0.19	0.6293	0.786	-7.703		1219	0.37	0.3604	0.4704	-7.3682
			1220	0.09	0.2108	0.3611	-6.9637		1220	-0.07	0.3632	0.4726	-7.3735
			1221	0.02	0.7783	0.8842	-7.7883		1221	0.05	0.5755	0.6804	-7.6582
			1222	-0.01	0.91	0.9595	-7.8251		1222	-0.12	0.3403	0.4504	-7.3278
			1223	0.38	0.0775	0.1601	-6.1039		1223	0.4	0.0646	0.1104	-5.9385
			1224	-0.34	0.0988	0.1955	-6.321		1224	-0.59	0.0092	0.02	-4.0741
			1225	-3.46	0	6.64096e-12	21.0391		1225	-6.01	0	0	28.1169
			1226	-2.8	0	4.54225e-07	8.8517		1226	-1.69	0	0	3.2188
			1227	0	0.9726	0.994	-7.8316		1227	-0.03	0.6975	0.7832	-7.7484
			1228	-0.04	0.6035	0.7674	-7.6826		1228	-0.09	0.2582	0.3608	-7.1231
			1229	-0.21	0.1222	0.2329	-6.5077		1229	0.02	0.8614	0.9098	-7.8153
			1230	-0.03	0.8129	0.9039	-7.8012		1230	0.04	0.7114	0.7956	-7.7563
			1231	-0.38	0.0276	0.0667	-5.1429		1231	-0.15	0.3654	0.4736	-7.3777
			1232	-1.02	0.0008	0.0032	-1.0604		1232	-6.11	0	0	21.3613
			1233	-0.77	0.025	0.0612	-5.0493		1233	-1.21	0.0014	0.0038	-2.2056
			1234	-0.95	0.0007	0.0027	-1.4675		1234	-0.1	0.6383	0.7322	-7.7096
			1235	-0.63	0.0041	0.0128	-3.2832		1235	-0.9	0.0002	0.0008	-0.3263
			1236	0.18	0.2214	0.3763	-7.003		1236	0.43	0.0094	0.0203	-4.0932
			1237	-0.76	0.0079	0.0222	-3.919		1237	-0.01	0.9667	0.9791	-7.8313
			1238	-0.48	0.0785	0.162	-6.1158		1238	-0.41	0.1244	0.1944	-6.5226
			1239	-1.59	0	2.0531e-05	4.2254		1239	-1.27	0	0.0001	1.7473
			1240	-0.94	0.0221	0.0545	-4.6214		1240	-3.71	0	0.0001	2.9017
			1241	-0.18	0.2264	0.3834	-7.0205		1241	0.14	0.3252	0.435	-7.2952
			1242	-0.5	0.2642	0.4312	-7.0584		1242	0.71	0.0967	0.1575	-6.2902
			1243	-0.18	0.2934	0.4665	-7.2199		1243	-0.03	0.8381	0.8951	-7.8091
			1244	6.2	0	1.75521e-10	17.1932		1244	5.49	0	0	20.997
			1245	-0.07	0.7932	0.8939	-7.7941		1245	-0.25	0.3609	0.4705	-7.3691
			1246	1.11	0.0103	0.028	-3.4673		1246	1.33	0.004	0.0096	-2.4658
			1247	4.01	0	6.41683e-08	10.8293		1247	5.06	0	0	13.9809
			1248	-0.36	0.0123	0.0324	-4.3595		1248	-0.96	0	0	4.6329
			1249	1.83	0	0.000212775	1.5112		1249	1	0.006	0.0136	-3.6461
			1250	-0.38	0.206	0.3543	-6.945		1250	0.46	0.1307	0.2029	-6.5657
			1251	0.07	0.7391	0.8638	-7.7707		1251	-0.14	0.4873	0.5955	-7.5645
			1252	0.18	0.2059	0.3543	-6.9448		1252	0.27	0.0665	0.1135	-5.966
			1253	-0.45	0.0033	0.0104	-3.0514		1253	-0.4	0.0081	0.018	-3.9507
			1254	-0.17	0.3669	0.5499	-7.3806		1254	-0.19	0.3182	0.4289	-7.2796
			1255	-0.75	0.0017	0.006	-2.4042		1255	-0.68	0.0036	0.0087	-3.1425
			1256	-5.67	0	4.2994e-16	31.5537		1256	-5.38	0	0	31.0113
			1257	5.71	0	9.1303e-11	18.1523		1257	5.09	0	0	16.5787
			1258	-0.05	0.8931	0.9498	-7.8222		1258	0.42	0.2257	0.3234	-7.0182
			1259	-0.14	0.3762	0.5611	-7.3979		1259	-0.17	0.267	0.3713	-7.1487
			1260	-0.15	0.4031	0.5867	-7.4445		1260	-0.17	0.3396	0.4496	-7.3263
			1261	0.17	0.4014	0.5858	-7.4416		1261	0.62	0.0083	0.0184	-3.9768
			1262	0.24	0.4905	0.6756	-7.5664		1262	0.84	0.043	0.0767	-5.4689
			1263	-0.32	0.0826	0.1685	-6.1622		1263	-0.61	0.0029	0.0072	-2.9339
			1264	-0.02	0.7838	0.8885	-7.7905		1264	-0.05	0.5594	0.6672	-7.6431
			1265	-0.25	0.0786	0.1621	-6.1171		1265	0.29	0.0451	0.08	-5.6059
			1266	0.03	0.9597	0.9863	-7.8308		1266	0.3	0.5907	0.6951	-7.6717
			1267	-0.03	0.7864	0.8905	-7.7915		1267	0.07	0.5312	0.6396	-7.6147
			1268	-0.75	0.0012	0.0045	-2.064		1268	-1.94	0	0	8.2593
			1269	-0.07	0.495	0.68	-7.5739		1269	-0.02	0.8587	0.9079	-7.8147
			1270	-2.59	0	1.46442e-06	7.8773		1270	-5.85	0	0	21.0387
			1271	-0.17	0.2638	0.4308	-7.1396		1271	-0.36	0.0251	0.0477	-5.0506
			1272	-0.27	0.2362	0.3959	-7.0538		1272	0.56	0.0226	0.0437	-4.9537
			1273	-0.91	0.0114	0.0304	-4.2577		1273	-1.33	0.0015	0.0041	-2.1683
			1274	-0.48	0.0219	0.0543	-4.9217		1274	-1.08	0	0.0002	1.3017
			1275	-0.3	0.2081	0.3575	-6.9535		1275	-0.37	0.1227	0.1923	-6.5107
			1276	0.51	0.0182	0.0457	-4.7404		1276	0.18	0.3636	0.4726	-7.3744
			1277	-0.11	0.4675	0.653	-7.5394		1277	0.33	0.0461	0.0816	-5.627
			1278	-1.61	0.0087	0.0243	-3.8434		1278	-0.98	0.1148	0.1819	-6.213
			1279	-1.27	0.0004	0.0018	-0.9721		1279	-1.31	0.0003	0.001	-0.6415
			1280	-0.71	0.3917	0.5767	-6.8463		1280	-1.21	0.0398	0.0713	-5.2302
			1281	-0.19	0.211	0.3611	-6.9644		1281	0.16	0.2916	0.4009	-7.2154
			1282	0	0.9935	1	-7.8322		1282	-0.22	0.23	0.3281	-7.0332
			1283	-1.27	0.0079	0.0222	-3.8137		1283	-2.01	0.0001	0.0005	0.2929
			1284	0	0.9892	1	-7.8321		1284	0.25	0.3637	0.4726	-7.1645
			1285	-5.33	0	6.91207e-12	21.0183		1285	-3.09	0	0	12.4413
			1286	-0.22	0.2862	0.4576	-7.2014		1286	-0.28	0.1847	0.2743	-6.8562
			1287	0.03	0.7522	0.868	-7.7769		1287	0.04	0.7002	0.7848	-7.75
			1288	0.02	0.9677	0.9918	-7.8313		1288	0.41	0.4774	0.5864	-7.5521
			1289	4.42	0	4.28047e-11	19.0031		1289	5.64	0	0	22.2886
			1290	-0.01	0.8789	0.9399	-7.8193		1290	0.03	0.7105	0.7948	-7.7558
			1291	-0.42	0.0915	0.1842	-6.2535		1291	-0.46	0.0676	0.115	-5.9802
			1292	-0.41	0.1205	0.2305	-6.4952		1292	-0.47	0.0804	0.1334	-6.1371
			1293	0.04	0.7608	0.8732	-7.7808		1293	-0.04	0.722	0.8043	-7.762
			1294	-0.96	0	2.25077e-05	4.1147		1294	-1.56	0	0	10.2924
			1295	0.19	0.6052	0.7686	-7.684		1295	-0.28	0.4465	0.5565	-7.5107
			1296	-1.09	0.0003	0.0015	-0.7672		1296	-2.25	0	0	7.3822
			1297	-0.8	0.0003	0.0014	-0.7081		1297	-1.15	0	0	3.0016
			1298	0.43	0.1231	0.2341	-6.5138		1298	0.78	0.0111	0.0236	-4.2622
			1299	-0.09	0.8292	0.9124	-7.8064		1299	-1.33	0.0044	0.0104	-3.3451
			1300	-0.56	0.0088	0.0243	-3.9975		1300	-1.33	0	0.0001	2.7861
			1301	-0.25	0.2284	0.3861	-7.0276		1301	0.04	0.8572	0.9069	-7.8143
			1302	0.24	0.6666	0.814	-7.7292		1302	0.17	0.7679	0.8396	-7.7839
			1303	-4.6	0	5.5662e-09	13.8379		1303	-2.17	0	0.0001	3.1127
			1304	-0.36	0.0345	0.0807	-5.356		1304	-0.27	0.1035	0.1665	-6.3623
			1305	0.26	0.1882	0.3291	-6.8719		1305	0.04	0.8247	0.8835	-7.805
			1306	0.16	0.1264	0.2394	-6.5369		1306	-0.03	0.7933	0.8615	-7.7941
			1307	2.87	0	3.02483e-08	11.7004		1307	5.38	0	0	20.2855
			1308	0	1	1	-7.8322		1308	5.04	0	0	23.776
			1309	-0.01	0.9275	0.9663	-7.8276		1309	0.15	0.0966	0.1575	-6.3018
			1310	-1.97	0.0001	0.0006	0.6162		1310	-2.72	0	0.0001	2.5416
			1311	-0.67	0.0211	0.0525	-4.8874		1311	-0.34	0.2071	0.3023	-6.9495
			1312	0.16	0.7082	0.8443	-7.7539		1312	-0.13	0.7788	0.8491	-7.7112
			1313	0.02	0.7513	0.868	-7.7765		1313	0.01	0.8948	0.9317	-7.8225
			1314	0.06	0.6739	0.8184	-7.734		1314	-0.13	0.4069	0.5183	-7.4506
			1315	0.17	0.2078	0.3571	-6.9522		1315	-0.06	0.6672	0.7569	-7.7296
			1316	4.67	0	6.34167e-08	10.8457		1316	0.37	0.3313	0.4407	-7.3086
			1317	0.04	0.6619	0.8099	-7.7261		1317	0.06	0.487	0.5954	-7.5641
			1318	-0.03	0.7665	0.8774	-7.7833		1318	0.03	0.736	0.8127	-7.7691
			1319	0.4	0.2531	0.4169	-7.1078		1319	-0.86	0.0228	0.044	-4.9613
			1320	0	1	1	-7.8322		1320	-0.49	0.0022	0.0055	-2.0488
			1321	-0.26	0.1553	0.2841	-6.7123		1321	-0.2	0.2758	0.3826	-7.1734
			1322	0.63	0.1601	0.2914	-6.7381		1322	0.58	0.197	0.2893	-6.9091
			1323	-0.01	0.9234	0.9649	-7.8271		1323	-0.3	0.0116	0.0245	-4.3057
			1324	4.52	0	1.10946e-12	22.9944		1324	5.28	0	0	25.0089
			1325	-0.04	0.9076	0.9577	-7.6222		1325	0.38	0.1831	0.2726	-6.7447
			1326	-1.28	0	0.000218701	1.4702		1326	-1.32	0	0.0001	1.7828
			1327	0.05	0.7429	0.8654	-7.7725		1327	0.32	0.0628	0.1077	-5.9128
			1328	-0.32	0.4076	0.592	-7.4517		1328	-0.21	0.5936	0.6978	-7.6742
			1329	0.19	0.3928	0.5777	-7.2767		1329	0.81	0.001	0.0029	-1.7796
			1330	0.21	0.4465	0.6331	-7.5107		1330	0.33	0.2351	0.3346	-7.0504
			1331	0.04	0.6378	0.7933	-7.7092		1331	-0.04	0.6513	0.7438	-7.7189
			1332	-0.54	0.0147	0.0376	-4.5334		1332	-0.79	0.0011	0.003	-1.9201
			1333	0.64	0.008	0.0224	-3.9355		1333	1.28	0	0.0001	1.9377
			1334	-0.11	0.8884	0.9461	-7.8213		1334	2.18	0.0111	0.0235	-4.256
			1335	-0.49	0.252	0.4154	-6.8899		1335	0.36	0.2966	0.406	-7.2174
			1336	0.22	0.44	0.6268	-7.5015		1336	0.28	0.3293	0.439	-7.3042
			1337	0.13	0.176	0.3126	-6.8168		1337	0.02	0.801	0.865	-7.797
			1338	-1.84	0.0005	0.0019	-0.8597		1338	-2.55	0	0.0001	2.1631
			1339	0	1	1	-7.8322		1339	4.81	0	0	20.0122
			1340	-5.09	0	1.48531e-13	25.232		1340	-4.89	0	0	24.71
			1341	0.75	0	3.5472e-05	3.5902		1341	0.67	0	0.0001	2.321
			1342	-0.36	0.0616	0.132	-5.8952		1342	-0.53	0.0093	0.0203	-4.0915
			1343	-0.08	0.4599	0.6467	-7.5292		1343	-0.13	0.2168	0.3129	-6.9863
			1344	0.01	0.9464	0.9775	-7.8297		1344	0.77	0.0009	0.0026	-1.7469
			1345	-0.94	0.0074	0.0211	-3.6732		1345	-1.27	0.0024	0.0062	-2.4186
			1346	-0.08	0.8542	0.9264	-7.8135		1346	-0.85	0.0831	0.1376	-6.1675
			1347	-0.83	0.0621	0.1331	-5.7729		1347	-0.78	0.1128	0.1793	-6.197
			1348	1	0.0456	0.1024	-5.105		1348	4.92	0	0	11.9821
			1349	1.04	0.021	0.0521	-4.8795		1349	1.2	0.0093	0.0202	-4.0852
			1350	-0.33	0.1786	0.3159	-6.8288		1350	0.5	0.0522	0.0909	-5.7433
			1351	0.03	0.7666	0.8774	-7.7833		1351	0.03	0.7946	0.8615	-7.7946
			1352	-0.26	0.2334	0.3926	-7.0447		1352	-0.02	0.9348	0.9593	-7.8285
			1353	-1.54	0.0005	0.0021	-1.1711		1353	-1.37	0.0014	0.0037	-2.1642
			1354	-0.57	0.0036	0.0114	-3.1481		1354	-1.16	0	0	3.5618
			1355	-0.18	0.3246	0.5023	-7.294		1355	-0.49	0.0163	0.0328	-4.6374
			1356	-0.2	0.504	0.6889	-7.5845		1356	-0.78	0.0205	0.0401	-4.8591
			1357	-5.02	0	1.81055e-14	27.4613		1357	-4.59	0	0	26.3532
			1358	0	1	1	-7.8322		1358	-0.04	0.873	0.9177	-7.818
			1359	3.34	0	6.451e-08	10.9808		1359	0.83	0.003	0.0074	-2.9243
			1360	0.48	0.4211	0.6086	-6.9959		1360	1.26	0.0185	0.0365	-4.3853
			1361	-0.11	0.7874	0.8909	-7.7919		1361	-0.56	0.1695	0.255	-6.7855
			1362	4.37	0	2.08879e-12	22.2547		1362	-0.17	0.2496	0.3521	-6.8825
			1363	0.02	0.8634	0.932	-7.8158		1363	-0.17	0.0819	0.1356	-6.1538
			1364	0.16	0.7263	0.8563	-7.7637		1364	0.51	0.3175	0.4281	-7.1967
			1365	0.03	0.8939	0.9504	-7.8222		1365	0.3	0.3472	0.458	-7.1316
			1366	-1.06	0.0089	0.0247	-3.939		1366	-1.62	0.0109	0.0232	-3.6983
			1367	-0.11	0.618	0.7767	-7.6942		1367	-0.11	0.6135	0.7122	-7.6907
			1368	0.35	0.6506	0.8022	-7.7164		1368	0.87	0.3617	0.4714	-7.1606
			1369	-0.16	0.6766	0.8198	-7.656		1369	0.77	0.099	0.1604	-6.0794
			1370	-0.29	0.2148	0.3674	-6.9788		1370	-0.43	0.0738	0.1242	-6.0607
			1371	0.16	0.782	0.8867	-7.7897		1371	0.22	0.6938	0.7804	-7.7462
			1372	0.17	0.5495	0.7245	-7.6335		1372	0.32	0.2745	0.381	-7.1698
			1373	-0.83	0.0487	0.1083	-5.6786		1373	-1.44	0.0022	0.0056	-2.6403
			1374	0	1	1	-7.8322		1374	4.9	0	0	30.4678
			1375	0.01	0.9767	0.9961	-7.8318		1375	-0.26	0.1718	0.2579	-6.7965
			1376	-0.05	0.7623	0.8741	-7.7815		1376	-0.75	0.0002	0.0006	0.0147
			1377	-0.19	0.527	0.7079	-7.6101		1377	0.08	0.7962	0.862	-7.7952
			1378	-3.41	0	1.59574e-11	20.1009		1378	-4.77	0	0	24.5534
			1379	4.64	0	6.30029e-12	21.1083		1379	4.6	0	0	20.9905
			1380	-0.13	0.6032	0.7673	-7.6811		1380	-1.83	0	0.0001	2.6863
			1381	-1.31	0.0009	0.0035	-1.7743		1381	-2.14	0	0	3.0811
			1382	-1.29	0.0011	0.0039	-1.8943		1382	-2.13	0	0	3.063
			1383	0.01	0.9139	0.9619	-7.8257		1383	-0.07	0.4347	0.5444	-7.4936
			1384	-0.52	0.1169	0.2257	-6.3818		1384	4.83	0	0	13.6895
			1385	-0.04	0.5711	0.7412	-7.6542		1385	0	0.9639	0.9774	-7.8311
			1386	-0.29	0.624	0.782	-7.6989		1386	1.31	0.0406	0.0726	-5.5084
			1387	-1.86	0.0019	0.0064	-2.4852		1387	-3.27	0	0	2.9012
			1388	-0.19	0.2276	0.3851	-7.0184		1388	0.12	0.4456	0.5558	-7.4299
			1389	-0.21	0.5205	0.7021	-7.6031		1389	-0.12	0.717	0.7995	-7.7593
			1390	-0.03	0.7777	0.8842	-7.788		1390	-0.13	0.2235	0.3215	-7.0103
			1391	0.09	0.5618	0.7344	-7.6455		1391	-0.01	0.9513	0.9708	-7.8302
			1392	0.24	0.6346	0.7909	-7.501		1392	-1.06	0.0321	0.0589	-5.14
			1393	0	0.9807	0.9992	-7.8319		1393	0.29	0.0502	0.0879	-5.7066
			1394	0.02	0.9019	0.9549	-7.8238		1394	0.04	0.8192	0.8788	-7.8032
			1395	1.61	0	0.000119225	2.1644		1395	1.72	0	0	2.882
			1396	-0.01	0.9174	0.9632	-7.8263		1396	0.04	0.6576	0.7496	-7.7233
			1397	-3.88	0	1.40772e-10	17.6787		1397	-4.55	0	0	19.8267
			1398	0.05	0.8561	0.9275	-7.814		1398	-0.46	0.0931	0.1521	-6.2687
			1399	0.52	0.0123	0.0324	-4.3616		1399	0.71	0.0014	0.0037	-2.1678
			1400	-0.06	0.7952	0.8949	-7.7949		1400	0.39	0.0958	0.1562	-6.2941
			1401	0.02	0.897	0.952	-7.8229		1401	-0.06	0.61	0.71	-7.6879
			1402	-0.09	0.6432	0.798	-7.7132		1402	0.26	0.1938	0.2856	-6.8958
			1403	-4.46	0	4.87568e-13	23.8252		1403	-4.16	0	0	22.9092
			1404	-0.08	0.5867	0.7544	-7.6682		1404	-0.15	0.3306	0.4403	-7.3072
			1405	0.31	0.5323	0.7121	-7.1502		1405	1.58	0.0007	0.0022	-1.2189
			1406	1.22	0.0013	0.0046	-1.9773		1406	0.84	0.0093	0.0203	-4.0616
			1407	-0.03	0.8434	0.9202	-7.8106		1407	-0.66	0.0018	0.0047	-2.4556
			1408	-0.82	0.0414	0.0941	-5.2868		1408	0.08	0.7784	0.8489	-7.7875
			1409	-0.54	0.0595	0.1284	-5.8632		1409	-0.84	0.0072	0.016	-3.8263
			1410	-0.06	0.6522	0.8028	-7.7195		1410	-0.02	0.897	0.933	-7.8229
			1411	0.16	0.514	0.6955	-7.5959		1411	-0.12	0.6175	0.7158	-7.6939
			1412	-0.05	0.6562	0.8059	-7.7223		1412	-0.02	0.866	0.9134	-7.8164
			1413	0.04	0.7795	0.8852	-7.7887		1413	0.13	0.3745	0.4839	-7.3948
			1414	-1.27	0.0128	0.0334	-4.3015		1414	-2.27	0.0064	0.0145	-3.1565
			1415	-0.55	0.0234	0.0576	-4.9846		1415	-0.09	0.6723	0.7608	-7.7329
			1416	0.3	0.303	0.4785	-7.0316		1416	0.77	0.005	0.0117	-3.395
			1417	-1.34	0.0002	0.0007	0.3287		1417	-2.05	0	0.0001	3.2265
			1418	-0.04	0.6548	0.8054	-7.7213		1418	-0.16	0.0757	0.1266	-6.0833
			1419	-0.01	0.9363	0.9716	-7.8287		1419	0.02	0.8523	0.904	-7.813
			1420	0	0.9966	1	-7.8322		1420	-0.03	0.7521	0.8267	-7.7769
			1421	-1.86	0	0.000106773	2.544		1421	-2.6	0.0001	0.0002	1.7665
			1422	-0.91	0.008	0.0224	-3.9322		1422	-1.21	0.0011	0.0031	-1.947
			1423	0.02	0.8984	0.9522	-7.8232		1423	-0.08	0.586	0.691	-7.6677
			1424	0.07	0.5701	0.7406	-7.6533		1424	0.04	0.725	0.8058	-7.7636
			1425	0	1	1	-7.8322		1425	-4.33	0	0	30.4089
			1426	0.04	0.6459	0.799	-7.7151		1426	0.07	0.4026	0.5135	-7.4436
			1427	0.17	0.7417	0.8653	-7.772		1427	-0.01	0.9869	0.9934	-7.8321
			1428	-0.28	0.0295	0.0707	-5.206		1428	0.01	0.9294	0.9564	-7.8279
			1429	0.69	0.1261	0.239	-6.4475		1429	-0.54	0.1877	0.2782	-6.8619
			1430	-0.71	0.0578	0.1251	-5.6025		1430	-0.72	0.0233	0.0448	-4.933
			1431	0	1	1	-7.8322		1431	-4.11	0	0	29.7262
			1432	-0.02	0.8323	0.9144	-7.8074		1432	0.07	0.4708	0.5793	-7.5437
			1433	0	1	1	-7.8322		1433	1.79	0	0	7.6089
			1434	0	0.9892	1	-7.8321		1434	-0.1	0.2668	0.3713	-7.1482
			1435	-0.03	0.8871	0.9455	-7.821		1435	0.37	0.1186	0.1867	-6.4813
			1436	0.01	0.9568	0.9847	-7.8306		1436	0	0.9986	1	-7.8322
			1437	0.11	0.3674	0.5503	-7.3815		1437	0.01	0.911	0.9431	-7.8253
			1438	0.1	0.4242	0.6118	-7.478		1438	0.1	0.4339	0.5437	-7.4925
			1439	-0.18	0.1641	0.2967	-6.7585		1439	-0.06	0.6041	0.7053	-7.683
			1440	0.19	0.4355	0.622	-7.4948		1440	0.31	0.2008	0.2941	-6.9244
			1441	0.02	0.8928	0.9498	-7.8222		1441	0.17	0.2556	0.3586	-7.1153
			1442	0.01	0.9225	0.9649	-7.827		1442	0.04	0.7257	0.8061	-7.7639
			1443	0.07	0.7773	0.8842	-7.7878		1443	-0.09	0.7147	0.7978	-7.7581
			1444	-0.1	0.3643	0.5467	-7.3756		1444	0.09	0.4562	0.5662	-7.5242
			1445	0.14	0.2021	0.3492	-6.9297		1445	0.02	0.8592	0.9081	-7.8148
			1446	-0.07	0.8253	0.9102	-7.8052		1446	0.86	0.0107	0.0229	-4.2255
			1447	0.04	0.6704	0.8159	-7.7317		1447	-0.2	0.0671	0.1143	-5.9733
			1448	0.07	0.6241	0.782	-7.6989		1448	0.08	0.5483	0.6561	-7.6323
			1449	0.17	0.6836	0.825	-7.7401		1449	0.07	0.8685	0.9156	-7.817
			1450	-0.07	0.6693	0.8154	-7.731		1450	-0.05	0.7567	0.8303	-7.779
			1451	0.01	0.923	0.9649	-7.827		1451	-0.04	0.7702	0.8409	-7.7849
			1452	-0.27	0.0525	0.1152	-5.7479		1452	-0.2	0.1251	0.1954	-6.5279
			1453	-0.13	0.2182	0.3719	-6.9914		1453	0	0.9633	0.9774	-7.8311
			1454	0.09	0.2932	0.4665	-7.2193		1454	0.01	0.8944	0.9316	-7.8224
			1455	0.09	0.2982	0.4728	-7.2318		1455	-0.15	0.0898	0.1473	-6.2369
			1456	-0.44	0.1183	0.2272	-6.4563		1456	-0.54	0.1173	0.1855	-6.2475
			1457	-1.58	0.0041	0.0127	-3.2776		1457	-2.48	0.0001	0.0004	0.5543
			1458	-1.47	0.006	0.0175	-3.6479		1458	-2	0.0006	0.0018	-1.3336
			1459	-2.06	0.0012	0.0043	-1.9742		1459	-2.84	0.0002	0.0005	0.2113
			1460	-0.25	0.6068	0.7702	-7.6853		1460	-1.66	0.0035	0.0084	-3.1018
			1461	-0.11	0.6291	0.786	-7.7028		1461	-0.68	0.0093	0.0201	-4.0809
			1462	-0.72	0.0686	0.1448	-5.9944		1462	-1.87	0.0002	0.0006	0.0448
			1463	-0.64	0.0135	0.0351	-4.4538		1463	-0.77	0.0044	0.0104	-3.3409
			1464	-0.74	0.0185	0.0464	-4.7065		1464	-2.28	0	0.0001	2.5569
			1465	-4.65	0	8.95094e-08	10.4409		1465	-4.64	0	0	10.4187
			1466	-2.38	0	5.86006e-08	10.949		1466	-2.39	0	0	11.0346
			1467	-0.85	0.0005	0.0021	-1.1918		1467	-1.45	0	0	4.4609
			1468	-0.72	0.001	0.0038	-1.8645		1468	-1.14	0	0.0001	2.5874
			1469	-1.29	0	1.14712e-06	7.5181		1469	-1.96	0	0	13.0985
			1470	-1.99	0	3.3911e-11	19.2673		1470	-1.54	0	0	15.8154
			1471	-2.09	0	2.6649e-09	14.4157		1471	-1.72	0	0	11.7398
			1472	-1.93	0.0011	0.0041	-1.9697		1472	-2.42	0.0002	0.0006	0.0297
			1473	-2.78	0	1.71705e-05	5.4828		1473	-4.94	0	0	9.8259
			1474	-1.48	0.0002	0.001	0.3366		1474	-15.63	0	0	26.8915
			1475	-1.49	0.0007	0.0028	-1.5276		1475	-3.2	0	0	6.7403
			1476	-1.36	0.0006	0.0023	-1.27		1476	-2.92	0	0	7.1419
			1477	-2.86	0.0002	0.0007	0.5877		1477	-2.97	0.0001	0.0004	0.9078
			1478	-5.74	0	4.49112e-13	23.9255		1478	-7.46	0	0	27.2287
			1479	-1.99	0.0009	0.0035	-0.4843		1479	-1.49	0.0025	0.0062	-1.6642
			1480	-1.44	0.0007	0.0027	-1.2283		1480	-0.99	0.0165	0.0331	-4.3632
			1481	-0.48	0.2448	0.4066	-7.0605		1481	-1.71	0.018	0.0357	-4.1988
			1482	2.55	0	4.85733e-05	3.2269		1482	2.79	0	0	4.2684
			1483	2.55	0	7.2615e-05	2.7591		1483	2.77	0	0	3.7184
			1484	7.98	0	8.209e-14	25.9299		1484	8.33	0	0	26.4725
			1485	0.93	0.0006	0.0025	-1.3641		1485	1.06	0.0002	0.0007	-0.1633
			1486	2.27	0	8.44748e-05	2.644		1486	2.84	0	0	4.3176
			1487	2.47	0	5.31868e-05	4.1731		1487	2.64	0	0	4.6934
			1488	5.97	0	3.27969e-15	29.2769		1488	6.05	0	0	29.4375
			1489	-4.11	0	5.7843e-07	8.2976		1489	-3.71	0	0	7.0025
			1490	-2.71	0	1.84165e-05	4.3442		1490	-2.74	0	0	4.4804
			1491	-0.81	0.0011	0.0041	-1.9717		1491	-1.24	0	0.0001	2.0686
			1492	-2.63	0	2.86554e-08	11.7613		1492	-2.45	0	0	10.8078
			1493	-0.84	0	7.74407e-06	5.3388		1493	-0.8	0	0	4.8368
			1494	-1.64	0	0.000116108	2.196		1494	-1.41	0.0001	0.0003	0.5994
			1495	-2.77	0	3.91803e-07	9.342		1495	-5.2	0	0	20.6359
			1496	-2.1	0	2.05402e-08	12.556		1496	-4.76	0	0	24.8559
			1497	-1.99	0	4.32109e-07	8.6372		1497	-1.99	0	0	8.6036
			1498	-4.43	0	5.46157e-09	13.6352		1498	-6.74	0	0	19.3955
			1499	-5.74	0	1.53218e-08	12.4691		1499	-7.47	0	0	16.0752
			1500	-1.43	0	0.000218083	1.4763		1500	-2.2	0	0	6.5476
			1501	-1.08	0.0221	0.0545	-4.9289		1501	-2.07	0.0002	0.0008	-0.3402
			1502	-1.41	0.0015	0.0052	-2.2451		1502	-1.6	0.0005	0.0016	-1.2056
			1503	-0.19	0.096	0.1909	-6.2962		1503	-0.92	0	0	6.0245
			1504	-0.34	0.0344	0.0805	-5.3531		1504	-1.08	0	0	4.2715
			1505	-3.14	0	4.447e-07	9.0841		1505	-4.02	0	0	13.0502
			1506	-0.96	0	6.49497e-05	2.8863		1506	-2.02	0	0	12.3498
			1507	-0.15	0.0937	0.1875	-6.2747		1507	-0.41	0.0003	0.001	-0.6614
			1508	-0.07	0.5403	0.7183	-7.6242		1508	-0.48	0.0008	0.0023	-1.6164
			1509	-0.64	0.0008	0.0031	-1.6188		1509	-0.39	0.0219	0.0424	-4.9199
			1510	-5.34	0	1.51614e-15	30.1386		1510	-6.09	0	0	31.5401
			1511	-0.57	0.0004	0.0015	-0.7998		1511	-1.38	0	0	9.4016
			1512	-1.27	0.0084	0.0234	-3.6297		1512	-2.56	0.0001	0.0002	1.5262
			1513	-1.78	0	0.000235379	2.3911		1513	-2.72	0	0	5.6776
			1514	1	0.0024	0.008	-2.7478		1514	1.5	0.0001	0.0003	0.8118
			1515	1.19	0.0096	0.0264	-4.1219		1515	1.82	0.0004	0.0014	-1.0028
			1516	1.07	0.0019	0.0064	-2.4774		1516	1.46	0.0001	0.0005	0.2672
			1517	0.99	0.0016	0.0055	-2.3024		1517	1.4	0.0001	0.0003	0.8361
			1518	0.9	0.0807	0.1654	-5.8701		1518	2.38	0.0005	0.0014	-0.6115
			1519	0.11	0.4303	0.6169	-7.4871		1519	0.59	0.0009	0.0026	-1.7652
			1520	4.27	0	3.08628e-12	21.8464		1520	4.78	0	0	23.3297
			1521	1.96	0	7.7514e-07	7.9692		1521	1.47	0	0	4.3972
			1522	1.31	0.0001	0.0006	0.3332		1522	1.16	0.0004	0.0012	-0.8335
			1523	2.03	0	4.7565e-05	3.251		1523	1.71	0	0.0002	1.3987
			1524	2.24	0	6.32249e-05	2.9211		1524	1.87	0.0001	0.0003	0.9621
			1525	1.51	0.002	0.0067	-2.5477		1525	1.96	0.0002	0.0008	-0.3287
			1526	0.69	0.0193	0.0483	-4.8019		1526	1	0.0018	0.0047	-2.4522
			1527	1.19	0.0001	0.0004	0.9122		1527	1.03	0.0003	0.0009	-0.4823
			1528	1.98	0.0007	0.0027	-1.1196		1528	1.97	0.0003	0.0009	-0.2658
			1529	1.43	0	9.42212e-05	2.4448		1529	1.19	0.0001	0.0004	0.5071
			1530	2.11	0.0003	0.0011	0.492		1530	1.77	0.0008	0.0023	-0.7326
			1531	2.84	0.0003	0.0012	-0.1067		1531	2.66	0.0002	0.0006	0.2959
			1532	1.47	0	0.000140473	1.976		1532	1.19	0.0002	0.0007	-0.1837
			1533	0.95	0.0009	0.0034	-1.7353		1533	0.34	0.1502	0.2298	-6.684
			1534	0.5	0.0001	0.0004	0.7897		1534	0.37	0.0012	0.0032	-1.9965
			1535	1.05	0.0003	0.0012	-0.4915		1535	1.18	0.0001	0.0003	0.6399
			1536	1.95	0.0144	0.0371	-3.8804		1536	2.25	0.0015	0.004	-1.7521
			1537	1.97	0.0002	0.001	-0.2901		1537	1.75	0.0006	0.0019	-1.3706
			1538	1.15	0.0004	0.0018	-1.02		1538	0.94	0.0022	0.0056	-2.6466
			1539	1.21	0.0002	0.0008	-0.0672		1539	1.07	0.0005	0.0016	-1.2014
			1540	1.22	0.0008	0.003	-0.8256		1540	1.16	0.0002	0.0006	0.5047
			1541	2.74	0	1.32491e-05	5.7819		1541	1.15	0.0008	0.0023	-0.7525
			1542	0.83	0.0418	0.0946	-5.2706		1542	1.07	0.0062	0.014	-3.4895
			1543	-1.61	0.0057	0.0169	-3.6016		1543	-2.3	0.0004	0.0012	-0.8196
			1544	-1.46	0.0101	0.0274	-3.8179		1544	-1.59	0.0062	0.0141	-3.3176
			1545	1.28	0.0001	0.0006	1.1729		1545	-0.49	0.011	0.0234	-3.8497
			1546	-0.85	0.0024	0.0078	-2.4404		1546	-8.58	0	0	24.3069
			1547	-0.78	0.1094	0.213	-6.3235		1547	-1.42	0.0048	0.0112	-3.3904
			1548	-1.02	0.0042	0.013	-3.1057		1548	-1.22	0.0029	0.0073	-2.6094
			1549	-6.34	0	1.34858e-15	30.3499		1549	-6.22	0	0	30.151
			1550	-1.44	0.0037	0.0114	-3.1206		1550	-1.24	0.0147	0.03	-4.4348
			1551	-2.86	0.0036	0.0113	-3.1364		1551	-2.48	0.009	0.0196	-4.0502
			1552	-1.48	0.0042	0.0129	-3.2902		1552	-1.31	0.0092	0.0201	-4.0781
			1553	-2.77	0.0011	0.0041	-1.925		1553	-1.98	0.0163	0.0327	-4.534
			1554	-0.67	0.0163	0.0416	-4.637		1554	-0.71	0.0117	0.0246	-4.3118
			1555	-0.6	0.0611	0.1315	-5.8887		1555	-0.49	0.1147	0.1819	-6.4527
			1556	-0.65	0.0154	0.0394	-4.5807		1556	-0.41	0.0985	0.1598	-6.3189
			1557	-1.49	0.0225	0.0555	-4.8225		1557	-1.44	0.0263	0.0497	-4.9729
			1558	-1.68	0.0209	0.052	-4.8758		1558	-2.21	0.0042	0.01	-3.3017
			1559	-1.23	0.0117	0.0312	-3.9742		1559	-1.12	0.0192	0.0377	-4.4708
			1560	-0.6	0.0676	0.143	-5.9808		1560	-0.89	0.0116	0.0245	-4.3039
			1561	-3.97	0	7.7514e-07	7.9676		1561	-3.92	0	0	7.8094
			1562	-5.5	0	6.67091e-09	13.7271		1562	-9.38	0	0	23.5634
			1563	-1.66	0.0007	0.0027	-1.4684		1563	-2.5	0	0.0001	2.5833
			1564	-4.49	0	6.61973e-08	11.2886		1564	-4.38	0	0	11.1247
			1565	-1.44	0.001	0.0037	-1.8522		1565	-2.36	0	0	3.0037
			1566	-3.56	0	5.68917e-06	5.6918		1566	-3.72	0	0	6.2659
			1567	-7.33	0	1.48531e-13	25.2198		1567	-6.48	0	0	23.639
			1568	-2.12	0	4.63294e-05	3.2852		1568	-2.2	0	0	3.7341
			1569	-1.9	0.0001	0.0004	0.9151		1569	-1.74	0.0002	0.0005	0.0524
			1570	-3.26	0	1.049e-06	7.6308		1570	-3.28	0	0	7.6946
			1571	-1.28	0	9.06887e-07	7.7964		1571	-1.32	0	0	8.1724
			1572	-5.97	0	3.81568e-14	26.7257		1572	-5.24	0	0	25.0892
			1573	-1.69	0	9.55088e-05	2.4276		1573	-1.44	0.0001	0.0003	0.7322
			1574	-3.24	0	1.76897e-07	10.0224		1574	-4.65	0	0	16.549
			1575	-3.76	0	8.40644e-09	13.4949		1575	-5.27	0	0	21.6648
			1576	-2.21	0	2.98491e-06	6.7138		1576	-2.29	0	0	7.1208
			1577	-2.03	0	1.0689e-07	10.2395		1577	-1.86	0	0	9.0796
			1578	-2.49	0	2.29952e-05	4.2376		1578	-2.1	0	0	3.1165
			1579	-3.27	0	3.96338e-06	6.1184		1579	-3.17	0	0	5.7342
			1580	-2.28	0.0002	0.0009	-0.0866		1580	-2.6	0.0001	0.0004	0.4939
			1581	-3.46	0	2.2776e-10	17.1181		1581	-3.38	0	0	16.7588
			1582	-2.69	0.0001	0.0007	0.1258		1582	-2.84	0.0001	0.0003	0.6795
			1583	-2.54	0.0002	0.0008	-0.0942		1583	-2.68	0.0001	0.0004	0.4516
			1584	-3.31	0	6.01709e-05	4.0355		1584	-5.2	0	0	7.5543
			1585	-3	0	6.02093e-06	5.6296		1585	-2.78	0	0	4.6999
			1586	-0.52	0.0006	0.0023	-1.2676		1586	-0.54	0.0005	0.0014	-1.0653
			1587	-2.76	0.0036	0.0113	-2.8689		1587	-3.52	0.0001	0.0004	0.5184
			1588	-2.23	0.0004	0.0017	-0.2909		1588	-7.35	0	0	16.2881
			1589	-1.4	0.0003	0.0013	-0.5675		1589	-0.67	0.0376	0.0677	-5.4352
			1590	-0.54	0.0017	0.006	-2.4077		1590	-0.65	0.0004	0.0012	-0.8649
			1591	-6.84	0	1.08453e-13	25.5966		1591	-6.89	0	0	25.6902
			1592	-0.52	0.002	0.0067	-2.5371		1592	-0.73	0.0001	0.0004	0.4816
			1593	-1.22	0	4.95791e-06	5.8444		1593	-1.11	0	0	4.6711
			1594	-2.09	0	3.06431e-05	3.7563		1594	-2.05	0	0	3.5324
			1595	-5.38	0	4.12209e-13	24.0726		1595	-6.01	0	0	25.4906
			1596	-6.16	0	5.0085e-15	28.8426		1596	0	1	1	-7.8322
			1597	-1.23	0.0003	0.0012	-0.5124		1597	-0.38	0.1565	0.238	-6.7189
			1598	-0.78	0.1161	0.2244	-5.9301		1598	-0.6	0.1184	0.1865	-6.2004
			1599	-6.14	0	4.23035e-16	31.6247		1599	0	1	1	-7.8322
			1600	-1.28	0	2.40016e-05	4.0379		1600	-0.78	0.0005	0.0015	-1.0988
			1601	-5.96	0	1.51614e-15	30.0379		1601	-5.17	0	0	28.4163
			1602	-5.45	0	2.35511e-15	29.5762		1602	0	1	1	-7.8322
			1603	-0.72	0.0005	0.0022	-1.2092		1603	-0.32	0.0653	0.1116	-5.9489
			1604	-0.25	0.1165	0.2251	-5.9741		1604	-13.61	0	0	28.8871
			1605	-1.39	0.0008	0.003	-1.6018		1605	-2.06	0	0.0001	2.2096
			1606	-7.48	0	1.16987e-12	22.933		1606	-5.68	0	0	19.2435
			1608	-3.29	0	4.41921e-05	3.9894		1608	-8.43	0	0	18.5587
			1609	-2.98	0	1.34639e-05	4.8609		1609	-6.28	0	0	14.9986
			1610	-2.05	0	0.000168893	2.7952		1610	-2.17	0	0.0001	3.2154
			1611	-2.99	0	1.05111e-05	5.1574		1611	-4.21	0	0	10.1755
			1612	-2.1	0	7.81419e-05	3.3131		1612	-4.38	0	0	15.6849
			1613	-1.81	0.0001	0.0005	1.1731		1613	-4.22	0	0	14.4185
			1614	-1.76	0	1.0061e-05	4.5979		1614	-4.27	0	0	18.6216
			1615	-0.96	0.0001	0.0004	1.431		1615	-4.86	0	0	22.5023
			1616	-1.7	0.0006	0.0023	-0.9622		1616	-4.57	0	0	11.5437
			1617	-1.84	0	5.28559e-05	3.7836		1617	-4.22	0	0	17.1878
			1618	-0.47	0.0008	0.003	-1.6076		1618	-0.66	0	0.0001	1.7236
			1619	-3.11	0	1.0061e-05	5.0511		1619	-2.91	0	0	4.239
			1620	-9.24	0	2.70105e-12	22.0039		1620	-11.9	0	0	25.311
			1621	-8.07	0	2.96592e-12	21.9032		1621	-10.91	0	0	25.8326
			1622	-1.88	0.0039	0.0121	-3.2194		1622	-2.78	0.0002	0.0006	0.0359
			1623	-1.87	0	0.000180264	1.697		1623	-3.09	0	0	7.6603
			1624	-5.81	0	3.32426e-10	16.8875		1624	-8.15	0	0	22.9361
			1625	-5.95	0	4.96724e-08	11.6274		1625	-7.64	0	0	19.0471
			1626	-5.82	0	6.18976e-10	16.0312		1626	-7.57	0	0	23.2903
			1627	-0.77	0.0021	0.007	-2.5919		1627	-1.6	0	0	4.6258
			1628	-5.84	0	2.76915e-13	24.3516		1628	-7.5	0	0	28.004
			1629	-0.92	0.0023	0.0076	-2.6971		1629	-0.51	0.0601	0.1038	-5.8732
			1630	-6.19	0	6.62643e-16	31.0273		1630	-7.29	0	0	32.6741
			1631	-1.06	0.0002	0.001	-0.2634		1631	-0.62	0.0113	0.024	-4.2804
			1632	-1.54	0.0003	0.0014	-0.6848		1632	-2.95	0	0	6.5391
			1633	0	1	1	-7.8322		1633	-6.84	0	0	28.1229
			1634	-1.39	0.0004	0.0018	-0.9996		1634	-0.92	0.0093	0.0202	-4.0879
			1635	0	1	1	-7.8322		1635	-6.18	0	0	26.0341
			1636	-5.6	0	1.69042e-14	27.1131		1636	-6.25	0	0	29.1661
			1637	-2.15	0.0097	0.0265	-3.8236		1637	-2.82	0.0007	0.0021	-1.2718
			1638	-0.14	0.865	0.9325	-7.2675		1638	-2.17	0.0012	0.0034	-1.748
			1639	-0.54	0.1997	0.3462	-6.9199		1639	-0.88	0.0444	0.0791	-5.5933
			1640	-1.3	0.0043	0.0131	-3.3146		1640	-1.76	0.0004	0.0012	-0.8903
			1641	-3.59	0	3.89132e-10	16.5393		1641	-3.53	0	0	16.294
			1642	-1.97	0.0028	0.0091	-2.897		1642	-2.88	0.0001	0.0004	0.348
			1643	-2.09	0.0038	0.0117	-3.1872		1643	-2.98	0.0002	0.0007	-0.3102
			1644	-3.23	0	1.64978e-06	7.1181		1644	-3	0	0	6.2247
			1645	-2.15	0.003	0.0096	-2.9573		1645	-3.16	0.0001	0.0004	0.3449
			1646	-2.15	0.0023	0.0075	-2.6806		1646	-2.85	0.0002	0.0007	-0.279
			1647	-2.17	0.0014	0.005	-2.1461		1647	-2.77	0.0004	0.0012	-0.7066
			1648	-6.03	0	6.03213e-15	28.5956		1648	-7.62	0	0	31.186
			1649	-2.21	0.0061	0.0178	-3.5228		1649	-2.86	0.0011	0.003	-1.7396
			1650	-1.53	0.0026	0.0084	-2.8051		1650	-1.92	0.0004	0.0013	-0.9599
			1651	-0.32	0.0128	0.0334	-4.3977		1651	-1.02	0	0	6.3748
			1652	0.76	0.0081	0.0227	-3.9515		1652	0.35	0.1752	0.2623	-6.8131
			1653	0.78	0.0077	0.0219	-3.902		1653	0.46	0.0898	0.1473	-6.2362
			1654	-0.45	0.0614	0.1319	-5.8923		1654	-0.98	0.0006	0.0018	-1.3485
			1655	-0.58	0.0822	0.1679	-6.1576		1655	-1.23	0.0014	0.0037	-2.1668
			1656	-0.18	0.3292	0.5072	-7.3042		1656	-0.59	0.0054	0.0125	-3.5498
			1657	-0.77	0.1055	0.2067	-6.3791		1657	-1.73	0.0017	0.0044	-2.3599
			1658	-0.03	0.6545	0.8053	-7.7211		1658	-0.26	0.0038	0.0092	-3.2068
			1659	-0.97	0.0615	0.132	-5.8781		1659	-1.88	0.0028	0.007	-2.7766
			1660	-0.24	0.2855	0.4568	-7.1995		1660	-0.92	0.001	0.0027	-1.7919
			1661	-0.45	0.0894	0.1809	-6.2326		1661	-1.03	0.0009	0.0026	-1.7722
			1662	-0.55	0.1068	0.2087	-6.3898		1662	-1.28	0.0013	0.0036	-2.1449
			1663	-0.68	0.0727	0.1518	-6.0321		1663	-1.57	0.0011	0.0031	-1.8426
			1664	-0.55	0.0415	0.0941	-5.5282		1664	-0.89	0.0027	0.0067	-2.8415
			1665	-0.34	0.1339	0.2508	-6.5862		1665	-1.09	0.0002	0.0006	-0.141
			1666	-5.01	0	2.24735e-08	12.0329		1666	-6.2	0	0	14.9275
			1667	-1.01	0.0255	0.0623	-5.0661		1667	-1.19	0.0107	0.0228	-4.2225
			1668	-1.12	0.0016	0.0055	-2.3056		1668	-0.94	0.0055	0.0127	-3.5729
			1669	-2.69	0	1.15876e-05	5.2615		1669	-2.79	0	0	4.466
			1670	-1.48	0.0015	0.0053	-2.2514		1670	-2.12	0.0001	0.0002	1.0415
			1671	-1	0	4.0044e-05	3.4467		1671	-0.55	0.0016	0.0042	-2.3259
			1672	-6.49	0	8.90506e-17	33.4588		1672	-7.27	0	0	34.4206
			1673	-4.09	0	1.05379e-08	13.3929		1673	-4.58	0	0	10.8072
			1674	-5.81	0	1.46047e-16	32.8854		1674	-6.17	0	0	33.4286
			1675	-5.92	0	3.68456e-13	23.6392		1675	-4.61	0	0	16.5416
			1676	-3.96	0	1.03072e-12	23.0757		1676	-5.86	0	0	28.0258
			1677	-0.47	0.0028	0.0091	-2.8981		1677	-0.83	0	0.0001	2.273
			1678	-1.33	0.0308	0.0734	-5.2278		1678	-1.74	0.0114	0.0241	-4.1836
			1679	-4.49	0	1.20258e-13	25.4718		1679	-5.66	0	0	28.3127
			1680	-5.32	0	8.90506e-17	33.585		1680	-5.48	0	0	33.8407
			1681	-4.97	0	1.72528e-16	32.5003		1681	-5.4	0	0	33.2668
			1682	-5.1	0	6.62643e-16	31.0445		1682	-5.28	0	0	31.41
			1683	-1.92	0.0002	0.0009	-0.1359		1683	-1.85	0.0003	0.0009	-0.4896
			1684	-1.48	0	2.60662e-05	3.9397		1684	-1.3	0	0.0001	2.4933
			1685	-0.42	0.4984	0.6831	-7.316		1685	-1.89	0.0018	0.0047	-2.3074
			1686	-1.07	0.0378	0.087	-5.3476		1686	-2.08	0.0003	0.001	-0.662
			1687	-2.43	0	3.66449e-08	11.8274		1687	-4.6	0	0	21.4808
			1688	-1.43	0.0016	0.0055	-2.2013		1688	-1.32	0.0095	0.0204	-3.8421
			1689	-0.2	0.5541	0.7283	-7.638		1689	-0.26	0.4595	0.5691	-7.5287
			1690	0.16	0.8007	0.8988	-7.541		1690	-0.64	0.2011	0.2945	-6.9
			1691	-5.26	0	2.91082e-07	9.0827		1691	-4.72	0	0	7.6535
			1692	-2.65	0	0.00022227	1.4474		1692	-2.42	0.0001	0.0004	0.4964
			1693	-3.03	0	1.21516e-06	7.4514		1693	-1.96	0	0.0001	2.2371
			1694	-2.99	0	7.21936e-09	13.6435		1694	-7.68	0	0	26.4156
			1695	-2.77	0	9.42212e-05	2.8884		1695	-1.98	0.0034	0.0084	-2.4634
			1696	-2.5	0	7.26304e-07	8.0456		1696	-1.4	0.0001	0.0002	1.156
			1698	-3.04	0	2.31478e-06	7.1247		1698	-3.62	0	0	7.7431
			1699	-2.09	0.001	0.0036	-1.5813		1699	-1.58	0.0125	0.0261	-4.0826
			1700	-5.21	0	3.02274e-12	21.8757		1700	-6.09	0	0	23.9456
			1701	-2.15	0	2.88817e-07	9.6751		1701	-5.9	0	0	24.2127
			1702	-2.42	0.0001	0.0004	1.3595		1702	-2.74	0	0.0001	2.4443
			1703	-4.65	0	2.60254e-12	22.0494		1703	-5.57	0	0	24.4158
			1704	-1.81	0.0012	0.0043	-0.9592		1704	-1.48	0.0005	0.0015	-0.3081
			1705	1.65	0.0006	0.0023	-1.2506		1705	1.07	0.0125	0.026	-4.3736
			1706	1.29	0.0011	0.0039	-1.9045		1706	0.87	0.0151	0.0307	-4.561
			1707	1.47	0.0011	0.004	-1.9356		1707	0.94	0.0196	0.0383	-4.8131
			1710	-0.05	0.8717	0.9362	-7.8178		1710	-1.09	0.0055	0.0126	-3.5627
			1711	-0.68	0.1881	0.3291	-6.7871		1711	-2.63	0.0001	0.0003	1.0511
			1712	-0.84	0.0242	0.0593	-5.0163		1712	-1.94	0	0.0002	1.4471
			1713	-1.48	0.0006	0.0026	-1.0385		1713	-1.72	0.0001	0.0003	1.2068
			1714	-0.57	0.3891	0.5731	-7.4208		1714	-0.84	0.2069	0.302	-6.9485
			1715	-0.68	0.3773	0.5625	-7.3999		1715	-1.01	0.1985	0.291	-6.9151
			1716	-0.66	0.3832	0.5682	-7.4104		1716	-1.01	0.1877	0.2782	-6.8697
			1717	-0.45	0.3465	0.5256	-7.3405		1717	-0.1	0.8267	0.8853	-7.8056
			1718	-0.63	0.2812	0.451	-7.188		1718	-0.54	0.3524	0.4627	-7.3524
			1719	-0.34	0.3497	0.5292	-7.347		1719	-0.04	0.9102	0.9426	-7.8252
			1720	-0.38	0.3638	0.5463	-7.3747		1720	-0.12	0.781	0.8508	-7.7893
			1721	-0.49	0.4775	0.663	-7.5523		1721	-0.9	0.2076	0.3026	-6.9514
			1722	-0.57	0.3884	0.5726	-7.4195		1722	-0.91	0.1757	0.2629	-6.8153
			1723	-0.46	0.4859	0.6713	-7.5628		1723	-0.9	0.1804	0.269	-6.8373
			1724	-0.56	0.4503	0.6359	-7.5161		1724	-0.86	0.258	0.3607	-7.1225
			1725	-0.39	0.4705	0.6559	-7.5432		1725	-0.28	0.6053	0.7064	-7.684
			1726	-0.72	0.2367	0.3965	-7.0554		1726	-0.93	0.1324	0.2053	-6.5767
			1727	-0.54	0.488	0.6733	-7.5654		1727	-1.09	0.1721	0.2581	-6.7979
			1728	-0.19	0.4361	0.6226	-7.4957		1728	0	0.996	1	-7.8322
			1729	-0.73	0.3325	0.5113	-7.3113		1729	-0.85	0.2604	0.3635	-7.1295
			1730	-0.12	0.6346	0.7909	-7.7069		1730	0.03	0.8954	0.932	-7.8226
			1731	-0.18	0.4903	0.6756	-7.5682		1731	0.06	0.819	0.8788	-7.8032
			1732	-0.99	0.2435	0.4049	-7.0779		1732	-1.03	0.2246	0.322	-7.0142
			1733	-0.34	0.7122	0.8452	-7.7567		1733	-1.16	0.2194	0.3158	-6.9956
			1734	0.1	0.712	0.8452	-7.7566		1734	0.02	0.9459	0.9673	-7.8297
			1735	-0.89	0.2617	0.4279	-7.1334		1735	-1	0.2062	0.3014	-6.9461
			1736	-0.09	0.5032	0.6886	-7.5835		1736	-0.15	0.2606	0.3636	-7.1302
			1737	0	1	1	-7.8322		1737	-0.13	0.2543	0.3576	-7.1114
			1738	0.05	0.8218	0.9085	-7.8041		1738	-0.42	0.1012	0.1637	-6.343
			1739	-3.81	0	2.20271e-05	4.1421		1739	-5.7	0	0	9.1998
			1741	-1.88	0.0079	0.0223	-3.9256		1741	-2.98	0.0002	0.0008	-0.3545
			1742	-2.19	0	1.35104e-07	9.9711		1742	-1.96	0	0	8.5165
			1743	-1.06	0	0.0003	1.2993		1743	-0.76	0.001	0.0027	-1.8124
			1744	-1.49	0	4.4379e-07	8.6058		1744	-1.94	0	0	12.1426
			1745	-3.37	0	2.40357e-05	4.3229		1745	-3.96	0.0001	0.0002	1.8218
			1746	-0.95	0.0003	0.0013	-0.601		1746	-1.05	0.0001	0.0004	0.3432
			1747	-2.67	0	0.000201437	1.8802		1747	-2.67	0.0001	0.0004	0.807
			1748	-2.13	0	1.61403e-05	5.5521		1748	-4.22	0	0	10.6225
			1749	-3.48	0	1.44317e-08	12.5362		1749	-5.29	0	0	18.2912
			1750	-1.95	0	7.78236e-05	3.0016		1750	-3.42	0	0	7.5615
			1751	-4.29	0	1.9314e-11	19.0837		1751	-5.25	0	0	25.5044
			1752	-4.59	0	2.76915e-13	24.5201		1752	-5.18	0	0	26.0419
			1753	-0.91	0.0295	0.0707	-5.0581		1753	-1.18	0.015	0.0306	-4.2679
			1754	-2.67	0	7.69676e-05	2.6837		1754	-3.64	0	0	6.3892
			1755	-1.76	0.0012	0.0045	-2.0642		1755	-3.67	0	0	5.58
			1756	-1.85	0.0008	0.0029	-0.9653		1756	-6.26	0	0	15.6956
			1757	-2.19	0.0001	0.0004	0.886		1757	-2.91	0	0	3.1313
			1758	-1.88	0	0.00010273	2.7771		1758	-2.18	0.0001	0.0004	1.0466
			1759	-2.27	0	0.000102557	2.781		1759	-3.43	0	0.0001	3.3801
			1760	-1.7	0	0.000132561	2.1881		1760	-4.54	0	0	14.9534
			1761	-0.67	0.3653	0.548	-6.9087		1761	-3.49	0	0	3.2452
			1762	-0.13	0.1591	0.2899	-6.7327		1762	-0.06	0.4826	0.5919	-7.5587
			1763	-0.32	0.0696	0.1463	-6.0066		1763	-0.04	0.8138	0.8754	-7.8015
			1764	-2.93	0	3.40298e-06	6.2984		1764	-2.08	0	0.0001	2.2672
			1765	-6.77	0	1.0384e-14	28.0242		1765	-6.84	0	0	28.1483
			1766	-2.36	0	6.08712e-05	3.3139		1766	-5.53	0	0	15.257
			1767	3.83	0	4.91718e-10	16.2873		1767	4.49	0	0	18.4408
			1768	-2.56	0.0001	0.0006	0.2312		1768	-2.27	0.0004	0.0012	-0.9004
			1769	-0.17	0.0261	0.0635	-5.0895		1769	-0.15	0.0506	0.0885	-5.7136
			1770	-0.14	0.0568	0.1233	-5.8205		1770	-0.17	0.026	0.0493	-5.0865
			1771	-0.13	0.0932	0.1868	-6.2699		1771	-0.17	0.0339	0.0619	-5.3377
			1772	-0.13	0.0932	0.1868	-6.2699		1772	-0.17	0.0339	0.0619	-5.3377
			1773	-0.12	0.2039	0.3517	-6.9367		1773	-0.13	0.191	0.2823	-6.8837
			1774	-0.15	0.2401	0.4004	-7.0668		1774	-0.18	0.1569	0.2385	-6.7209
			1775	-0.2	0.5326	0.7122	-7.6161		1775	-0.13	0.6925	0.7796	-7.7454
			1776	0	0.9997	1	-7.8322		1776	-0.11	0.7386	0.8144	-7.7704
			1777	-0.28	0.4461	0.6331	-7.5101		1777	-0.62	0.103	0.1659	-6.3586
			1778	-0.22	0.181	0.3189	-6.8398		1778	-0.26	0.1228	0.1924	-6.5119
			1779	-0.29	0.3417	0.5202	-7.3308		1779	-0.57	0.0711	0.12	-6.0263
			1780	-0.16	0.3387	0.517	-7.3244		1780	-0.38	0.0374	0.0675	-5.4324
			1781	-0.07	0.507	0.691	-7.5879		1781	-0.15	0.1816	0.2706	-6.8426
			1782	-0.21	0.2094	0.3592	-6.9583		1782	-0.35	0.0465	0.0822	-5.6359
			1783	-0.19	0.3993	0.5833	-7.438		1783	-0.61	0.0144	0.0296	-4.5169
			1784	-0.24	0.0644	0.137	-5.9355		1784	-0.47	0.0019	0.0048	-2.471
			1785	-0.18	0.4893	0.6746	-7.567		1785	-0.57	0.0365	0.0661	-5.4081
			1786	-0.27	0.3946	0.5797	-7.4301		1786	-0.39	0.2162	0.3123	-6.984
			1787	-0.6	0.1891	0.3302	-6.8679		1787	-0.68	0.1655	0.25	-6.6806
			1788	-0.23	0.5415	0.7195	-7.6254		1788	-1.2	0.0051	0.0118	-3.4848
			1789	-0.26	0.3385	0.517	-7.324		1789	-0.28	0.2963	0.4057	-7.2271
			1790	-0.34	0.1321	0.2485	-6.575		1790	-0.32	0.1517	0.2318	-6.6927
			1791	-0.03	0.8606	0.9307	-7.8151		1791	-0.67	0.0008	0.0023	-1.6211
			1792	-1.88	0.0002	0.0008	0.0099		1792	-1.04	0.0136	0.0281	-4.4568
			1793	-1.67	0.0018	0.0061	-2.4346		1793	-0.26	0.5618	0.6685	-7.6454
			1794	-1.31	0.0314	0.0744	-5.2674		1794	0.61	0.2836	0.3919	-7.1946
			1795	-3.65	0	4.05699e-08	11.3718		1795	-4.25	0	0	13.4422
			1796	-6.96	0	4.49112e-13	23.9564		1796	-9.02	0	0	27.2461
			1797	-5.95	0	4.0517e-11	19.1386		1797	-8.35	0	0	24.2012
			1798	-5.65	0	2.6329e-13	24.5924		1798	-6.3	0	0	25.987
			1799	-0.09	0.8728	0.9362	-7.818		1799	1.46	0.0153	0.0311	-4.5752
			1800	-0.13	0.809	0.9018	-7.7998		1800	1.52	0.0146	0.0299	-4.5279
			1801	-0.18	0.7484	0.8667	-7.7752		1801	1.49	0.0178	0.0354	-4.7227
			1802	-0.11	0.8289	0.9124	-7.8063		1802	1.42	0.0134	0.0277	-4.4412
			1803	-0.18	0.8336	0.9152	-7.8077		1803	2.14	0.0211	0.041	-4.8863
			1804	-0.11	0.8264	0.9108	-7.8055		1804	1.4	0.0159	0.032	-4.6093
			1805	-0.09	0.8757	0.9371	-7.8186		1805	1.51	0.0241	0.0462	-5.0144
			1806	-0.01	0.9683	0.9918	-7.8314		1806	0.63	0.0121	0.0252	-4.341
			1807	-0.01	0.9683	0.9918	-7.8314		1807	0.63	0.0121	0.0252	-4.341
			1808	-0.21	0.8127	0.9039	-7.8011		1808	2.07	0.029	0.054	-5.1897
			1809	-0.19	0.531	0.7115	-7.6145		1809	0.75	0.0264	0.0499	-5.102
			1810	-0.07	0.9026	0.9553	-7.8239		1810	1.41	0.0209	0.0408	-4.8783
			1811	-0.3	0.7089	0.8443	-7.7549		1811	2.17	0.0147	0.03	-4.5321
			1812	-0.26	0.7699	0.8798	-7.7848		1812	2.48	0.012	0.0251	-4.3378
			1813	-0.13	0.862	0.9315	-7.8152		1813	0.98	0.2988	0.4081	-7.0212
			1814	0.06	0.8381	0.9174	-7.8091		1814	1.05	0.0039	0.0092	-3.2094
			1815	-0.12	0.8526	0.9257	-7.8131		1815	1.69	0.0223	0.0432	-4.94
			1816	0.05	0.8646	0.9324	-7.8161		1816	0.78	0.026	0.0493	-5.0847
			1817	0.05	0.8722	0.9362	-7.8179		1817	0.82	0.0163	0.0328	-4.6364
			1818	-0.08	0.7103	0.8446	-7.7557		1818	0.64	0.0125	0.0261	-4.378
			1819	-0.1	0.9132	0.9617	-7.8255		1819	1.25	0.2735	0.3797	-6.9537
			1820	-0.13	0.5543	0.7283	-7.6383		1820	0.58	0.0213	0.0413	-4.8937
			1821	-0.36	0.6518	0.8026	-7.7183		1821	1.69	0.0641	0.1097	-5.8407
			1822	0.08	0.7799	0.8854	-7.7889		1822	0.69	0.0294	0.0546	-5.2025
			1823	-0.22	0.8181	0.906	-7.8024		1823	1.27	0.2971	0.4063	-7.0169
			1824	-0.16	0.741	0.8648	-7.7716		1824	1.18	0.0235	0.0451	-4.9885
			1825	-0.16	0.5634	0.7355	-7.647		1825	0.78	0.0141	0.0291	-4.4954
			1826	0.03	0.973	0.994	-7.8316		1826	1.74	0.0997	0.1613	-6.1021
			1827	0.12	0.8855	0.9452	-7.8205		1827	0.91	0.3951	0.5051	-7.222
			1828	-0.05	0.8708	0.9362	-7.8176		1828	0.76	0.0304	0.0562	-5.2357
			1829	-0.13	0.8206	0.9078	-7.8037		1829	1.66	0.0116	0.0245	-4.3052
			1830	-0.15	0.5081	0.6914	-7.5892		1830	0.66	0.012	0.0251	-4.3342
			1831	-0.15	0.5081	0.6914	-7.5892		1831	0.66	0.012	0.0251	-4.3342
			1832	-0.05	0.9482	0.9784	-7.8299		1832	1.01	0.2927	0.4018	-7.0054
			1833	-0.27	0.6172	0.7767	-7.6936		1833	1.29	0.0274	0.0516	-5.1372
			1834	0.25	0.5245	0.7057	-7.6075		1834	1.07	0.0162	0.0326	-4.6296
			1835	-0.14	0.613	0.775	-7.6903		1835	0.49	0.0973	0.1582	-6.3076
			1836	-0.77	0.161	0.2925	-6.6203		1836	0.39	0.6159	0.7142	-7.23
			1837	0.03	0.9167	0.963	-7.8262		1837	0.89	0.0054	0.0124	-3.5415
			1838	-0.18	0.5164	0.6978	-7.5986		1838	0.71	0.0189	0.0372	-4.7811
			1839	0.2	0.6515	0.8026	-7.719		1839	1.03	0.0286	0.0535	-5.1781
			1840	0.2	0.5499	0.7247	-7.6323		1840	0.59	0.11	0.1756	-6.3278
			1841	-0.19	0.5452	0.7225	-7.6292		1841	0.84	0.0157	0.0317	-4.5996
			1842	0.03	0.9222	0.9649	-7.8269		1842	0.89	0.0037	0.009	-3.1743
			1843	0.2	0.6762	0.8198	-7.7337		1843	1.09	0.0765	0.1277	-5.8621
			1844	0.11	0.6877	0.8289	-7.7425		1844	0.72	0.0174	0.0347	-4.7
			1845	-1.14	0.0005	0.0019	-1.0344		1845	-2.99	0	0	10.0588
			1846	-1.34	0.0009	0.0033	-1.1211		1846	-6.46	0	0	19.1386
			1847	-2.8	0.0001	0.0003	1.4368		1847	-4.47	0	0.0002	1.9303
			1848	-1.08	0.0082	0.0228	-3.9559		1848	-2.69	0	0	4.501
			1849	0.31	0.3087	0.4845	-6.7559		1849	-1.74	0.0003	0.0011	0.1753
			1850	0	1	1	-7.8322		1850	-4.79	0	0	23.6541
			1851	-0.66	0.0291	0.07	-5.1935		1851	-2.34	0	0	5.9096
			1852	-1.64	0.0031	0.0099	-2.9964		1852	-1.71	0.0023	0.0058	-2.674
			1853	-2.06	0	2.72804e-05	3.9689		1853	-2.69	0	0	6.2811
			1854	0.89	0.2573	0.4225	-6.5915		1854	-1.73	0.0061	0.0139	-3.3635
			1855	-3.31	0	2.18069e-06	6.8099		1855	-5.02	0	0	12.3109
			1856	-3.19	0.0001	0.0003	1.1398		1856	-3.84	0	0	3.159
			1857	-1.46	0.0261	0.0635	-5.0884		1857	-2.38	0.0012	0.0032	-2.0173
			1858	-0.24	0.1323	0.2485	-6.576		1858	-0.46	0.0091	0.0199	-4.0696
			1859	-0.23	0.1002	0.1978	-6.3339		1859	-0.41	0.0071	0.0159	-3.8193
			1860	-2.32	0	8.55392e-06	5.5364		1860	-1.18	0.0099	0.0213	-3.6021
			1861	-1.49	0.0113	0.0302	-4.2493		1861	-1.74	0.0073	0.0162	-3.7336
			1862	3.25	0	7.44112e-10	15.8264		1862	2.97	0	0	14.6261
			1863	3.57	0	8.55232e-08	10.605		1863	0.88	0.0098	0.0212	-4.0371
			1864	-0.94	0.1278	0.2417	-6.5465		1864	-1.58	0.0167	0.0334	-4.6621
			1865	0.2	0.5441	0.7217	-7.6281		1865	-0.95	0.0112	0.0237	-4.2673
			1866	-0.09	0.4844	0.6699	-7.561		1866	-0.53	0.0013	0.0036	-2.1267
			1867	0.3	0.3401	0.5185	-7.3273		1867	-1.42	0.0003	0.001	-0.6496
			1868	0.03	0.8367	0.9174	-7.8086		1868	-0.92	0	0.0001	2.0152
			1869	-0.06	0.8341	0.9152	-7.8079		1869	-1.57	0.0001	0.0003	0.7881
			1870	0.54	0.1983	0.3442	-6.472		1870	-1.59	0.0073	0.0163	-2.9985
			1871	0.17	0.567	0.7368	-7.6504		1871	-1.46	0.0002	0.0007	-0.2186
			1872	-0.61	0.0312	0.0742	-5.2609		1872	-1.46	0.0001	0.0002	1.2185
			1874	-0.12	0.5429	0.7206	-7.6268		1874	-0.34	0.1039	0.1669	-6.3656
			1875	-1.02	0.0096	0.0263	-4.1153		1875	-0.41	0.2438	0.3456	-7.0788
			1876	-0.23	0.6143	0.7755	-7.2287		1876	-2.35	0	0.0001	2.7493
			1877	0	1	1	-7.8322		1877	-1.92	0	0	4.5418
			1878	-0.41	0.0517	0.1142	-5.7331		1878	-0.36	0.0832	0.1376	-6.1679
			1879	-0.51	0.2579	0.4233	-7.1221		1879	-0.73	0.1127	0.1793	-6.4373
			1880	-1.83	0	9.18548e-05	2.4764		1880	-1.7	0	0.0001	1.6625
			1881	-0.45	0.3592	0.5409	-7.3658		1881	-2.48	0.0001	0.0005	0.1222
			1882	-0.87	0.0872	0.1769	-6.2099		1882	-2.5	0.0001	0.0004	0.3134
			1883	-0.3	0.3432	0.5221	-7.3251		1883	-1.53	0.0014	0.0037	-1.8881
			1884	-0.14	0.1958	0.3404	-6.9042		1884	0.05	0.6068	0.7074	-7.6852
			1885	-0.2	0.1321	0.2485	-6.5746		1885	0	1	1	-7.8322
			1886	-0.17	0.1209	0.2311	-6.4982		1886	-0.1	0.3544	0.4649	-7.3564
			1887	0.62	0.1339	0.2508	-6.5862		1887	-1.24	0.0069	0.0155	-3.7866
			1888	4.07	0	1.61866e-11	20.0708		1888	5.3	0	0	23.6041
			1889	-0.2	0.0538	0.1179	-5.7705		1889	0.07	0.505	0.6129	-7.5856
			1890	0	0.9997	1	-7.8322		1890	-0.06	0.795	0.8615	-7.7948
			1891	-0.06	0.7199	0.8511	-7.7609		1891	0.19	0.2851	0.3935	-7.1983
			1892	-0.22	0.1067	0.2087	-6.3896		1892	-0.19	0.1553	0.2364	-6.7122
			1893	-0.33	0.0911	0.1835	-6.249		1893	0.23	0.215	0.311	-6.9796
			1894	0	0.992	1	-7.8322		1894	0.05	0.7856	0.8547	-7.7912
			1895	0.03	0.8196	0.907	-7.8034		1895	0.42	0.0079	0.0175	-3.9238
			1897	3.59	0	8.1115e-12	20.8074		1897	11.31	0	0	34.0425
			1898	1.33	0	6.72341e-05	2.8438		1898	3.08	0	0	13.547
			1899	3.99	0	5.6992e-10	16.1081		1899	7.19	0	0	25.7896
			1900	0.79	0.0329	0.0771	-5.3088		1900	1.96	0	0.0002	1.3686
			1901	4.77	0	6.62643e-16	31.0469		1901	4.85	0	0	31.2231
			1902	3.82	0	3.129e-13	24.3927		1902	4.61	0	0	26.7827
			1903	2.88	0	7.84631e-08	10.5946		1903	4.43	0	0	16.4361
			1904	2.21	0	1.57919e-07	10.155		1904	3.05	0	0	8.9088
			1905	2.66	0	1.08878e-08	13.2267		1905	3.67	0	0	21.2759
			1906	3.38	0	1.51991e-12	22.6495		1906	3.42	0	0	22.7792
			1907	2.8	0	1.83064e-09	14.8149		1907	3.39	0	0	17.4492
			1908	3.01	0	5.89745e-11	18.6415		1908	3.33	0	0	20.0415
			1909	11.16	0	1.46047e-16	32.8655		1909	8.75	0	0	30.4038
			1910	2.36	0	3.46644e-06	6.2704		1910	2.74	0	0	8.197
			1911	0.66	0.0006	0.0025	-1.3494		1911	1.7	0	0	9.3966
			1912	-2.47	0.0001	0.0003	0.9658		1912	-2.34	0.0001	0.0004	0.386
			1913	-0.13	0.1093	0.213	-6.4099		1913	-0.05	0.524	0.6321	-7.6069
			1914	0.06	0.527	0.7079	-7.6102		1914	-0.1	0.3279	0.4373	-7.3012
			1915	-2.37	0.0007	0.0028	-1.5233		1915	-2.29	0.001	0.0027	-1.8018
			1916	-0.23	0.4413	0.628	-7.5033		1916	-0.39	0.2092	0.3043	-6.9574
			1917	-0.81	0.2305	0.3889	-7.0346		1917	-0.72	0.2815	0.3892	-7.1888
			1919	3.44	0	1.11713e-07	10.1855		1919	2.97	0	0	8.2699
			1920	3.52	0	2.2862e-07	9.368		1920	2.98	0	0	7.1938
			1921	3.24	0	4.64842e-08	11.2166		1921	2.56	0	0	8.0902
			1922	3.47	0	1.7808e-07	9.6481		1922	3.02	0	0	7.8446
			1923	5.22	0	3.01619e-09	14.2822		1923	5.26	0	0	14.391
			1924	3.41	0	0.00010123	3.3928		1924	3.77	0	0	4.1655
			1925	2.32	0.0003	0.0011	0.2668		1925	2.77	0	0	4.9792
			1926	4.93	0	1.54833e-11	20.1391		1926	4.99	0	0	20.3276
			1927	1.5	0	0.000153662	1.9465		1927	2.83	0	0	8.4675
			1928	4.27	0	5.89745e-11	18.6365		1928	3.64	0	0	16.4396
			1929	1.11	0.0193	0.0483	-4.7013		1929	1.42	0.0028	0.007	-2.8527
			1930	3.42	0	4.80991e-06	6.0407		1930	4.42	0	0	10.0536
			1931	3.94	0	1.86535e-10	17.3595		1931	3.69	0	0	16.4693
			1932	-0.3	0.646	0.799	-7.7152		1932	-1.24	0.071	0.1199	-6.0247
			1933	0.8	0.1725	0.3082	-6.7998		1933	-0.08	0.894	0.9316	-7.8224
			1934	-3.1	0.0001	0.0003	1.0139		1934	-4.67	0	0	5.6966
			1935	-1.54	0.002	0.0067	-2.443		1935	-1.73	0.0036	0.0088	-2.873
			1936	-2.27	0	3.33587e-06	6.4812		1936	-5.04	0	0	17.4587
			1937	-1	0.0314	0.0744	-5.171		1937	-1.76	0.0005	0.0015	-1.0892
			1938	-3.47	0	2.68985e-07	9.7574		1938	-4.11	0	0	16.3575
			1939	-1.34	0.0012	0.0042	-1.408		1939	-2.84	0	0	9.9701
			1940	0.61	0.1859	0.3254	-6.8617		1940	0.84	0.0764	0.1276	-6.0915
			1941	1.03	0.17	0.3051	-6.7878		1941	1.04	0.1673	0.2525	-6.7747
			1942	8.3	0	2.83818e-08	11.7758		1942	3.64	0	0.0002	1.5628
			1943	-0.08	0.4883	0.6734	-7.5657		1943	0	1	1	-7.8322
			1944	0	0.998	1	-7.8322		1944	-0.43	0.104	0.1669	-6.3665
			1945	4.42	0	2.31478e-06	6.7328		1945	3.46	0	0	3.7508
			1946	-0.17	0.5621	0.7345	-7.6458		1946	0.18	0.5434	0.6515	-7.6274
			1947	-0.49	0.1493	0.2755	-6.6792		1947	0.63	0.0696	0.1179	-6.0066
			1948	1.31	0.048	0.1071	-5.6657		1948	0.27	0.6603	0.7518	-7.725
			1949	-0.37	0.3972	0.582	-7.4346		1949	-0.6	0.1765	0.2638	-6.8189
			1950	-4.09	0	1.13955e-05	4.9126		1950	-4.13	0	0	5.0405
			1951	-2.45	0	6.14272e-05	3.1221		1951	-1.59	0.0022	0.0056	-2.3673
			1952	10.34	0	1.51614e-15	30.018		1952	10.12	0	0	29.7873
			1953	-0.01	0.9696	0.9928	-7.8314		1953	-0.62	0.0696	0.1179	-6.0068
			1954	0.13	0.7073	0.844	-7.754		1954	-0.63	0.0872	0.1437	-6.2103
			1955	0.13	0.7073	0.844	-7.754		1955	-0.63	0.0872	0.1437	-6.2103
			1956	0.15	0.6713	0.8159	-7.7323		1956	-0.69	0.0659	0.1125	-5.9571
			1957	0.01	0.9813	0.9993	-7.8319		1957	-0.73	0.0541	0.0938	-5.7758
			1958	0.18	0.5612	0.7342	-7.6449		1958	-0.41	0.192	0.2834	-6.888
			1959	0.18	0.5612	0.7342	-7.6449		1959	-0.41	0.192	0.2834	-6.888
			1960	0.03	0.9297	0.9674	-7.8279		1960	-0.75	0.0686	0.1164	-5.9933
			1961	-0.06	0.8371	0.9174	-7.8088		1961	-0.46	0.1228	0.1924	-6.5114
			1962	-0.24	0.3346	0.5139	-7.3158		1962	-0.09	0.7227	0.8046	-7.7623
			1963	10.44	0	1.72528e-16	32.4503		1963	10.33	0	0	32.3468
			1964	0.82	0	1.82502e-05	4.3561		1964	0.18	0.1203	0.1892	-6.4942
			1965	0.73	0.0001	0.0004	0.8895		1965	0.03	0.812	0.8739	-7.8009
			1966	-2.54	0.0123	0.0324	-4.3322		1966	-2.44	0.0228	0.044	-4.8626
			1967	0.61	0.079	0.1624	-6.1218		1967	-0.48	0.1571	0.2385	-6.7219
			1968	-0.15	0.6291	0.786	-7.7028		1968	-0.86	0.0129	0.0267	-4.4049
			1969	-2.26	0.0016	0.0056	-2.2417		1969	-1.63	0.0339	0.0619	-5.0973
			1970	-2.23	0	0.000140473	1.9768		1970	-4.23	0	0	9.7977
			1971	-2.61	0.0001	0.0005	0.5818		1971	-2.41	0.0002	0.0007	-0.1954
			1972	-1.17	0.0009	0.0033	-1.7157		1972	-2.14	0	0	4.4855
			1973	-1.66	0.0035	0.0111	-3.1159		1973	-2.78	0	0.0002	1.4101
			1974	0.69	0.0743	0.1545	-6.0665		1974	0.61	0.1101	0.1757	-6.4168
			1975	0.45	0.1959	0.3404	-6.9045		1975	0.59	0.095	0.1549	-6.2865
			1977	-0.91	0.0018	0.0061	-2.4323		1977	-1.62	0	0	3.1498
			1978	-1.45	0.0001	0.0007	0.4141		1978	-1.75	0.0001	0.0003	1.1182
			1979	-1.55	0.0015	0.0054	-2.186		1979	-1.16	0.0282	0.0529	-4.9186
			1980	-1.2	0.0004	0.0016	-0.8744		1980	-1.02	0.0015	0.0039	-2.2311
			1981	0.84	0.0364	0.0842	-5.4056		1981	0.53	0.1677	0.2528	-6.7768
			1982	0.08	0.5446	0.722	-7.6286		1982	-0.03	0.8117	0.8739	-7.8007
			1983	0.34	0.0524	0.1152	-5.7468		1983	0.05	0.7533	0.8275	-7.7774
			1984	-4.26	0	1.38388e-07	9.9384		1984	-4.44	0	0	10.4972
			1985	-0.11	0.2338	0.3927	-7.0458		1985	-0.04	0.6352	0.7293	-7.7073
			1986	0.07	0.5161	0.6978	-7.5983		1986	0.15	0.1795	0.2677	-6.8329
			1987	-0.22	0.0177	0.0447	-4.7148		1987	0.01	0.9317	0.9575	-7.8282
			1988	-0.22	0.0177	0.0447	-4.7148		1988	0.01	0.9317	0.9575	-7.8282
[truncated: 1,084 more rows]

## Sheet: HOMEM AmBRcl.8
PPP num	Name PPP	AmBRcl.8	Peak id	Log FC	P-value	Adjusted P-value	Log Odds	WT	Peak id	Log FC	P-value	Adjusted P-value	Log Odds
1	Gluconic acid, C6H12O7		566	-0.18	0.7546	0.9854	-7.1746		566	-0.36	0.5346	0.8991	-7.1195
2	Ribose 5-phosphate, C5H11O8P			2.38		0.00169888				3.15		4.61128e-06
3	Glucose 6-phosphate, C6H13O9P		515	4.86	0	0.00245806	6.928		515	5.42	0	0.000217855	6.3672
4	Sedoheptulose 7-phosphate, C7H15O10P		583	6.3	0	0.00267061	4.1637		583	7.46	0.000883273	0.000883273	6.7055
9	Glyceraldehyde, C3H6O3		508	1.03	0.0044	0.0329991	-2.8054		508	0.66	0.0504	0.1848	-5.2355
12	6-Phospho-D-gluconate, C6H13O10P			2.02		0.0221553				5.88		0.00109082
13	2-Phospho-D-glycerate, C3H7O7P		594	-0.48	0.4104	0.919856	-6.8571		594	0.53	0.369	0.7744	-6.8886
15	Glucose, C6H12O6		539	-0.48	0.0724	0.3557	-5.462		539	-0.73	0.0107	0.0514	-3.7675
17	Deoxyribose, C5H10O4		494	-1.66	0	0.000185485	3.2263		494	-1.87	0	4.00766e-05	4.573
20	D-Glucono-1,5-lactone 6-phosphate, C6H11O9P									5.63	0	0.000238737
			1	0.14	0.542	0.9854	-7.0245		1	-0.06	0.7919	0.9652	-7.2927
			2	0.17	0.6743	0.9854	-7.1314		2	-0.07	0.8591	0.9789	-7.3136
			3	0.69	0.2632	0.7739	-6.4623		3	-0.15	0.7821	0.9652	-7.2887
			4	0.25	0.5007	0.981	-6.9798		4	-0.05	0.8984	0.9823	-7.322
			5	0.16	0.6159	0.9854	-7.0903		5	-0.15	0.6403	0.9453	-7.2112
			6	0.11	0.7625	0.9854	-7.1781		6	0.01	0.9817	0.9963	-7.3306
			7	0.28	0.2293	0.7128	-6.4371		7	-0.22	0.3399	0.7355	-6.8318
			8	0.11	0.6399	0.9854	-7.1083		8	0.01	0.9629	0.9963	-7.3297
			9	0.04	0.8856	0.9934	-7.2168		9	-0.27	0.3701	0.7744	-6.8906
			10	-2.2	0	3.82048e-06	7.9913		10	-2.76	0	2.55974e-07	11.0259
			11	-0.64	0.0007	0.0062	-0.9032		11	-0.67	0.0005	0.0033	-0.6403
			12	-2.55	0	1.35839e-06	9.716		12	-3.17	0	6.1864e-08	12.7287
			13	-1.57	0	0.0003	2.8663		13	-1.72	0	6.96074e-05	3.8965
			14	-1.55	0	0.0005	2.1175		14	-1.84	0	6.41956e-05	4.0005
			15	-0.51	0.022	0.1343	-4.1953		15	-3.51	0	1.7795e-06	8.7361
			16	-1	0.0002	0.0025	0.2743		16	-1.04	0.0001	0.0011	0.6468
			17	-0.42	0.1361	0.5378	-6.0121		17	0.36	0.1916	0.5236	-6.3966
			18	-0.44	0.2173	0.6994	-6.395		18	0.96	0.0127	0.058	-3.9319
			19	-0.04	0.9342	0.9938	-7.2244		19	1	0.0804	0.2784	-5.6563
			20	0.32	0.5485	0.9854	-7.031		20	1.37	0.0171	0.0739	-4.2215
			21	0.3	0.7077	0.9854	-7.1512		21	0.67	0.409	0.8121	-6.9572
			22	0.29	0.3779	0.894	-6.8024		22	-0.13	0.7015	0.9599	-7.2503
			23	2.62	0	2.90741e-05	5.4287		23	2.06	0	0.0002	2.5065
			24	-1.81	0.0008	0.0076	-0.8718		24	1.72	0.0002	0.0018	0.1618
			25	-2.1	0	2.90717e-05	5.4648		25	1.77	0	0.000115774	3.3133
			26	-1.73	0	1.5155e-05	6.4345		26	1.91	0	6.1864e-08	6.6296
			27	-0.32	0.1604	0.5965	-6.1498		27	-0.56	0.023	0.0958	-4.5012
			28	-0.01	0.9756	1	-7.2276		28	-0.81	0.0067	0.0356	-3.3161
			29	0.23	0.2012	0.6644	-6.3339		29	-0.24	0.1883	0.5167	-6.3823
			30	0.23	0.6203	0.9854	-6.949		30	-1.04	0.0199	0.0846	-4.3232
			31	-1.04	0.0011	0.0097	-1.4185		31	-0.9	0.0035	0.0203	-2.657
			32	-0.67	0.0506	0.2671	-5.09		32	-3.49	0	0.000119506	3.7332
			33	-1.12	0.0005	0.0047	-0.5611		33	-1.1	0.0006	0.0038	-0.8263
			34	0.23	0.417	0.9199	-6.8674		34	0.09	0.7353	0.9652	-7.2682
			35	0.41	0.3464	0.8612	-6.7426		35	0.17	0.7018	0.9599	-7.2505
			36	0.27	0.4665	0.955	-6.9378		36	0.2	0.5962	0.9372	-7.177
			37	0.11	0.6167	0.9854	-7.0909		37	0.01	0.9625	0.9963	-7.3297
			38	0.12	0.5781	0.9854	-7.0587		38	0.1	0.6204	0.9434	-7.1964
			39	0.36	0.3429	0.8582	-6.7356		39	0.21	0.5699	0.9207	-7.1539
			40	0.06	0.6758	0.9854	-7.1324		40	-0.03	0.8436	0.9736	-7.3096
			41	-0.69	0.0281	0.1672	-4.5919		41	-0.09	0.7611	0.9652	-7.2803
			42	-1.57	0.0002	0.0026	0.209		42	-1.75	0.0001	0.0007	1.2101
			43	-1.12	0.0008	0.0076	-1.125		43	-1.44	0.0001	0.0007	1.198
			44	0.22	0.4421	0.9343	-6.9046		44	0.18	0.5283	0.8956	-7.1129
			45	0.06	0.8045	0.9854	-7.1946		45	0.11	0.6584	0.9453	-7.2237
			46	-0.75	0.0079	0.0545	-3.3751		46	-1.22	0.0002	0.0013	0.4819
			47	-1.31	0.0003	0.0029	0.0629		47	-1.35	0.0002	0.0015	0.3028
			48	-0.45	0.2911	0.8066	-6.618		48	-1.4	0.0042	0.0237	-2.8411
			49	-0.06	0.8354	0.9854	-7.2045		49	0.09	0.732	0.9652	-7.2666
			50	-0.42	0.1334	0.5351	-5.9951		50	-0.14	0.6057	0.9372	-7.1848
			51	-0.11	0.7344	0.9854	-7.1651		51	0.09	0.7701	0.9652	-7.2841
			52	-0.04	0.8993	0.9935	-7.2194		52	0	0.9933	0.9965	-7.3309
			53	-2	0	2.27946e-05	5.7512		53	-1.77	0	5.97572e-05	4.1171
			54	-1.05	0.0015	0.0129	-1.7363		54	-1.19	0.0006	0.0038	-0.8299
			55	2.74	0	9.95031e-05	3.9464		55	3.75	0	2.83483e-06	7.8608
			56	-0.73	0.0046	0.0336	-2.8338		56	-1.57	0	4.32053e-05	4.473
			57	-0.98	0.0002	0.0025	0.3406		57	-1.66	0	2.6558e-05	5.2641
			58	0.02	0.9586	1	-7.2267		58	-0.05	0.8787	0.9808	-7.3181
			59	-0.08	0.809	0.9854	-7.1961		59	-0.3	0.3835	0.7839	-6.9146
			60	-0.55	0.09	0.4226	-5.6553		60	-1.48	0.0002	0.0015	0.3029
			61	-1.85	0	0.0004	2.2495		61	-1.58	0.0001	0.0012	0.5243
			62	-2.01	0	5.16662e-07	11.5407		62	-1.85	0	6.1864e-08	10.3582
			63	-0.49	0.0825	0.3961	-5.5783		63	-1.21	0.0003	0.0024	-0.2636
			64	-0.12	0.6792	0.9854	-7.1345		64	0.13	0.6655	0.9453	-7.2285
			65	0.07	0.815	0.9854	-7.1214		65	-0.23	0.3747	0.7789	-6.8962
			66	1.86	0	9.74229e-06	6.963		66	0.77	0.0027	0.0161	-2.3985
			67	0.23	0.6798	0.9854	-7.1349		67	0.19	0.7286	0.9652	-7.2649
			68	2.77	0.0002	0.0025	0.2429		68	1.89	0.0048	0.0271	-2.9909
			69	0.12	0.7103	0.9854	-7.1526		69	-0.15	0.6507	0.9453	-7.2185
			70	0.13	0.7112	0.9854	-7.1531		70	-0.17	0.6372	0.9453	-7.2089
			71	0.15	0.6873	0.9854	-7.1394		71	-0.17	0.6529	0.9453	-7.22
			72	0.13	0.7182	0.9854	-7.1568		72	-0.19	0.6049	0.9372	-7.1842
			73	0.11	0.7147	0.9854	-7.155		73	-0.22	0.4596	0.8496	-7.0312
			74	0.06	0.8471	0.9854	-7.2078		74	-0.2	0.5372	0.901	-7.1222
			75	0.08	0.6765	0.9854	-7.1328		75	-0.16	0.4441	0.84	-7.0099
			76	0.1	0.7949	0.9854	-7.1912		76	-0.14	0.7121	0.9599	-7.2563
			77	0.16	0.6903	0.9854	-7.1412		77	-0.19	0.622	0.9434	-7.1977
			78	0.02	0.9068	0.9935	-7.2206		78	-0.11	0.5735	0.9228	-7.1572
			79	0.13	0.5506	0.9854	-7.0331		79	-0.12	0.5678	0.9206	-7.152
			80	0.03	0.8923	0.9934	-7.2181		80	-0.16	0.4457	0.84	-7.0121
			81	0.11	0.7193	0.9854	-7.1574		81	-0.21	0.4766	0.8608	-7.0532
			82	0.09	0.8025	0.9854	-7.1939		82	-0.1	0.7935	0.9652	-7.2934
			83	0.14	0.3799	0.8952	-6.8059		83	-0.08	0.6201	0.9434	-7.1962
			84	2.28	0	7.69698e-07	10.9153		84	2.86	0	6.1864e-08	14.1009
			85	2.64	0	1.97179e-07	12.7917		85	3.55	0	4.30067e-09	16.9705
			86	2.06	0	1.23043e-06	9.9667		86	2.87	0	1.5133e-08	14.6502
			87	0.06	0.6864	0.9854	-7.1389		87	-0.01	0.9414	0.9915	-7.328
			88	0.2	0.2212	0.7025	-6.4088		88	-0.11	0.4846	0.8631	-7.0632
			89	0.61	0.007	0.0485	-3.2511		89	0.02	0.9209	0.9858	-7.3255
			90	0.34	0.0282	0.1672	-4.5959		90	0.05	0.7311	0.9652	-7.2662
			91	0.01	0.9334	0.9938	-7.2243		91	-0.29	0.0915	0.3052	-5.7708
			92	0.04	0.7883	0.9854	-7.1887		92	0.01	0.9587	0.9963	-7.3294
			93	0.07	0.9013	0.9935	-7.2197		93	-0.22	0.6985	0.9599	-7.2487
			94	0.25	0.3706	0.8865	-6.7891		94	-0.14	0.6302	0.9445	-7.2038
			95	0.04	0.8828	0.9934	-7.2163		95	-0.16	0.5483	0.9056	-7.1334
			96	0.63	0.0633	0.3185	-5.3416		96	-0.44	0.185	0.5144	-6.3682
			97	0.22	0.1518	0.5832	-6.1038		97	0.08	0.5787	0.9264	-7.1618
			98	0.01	0.9731	1	-7.2275		98	0.42	0.2808	0.662	-6.6933
			99	-0.14	0.6641	0.9854	-7.1249		99	0.13	0.6883	0.9561	-7.2427
			100	0.64	0.0296	0.1721	-4.6237		100	-0.08	0.7777	0.9652	-7.2102
			101	0.35	0.1721	0.6105	-6.2076		101	0.77	0.007	0.036	-3.3497
			102	-0.18	0.2927	0.8066	-6.622		102	-0.32	0.0799	0.2784	-5.6514
			103	-0.08	0.6302	0.9854	-7.1012		103	-0.02	0.8927	0.9823	-7.3209
			104	-0.27	0.1821	0.6275	-6.2537		104	0.04	0.8355	0.9736	-7.3073
			105	0.07	0.742	0.9854	-7.1688		105	-0.08	0.7134	0.9599	-7.2569
			106	-0.14	0.6232	0.9854	-7.0185		106	-0.23	0.3791	0.7789	-6.9041
			107	0.04	0.8952	0.9934	-7.2187		107	-0.11	0.7069	0.9599	-7.2534
			108	-1.58	0.0003	0.0031	-0.0364		108	-1.64	0.0002	0.0015	0.2528
			109	0.32	0.3557	0.874	-6.761		109	0.24	0.4865	0.864	-7.0654
			110	0.39	0.1623	0.5982	-6.1593		110	0.71	0.0171	0.0739	-4.2196
			111	-0.04	0.9136	0.9935	-7.2217		111	0.38	0.3116	0.7006	-6.7698
			112	0.26	0.2736	0.7887	-6.572		112	0.92	0.0011	0.0074	-1.529
			113	-0.07	0.7182	0.9854	-7.1568		113	-0.06	0.7612	0.9652	-7.2803
			114	-0.3	0.2205	0.7025	-6.4063		114	0.03	0.9085	0.9858	-7.3237
			115	-0.12	0.7301	0.9854	-7.163		115	0.12	0.7291	0.9652	-7.2652
			116	-0.03	0.9267	0.9938	-7.2235		116	0.11	0.7563	0.9652	-7.2781
			117	0.23	0.3244	0.8463	-6.6964		117	0.35	0.1358	0.4099	-6.1118
			118	0.05	0.8868	0.9934	-7.2171		118	0.36	0.3138	0.7006	-6.7749
			119	0.18	0.7512	0.9854	-7.1731		119	-0.47	0.4018	0.8061	-6.9456
			120	-0.25	0.2468	0.7496	-6.494		120	-0.62	0.0082	0.041	-3.5089
			121	0.01	0.9736	1	-7.2276		121	-0.46	0.0298	0.118	-4.7462
			122	-0.04	0.8196	0.9854	-7.1997		122	-0.42	0.0339	0.1325	-4.8669
			123	0.41	0.1483	0.5768	-6.0845		123	2.08	0	2.01424e-05	5.5396
			124	0.01	0.9835	1	-7.2279		124	-0.16	0.5409	0.9028	-7.1259
			125	0.14	0.627	0.9854	-7.0988		125	-0.14	0.6142	0.9434	-7.1916
			126	-0.02	0.9336	0.9938	-7.2244		126	-0.13	0.6289	0.9445	-7.2029
			127	2.62	0	1.23043e-06	9.6405		127	3.41	0	4.00198e-08	13.2728
			128	3.41	0	9.13812e-07	10.4026		128	3.03	0	1.38434e-06	8.7213
			129	0.07	0.9051	0.9935	-7.2204		129	-0.63	0.2579	0.6266	-6.6296
			130	-0.02	0.905	0.9935	-7.2203		130	-0.03	0.8257	0.9736	-7.3043
			131	-0.06	0.8287	0.9854	-7.2025		131	-0.07	0.7993	0.9652	-7.2955
			132	2.2	0	1.98153e-06	8.9156		132	3.2	0	1.38434e-06	14.0825
			133	0	0.9895	1	-7.2281		133	-0.15	0.5759	0.9244	-7.1594
			134	-0.04	0.9122	0.9935	-7.2215		134	0.11	0.7718	0.9652	-7.2848
			135	-0.18	0.3673	0.8854	-6.7831		135	0.29	0.1635	0.467	-6.2673
			136	0.12	0.7232	0.9854	-7.1595		136	0.5	0.1511	0.4476	-6.2016
			137	0.14	0.5205	0.9851	-7.0021		137	0.02	0.9283	0.9858	-7.3265
			138	0.26	0.2251	0.7053	-6.4172		138	0.03	0.9019	0.9825	-7.2458
			139	-0.32	0.2911	0.8066	-6.618		139	-0.2	0.5103	0.8784	-7.0933
			140	-0.18	0.529	0.9854	-7.0111		140	0.03	0.9216	0.9858	-7.3256
			141	0.4	0.0114	0.0762	-3.7321		141	0.02	0.8983	0.9823	-7.322
			142	0.06	0.7404	0.9854	-7.168		142	-0.14	0.4076	0.8121	-6.9549
			143	-0.2	0.3374	0.8582	-6.7242		143	0.16	0.432	0.8375	-6.9924
			144	-0.08	0.5974	0.9854	-7.0754		144	-0.19	0.1878	0.5167	-6.3804
			145	-0.12	0.73	0.9854	-7.1629		145	-0.72	0.045	0.1699	-5.1313
			146	-0.11	0.396	0.9058	-6.8337		146	0.01	0.9373	0.9915	-7.3275
			147	-0.15	0.309	0.83	-6.6614		147	0.11	0.4372	0.839	-7
			148	-0.13	0.424	0.9301	-6.8781		148	0.17	0.2872	0.6646	-6.7102
			149	0.6	0.0568	0.2904	-5.2435		149	0.94	0.0053	0.0293	-3.0833
			150	0.14	0.5915	0.9854	-7.0704		150	0.11	0.6892	0.9561	-7.2432
			151	0.25	0.4361	0.9339	-6.8961		151	0.2	0.5256	0.8956	-7.11
			152	-0.4	0.1366	0.5378	-6.0153		152	0.43	0.1145	0.3648	-5.9664
			153	1.05	0.0004	0.0042	-0.2918		153	1.68	0	2.32357e-05	5.4303
			154	0.73	0.0408	0.224	-4.9388		154	3.05	0	2.83483e-06	7.8729
			155	0.01	0.9253	0.9938	-7.2233		155	0.09	0.4501	0.84	-7.0183
			156	-1.65	0	0.000159591	3.4069		156	-1.61	0	0.000142094	3.028
			157	-2.17	0	1.53609e-05	6.2758		157	-1.97	0	3.04665e-05	4.9763
			158	-0.16	0.5984	0.9854	-7.0763		158	-0.49	0.129	0.3962	-6.0683
			159	-0.07	0.6937	0.9854	-7.1432		159	-0.1	0.5481	0.9056	-7.1332
			160	0.21	0.3381	0.8582	-6.7256		160	-0.32	0.1519	0.4479	-6.206
			161	0.27	0.3856	0.9021	-6.8159		161	0.45	0.1618	0.4661	-6.2583
			162	0.45	0.2577	0.7672	-6.5269		162	0.48	0.2288	0.5812	-6.5371
			163	0.32	0.2939	0.8066	-6.6249		163	0.33	0.2863	0.6646	-6.7077
			164	-0.75	0.0191	0.1184	-4.2238		164	-1.72	0	0.0002	2.387
			165	-0.44	0.1063	0.4731	-5.7682		165	-1.37	0.0046	0.026	-2.4265
			166	-0.02	0.9185	0.9937	-7.2224		166	-0.05	0.7674	0.9652	-7.283
			167	-0.04	0.8429	0.9854	-7.2066		167	-0.01	0.955	0.9949	-7.3292
			168	0.14	0.8047	0.9854	-7.1947		168	0.76	0.197	0.536	-6.4188
			169	1.14	0.0639	0.3188	-5.3374		169	2.19	0.003	0.0178	-2.4076
			170	0.07	0.8068	0.9854	-7.1954		170	-0.21	0.4817	0.861	-7.0595
			171	-0.16	0.326	0.8472	-6.7		171	0.1	0.5239	0.8953	-7.1083
			172	0.01	0.9604	1	-7.2268		172	0.04	0.8243	0.9736	-7.3039
			173	-0.08	0.6628	0.9854	-7.124		173	-0.01	0.9758	0.9963	-7.3304
			174	-0.08	0.7879	0.9854	-7.1885		174	-0.16	0.5864	0.9306	-7.1687
			175	0	0.9809	1	-7.2278		175	0.04	0.7449	0.9652	-7.2729
			176	0.06	0.6874	0.9854	-7.1395		176	0.06	0.6986	0.9599	-7.2487
			177	0.12	0.4179	0.9199	-6.8687		177	0.15	0.3218	0.7109	-6.793
			178	-0.19	0.4646	0.955	-6.9352		178	-0.17	0.5078	0.8784	-7.0905
			179	-0.15	0.6344	0.9854	-7.1043		179	-0.13	0.6778	0.9501	-7.2363
			180	-0.09	0.8444	0.9854	-7.207		180	-0.22	0.6358	0.9453	-7.2079
			181	-0.09	0.7838	0.9854	-7.1869		181	-0.35	0.3115	0.7006	-6.7694
			182	4.34	0	1.97179e-07	12.821		182	1.01	0.0076	0.0386	-3.428
			183	-0.31	0.5856	0.9854	-7.0654		183	0.9	0.1238	0.3828	-6.0331
			184	-1.46	0	4.56309e-05	4.8661		184	-1.59	0	1.48505e-05	5.8831
			185	0.04	0.786	0.9854	-7.1878		185	0.05	0.7444	0.9652	-7.2726
			186	-0.35	0.201	0.6644	-6.3329		186	0.49	0.0824	0.2835	-5.6788
			187	0.1	0.6876	0.9854	-7.1396		187	-0.08	0.7527	0.9652	-7.2765
			188	0.12	0.3873	0.9023	-6.8189		188	0	0.9918	0.9965	-7.3309
			189	0.97	0.0155	0.0993	-4.0271		189	2.46	0	5.97575e-05	4.0955
			190	-0.16	0.2843	0.8066	-6.6006		190	0	0.9853	0.9965	-7.3307
			191	-0.28	0.1569	0.5957	-6.1314		191	0.07	0.6982	0.9599	-7.2485
			192	0.07	0.7827	0.9854	-7.1865		192	0.1	0.6789	0.9501	-7.237
			193	0.01	0.9786	1	-7.2278		193	-0.05	0.7961	0.9652	-7.2943
			194	-0.07	0.7345	0.9854	-7.1652		194	-0.35	0.108	0.3511	-5.9157
			195	-0.09	0.6763	0.9854	-7.1327		195	-0.06	0.7956	0.9652	-7.2941
			196	0.35	0.2498	0.7529	-6.5032		196	0.33	0.2689	0.6507	-6.661
			197	-0.19	0.3014	0.8233	-6.6434		197	-0.05	0.7793	0.9652	-7.2879
			198	0.03	0.8857	0.9934	-7.2168		198	0.1	0.6283	0.9445	-7.2024
			199	-0.12	0.6213	0.9854	-7.0945		199	-0.38	0.1216	0.3783	-6.0184
			200	0.2	0.6344	0.9854	-7.1025		200	0.22	0.664	0.9453	-7.0245
			201	-0.07	0.7826	0.9854	-7.1865		201	-0.32	0.2054	0.5449	-6.4523
			202	-0.18	0.5583	0.9854	-7.0405		202	-0.21	0.497	0.8704	-7.078
			203	-0.02	0.949	0.9994	-7.2259		203	0.33	0.4089	0.8121	-6.8782
			204	-0.14	0.6774	0.9854	-7.1334		204	0.37	0.2828	0.662	-6.6987
			205	-0.02	0.9304	0.9938	-7.224		205	-0.33	0.2237	0.5742	-6.5196
			206	0	0.9979	1	-7.2282		206	0.43	0.2521	0.6194	-6.612
			207	-0.08	0.7911	0.9854	-7.1897		207	0.35	0.2551	0.6225	-6.6212
			208	0.07	0.6455	0.9854	-7.1122		208	0.08	0.61	0.9409	-7.1883
			209	-0.04	0.8826	0.9934	-7.2162		209	0.03	0.8955	0.9823	-7.3214
			210	-0.02	0.9464	0.9994	-7.2257		210	0.05	0.8445	0.9736	-7.3098
			211	0	0.9863	1	-7.228		211	0.01	0.9471	0.9923	-7.3285
			212	0.42	0.2557	0.7647	-6.5208		212	0.16	0.6607	0.9453	-7.2253
			213	-0.01	0.9602	1	-7.2268		213	-0.12	0.4218	0.8247	-6.9772
			214	-0.14	0.4497	0.9409	-6.9152		214	0.03	0.8863	0.9823	-7.3197
			215	-0.24	0.4484	0.9409	-6.9135		215	-0.72	0.0314	0.1238	-4.7974
			216	-0.07	0.5986	0.9854	-7.0764		216	-0.11	0.4487	0.84	-7.0163
			217	0.14	0.7336	0.9854	-7.1647		217	-0.13	0.7545	0.9652	-7.2773
			218	0.43	0.1111	0.4832	-5.8388		218	0.08	0.7466	0.9652	-7.2737
			219	0.29	0.1717	0.6105	-6.2057		219	-0.04	0.8414	0.9736	-7.309
			220	-0.09	0.6555	0.9854	-7.1191		220	-0.05	0.7765	0.9652	-7.2867
			221	-0.11	0.4101	0.9199	-6.8566		221	0.07	0.6005	0.9372	-7.1805
			222	-0.07	0.7189	0.9854	-7.1572		222	0.11	0.6011	0.9372	-7.181
			223	-0.1	0.6432	0.9854	-7.1106		223	0.18	0.3998	0.8046	-6.9423
			224	0.23	0.3886	0.9023	-6.8212		224	0.06	0.8197	0.9736	-7.3024
			225	-0.32	0.1308	0.5284	-5.979		225	0.14	0.4821	0.861	-7.0601
			226	-0.26	0.367	0.8854	-6.634		226	-0.07	0.7732	0.9652	-7.2847
			227	-0.06	0.6562	0.9854	-7.1196		227	-0.03	0.8088	0.9675	-7.2988
			228	0.7	0.0365	0.2049	-4.8369		228	0.34	0.2837	0.662	-6.701
			229	0.23	0.4147	0.9199	-6.8639		229	0.05	0.8577	0.9789	-7.3133
			230	-0.03	0.8165	0.9854	-7.1987		230	-0.13	0.3691	0.7744	-6.8887
			231	-0.05	0.8387	0.9854	-7.2054		231	0.03	0.9233	0.9858	-7.3258
			232	0.27	0.5513	0.9854	-7.0338		232	0.33	0.4584	0.8496	-7.0296
			233	0.02	0.9109	0.9935	-7.2213		233	0.18	0.2178	0.562	-6.4987
			234	-0.09	0.7739	0.9854	-7.1829		234	-0.09	0.7779	0.9652	-7.2873
			235	0.16	0.591	0.9854	-7.07		235	-0.15	0.6219	0.9434	-7.1976
			236	0.06	0.6931	0.9854	-7.1428		236	-0.13	0.3782	0.7789	-6.9052
			237	0.96	0.0036	0.028	-2.6085		237	1.73	0	0.0002	2.7157
			238	-0.13	0.5835	0.9854	-7.0636		238	-0.17	0.4693	0.8575	-7.0439
			239	0.07	0.6449	0.9854	-7.1118		239	0.08	0.6049	0.9372	-7.1841
			240	0.31	0.2459	0.7496	-6.491		240	0.23	0.3888	0.7876	-6.9239
			241	0.27	0.7202	0.9854	-7.0808		241	-1.16	0.1094	0.3533	-5.918
			242	0.42	0.0183	0.1151	-4.1875		242	1.7	0	5.46234e-07	9.8151
			243	0.6	0.2023	0.6645	-6.3382		243	0.76	0.1103	0.3533	-5.9343
			244	0.07	0.8204	0.9854	-7.1995		244	-0.21	0.5571	0.9104	-6.938
			245	-0.47	0.1862	0.6346	-6.2715		245	-0.85	0.0256	0.1054	-4.6035
			246	-0.24	0.4287	0.933603	-6.8852		246	-0.63	0.0477	0.1767	-5.1837
			247	0.57	0.1025	0.4644	-5.7697		247	-0.68	0.0542	0.1963	-5.3009
			248	0.15	0.7509	0.9854	-7.1722		248	0.34	0.5411	0.9028	-6.9804
			249	-0.01	0.9646	1	-7.2271		249	-0.55	0.1064	0.3508	-5.9033
			250	-0.2	0.2852	0.8066	-6.6027		250	0.05	0.7702	0.9652	-7.2841
			251	0.53	0.0062	0.044	-3.1445		251	0.41	0.0272	0.1097	-4.6597
			252	0.1	0.4907	0.981	-6.9681		252	0.24	0.1311	0.3994	-6.0823
			253	-0.03	0.9324	0.9938	-7.2242		253	-0.02	0.9556	0.9949	-7.3292
			254	-0.04	0.8501	0.9872	-7.2086		254	0.16	0.4959	0.8704	-7.0767
			255	-0.04	0.8389	0.9854	-7.2055		255	-0.2	0.297	0.6773	-6.7348
			256	-1.36	0.0041	0.0308	-2.7198		256	-1.01	0.0239	0.099	-4.5384
			257	-1.44	0	0.0004	2.4437		257	-1.44	0	0.0002	2.3979
			258	-0.24	0.3438	0.8582	-6.7375		258	-0.94	0.0015	0.0094	-1.8032
			259	0.45	0.2044	0.6678	-6.3463		259	-0.01	0.9769	0.9963	-7.3305
			260	0.37	0.3202	0.8424	-6.6871		260	0.33	0.3648	0.7709	-6.8807
			261	-0.29	0.7431	0.9854	-7.1693		261	-0.03	0.9746	0.9963	-7.3304
			262	0.42	0.1515	0.5832	-6.1022		262	0.69	0.026	0.1065	-4.6201
			263	1.75	0	3.03857e-06	8.3447		263	3	0	8.5588e-09	15.8763
			264	2.56	0	2.18672e-05	5.8976		264	3.61	0	9.44573e-07	9.2663
			265	-0.21	0.4985	0.981	-6.9773		265	-0.05	0.8733	0.9808	-7.317
			266	0.16	0.2709	0.7877	-6.5644		266	-0.26	0.0937	0.3109	-5.7916
			267	-0.21	0.5163	0.981	-6.9974		267	0.91	0.0113	0.0539	-3.8205
			268	-0.02	0.8733	0.9934	-7.2142		268	0.04	0.7138	0.9599	-7.2572
			269	0.13	0.6966	0.9854	-7.1449		269	0.03	0.924	0.9858	-7.3259
			270	0	0.9898	1	-7.2281		270	-0.04	0.9147	0.9858	-7.3246
			271	0.24	0.3812	0.8952	-6.8083		271	-0.07	0.7991	0.9652	-7.2954
			272	-0.04	0.8815	0.9934	-7.216		272	-0.18	0.5076	0.8784	-7.0903
			273	-1.62	0	7.95756e-07	10.6979		273	-1.18	0	9.94e-06	6.3268
			274	-0.46	0.3034	0.8233	-6.6482		274	-0.53	0.2429	0.604	-6.5836
			275	-0.58	0.1731	0.6105	-6.2124		275	-0.33	0.4349	0.8381	-6.9967
			276	-1.36	0.2102	0.6836	-6.3689		276	-1.12	0.2984	0.6781	-6.7383
			277	-0.71	0.3238	0.8463	-6.6951		277	-0.87	0.2306	0.5825	-6.5434
			278	-0.28	0.2886	0.8066	-6.6115		278	-0.37	0.172	0.4868	-6.309
			279	-0.13	0.5805	0.9854	-7.0609		279	-0.18	0.4722	0.8603	-7.0476
			280	-0.83	0.0098	0.0661	-3.5845		280	-2.51	0	4.58418e-06	7.2912
			281	0.63	0.0213	0.131	-4.3109		281	1.46	0.0001	0.0006	1.4665
			282	0.24	0.7133	0.9854	-7.1542		282	1.8	0.0118	0.0557	-3.8601
			283	0.17	0.7025	0.9854	-7.1482		283	0.14	0.7544	0.9652	-7.2772
			284	-0.3	0.4591	0.9544	-6.9281		284	-0.09	0.8258	0.9736	-7.3044
			285	-0.12	0.5669	0.9854	-7.0485		285	0.1	0.6214	0.9434	-7.1972
			286	0.09	0.7816	0.9854	-7.186		286	0.15	0.6575	0.9453	-7.2232
			287	0.28	0.5395	0.9854	-7.022		287	0.13	0.7639	0.9652	-7.2814
			288	-0.04	0.8297	0.9854	-7.2028		288	0.01	0.9699	0.9963	-7.3301
			289	0.17	0.5976	0.9854	-7.0755		289	0	0.9887	0.9965	-7.3308
			290	-0.22	0.1976	0.6595	-6.3196		290	-0.25	0.1487	0.4427	-6.1884
			291	-1.89	0	2.99997e-05	5.5757		291	1.53	0	2.64878e-05	5.3138
			292	0.14	0.5858	0.9854	-7.0656		292	-0.11	0.6747	0.949	-7.2344
			293	0.06	0.8587	0.9934	-7.2108		293	-0.44	0.1988	0.5385	-6.426
			294	0.42	0.1201	0.5008	-5.9058		294	0.88	0.0031	0.0186	-2.5651
			295	-0.03	0.8323	0.9854	-7.2036		295	0.04	0.7534	0.9652	-7.2768
			296	0.13	0.505	0.981	-6.9847		296	-0.16	0.3853	0.7839	-6.9177
			297	0.67	0.0137	0.0888	-3.8883		297	-0.74	0.012	0.0563	-3.7866
			298	-1.63	0	0.0005	2.0906		298	-1.9	0	7.61368e-05	3.7639
			299	-0.23	0.3692	0.8865	-6.58		299	-0.03	0.8938	0.9823	-7.321
			300	0	1	1	-7.2282		300	0.04	0.8504	0.977	-7.3114
			301	0.11	0.4936	0.981	-6.9714		301	-0.05	0.7368	0.9652	-7.269
			302	0.1	0.5074	0.981	-6.9876		302	0.23	0.1189	0.376	-5.9991
			303	-0.04	0.9065	0.9935	-7.2206		303	0.07	0.8328	0.9736	-7.2296
			304	-0.32	0.2673	0.7808	-6.5499		304	0.33	0.282	0.662	-6.6161
			305	-1.34	0.0004	0.0042	-0.4169		305	-0.77	0.0199	0.0846	-4.3631
			306	-0.11	0.5987	0.9854	-7.0764		306	-0.05	0.8055	0.9672	-7.2977
			307	-0.34	0.0882	0.4205	-5.6377		307	-1.68	0	4.43702e-06	7.3621
			308	-0.04	0.7895	0.9854	-7.1891		308	-0.01	0.9679	0.9963	-7.33
			309	-0.24	0.159	0.5965	-6.1422		309	0.13	0.4334	0.8377	-6.9945
			310	0.27	0.47	0.958	-6.9422		310	-0.38	0.308	0.6974	-6.7613
			311	0.15	0.602	0.9854	-7.0792		311	-0.38	0.183	0.5111	-6.3594
			312	-0.53	0.1163	0.4893	-5.8783		312	-2.15	0	7.44927e-05	3.8063
			313	-0.79	0.002	0.017	-2.036		313	-1.29	0	0.0002	2.5255
			314	-0.78	0.003	0.0236	-2.4126		314	-1.17	0.0001	0.0008	1.0284
			315	0.01	0.9678	1	-7.2273		315	0.04	0.8446	0.9736	-7.3098
			316	1.77	0	2.5218e-06	8.6002		316	2.03	0	3.31596e-07	10.4315
			317	0	1	1	-7.2282		317	0.24	0.2181	0.562	-6.4996
			318	0.15	0.32	0.8424	-6.6868		318	-0.03	0.8429	0.9736	-7.3094
			319	-1.29	0	4.65255e-05	4.8146		319	-1.09	0	0.0002	2.7326
			320	-0.04	0.8813	0.9934	-7.2159		320	-0.24	0.4164	0.8173	-6.9689
			321	0.26	0.1248	0.5107	-5.9391		321	0.12	0.4643	0.8532	-7.0373
			322	-0.44	0.1211	0.5019	-5.9133		322	-0.14	0.6061	0.9372	-7.1851
			323	0.05	0.8766	0.9934	-7.215		323	0.06	0.8603	0.9789	-7.3139
			324	0.56	0.1113	0.4832	-5.7561		324	0.26	0.4099	0.8121	-6.9562
			325	-0.26	0.4365	0.9339	-6.8965		325	-1.35	0.0007	0.0048	-1.0796
			326	0.77	0.0025	0.02	-2.2218		326	0.93	0.0005	0.0037	-0.7684
			327	0.05	0.768	0.9854	-7.1805		327	0.23	0.1436	0.4314	-6.1589
			328	-0.01	0.9645	1	-7.2271		328	0.47	0.0402	0.1565	-5.0273
			329	0.02	0.9432	0.9994	-7.2254		329	0.26	0.2962	0.6773	-6.7329
			330	-0.05	0.7247	0.9854	-7.1602		330	-0.07	0.5978	0.9372	-7.1783
			331	0.02	0.8798	0.9934	-7.2156		331	0.03	0.8024	0.9657	-7.2966
			332	0.2	0.1609	0.5965	-6.1522		332	0.04	0.7919	0.9652	-7.2927
			333	-0.13	0.5933	0.9854	-7.072		333	0.02	0.9383	0.9915	-7.3276
			334	0.3	0.3758	0.8939	-6.7986		334	-0.4	0.2429	0.604	-6.5837
			335	0.41	0.2227	0.7025	-6.4142		335	1.02	0.0065	0.0352	-3.2765
			336	0.47	0.5892	0.9854	-6.9909		336	1.54	0.0689	0.2455	-5.5074
			337	-0.21	0.5424	0.9854	-7.0249		337	-0.26	0.4464	0.84	-7.0131
			338	0.04	0.8954	0.9934	-7.2187		338	-0.21	0.4385	0.839	-7.002
			339	-0.17	0.5914	0.9854	-7.0704		339	0.08	0.7956	0.9652	-7.2941
			340	-0.06	0.8288	0.9854	-7.2026		340	-0.1	0.73	0.9652	-7.2656
			341	-0.09	0.8101	0.9854	-7.1965		341	-0.39	0.3132	0.7006	-6.7735
			342	0.05	0.8421	0.9854	-7.2064		342	-0.3	0.2143	0.5615	-6.4859
			343	-0.41	0.1914	0.6451	-6.2938		343	0.14	0.6474	0.9453	-7.2162
			344	0.06	0.8381	0.9854	-7.2053		344	1.04	0.0023	0.0141	-2.2513
			345	-0.16	0.4404	0.9339	-6.9022		345	0.04	0.8515	0.977	-7.3117
			346	0.19	0.6118	0.9854	-7.0871		346	-0.83	0.0407	0.1565	-5.0385
			347	0.48	0.0441	0.2392	-5.0125		347	1.12	0.0001	0.001	0.79
			348	-0.22	0.1782	0.6173	-6.236		348	-0.04	0.7765	0.9652	-7.2867
			349	0.32	0.1923	0.6451	-6.2977		349	-0.35	0.1593	0.4633	-6.2456
			350	-0.01	0.9419	0.9994	-7.2252		350	0.01	0.9264	0.9858	-7.3262
			351	0.08	0.8201	0.9854	-7.1997		351	0.37	0.3162	0.701	-6.7005
			352	0.04	0.7745	0.9854	-7.1832		352	-0.1	0.4266	0.8296	-6.9844
			353	-0.06	0.7026	0.9854	-7.1483		353	0.19	0.2444	0.6051	-6.5882
			354	-0.06	0.709	0.9854	-7.1519		354	0.2	0.2106	0.554	-6.4721
			355	-0.04	0.8256	0.9854	-7.2016		355	-1.49	0	2.32641e-05	5.3341
			356	2.2	0.0054	0.0391	-2.2542		356	2.3	0.0035	0.0203	-1.9174
			357	-0.19	0.6244	0.9854	-7.0969		357	0.08	0.8365	0.9736	-7.3076
			358	0.9	0.0001	0.0016	0.8174		358	1.01	0	0.0003	2.0013
			359	-0.32	0.3948	0.9058	-6.2735		359	-0.01	0.9797	0.9963	-7.3305
			360	0.52	0.0169	0.1071	-4.1087		360	0.35	0.0888	0.2996	-5.745
			361	0	0.9844	1	-7.2279		361	0.33	0.2007	0.5413	-6.4336
			362	-0.15	0.4669	0.955	-6.9383		362	0.07	0.7497	0.9652	-7.2751
			363	-0.51	0.1845	0.6324	-6.1563		363	-0.63	0.1735	0.4868	-6.0314
			364	-0.33	0.7019	0.9854	-7.1479		364	-1.45	0.1099	0.3533	-5.9306
			365	-0.78	0.0314	0.1811	-4.697		365	-1.28	0.0014	0.0089	-1.7253
			366	2.24	0	4.96087e-05	4.7183		366	3.23	0	7.12725e-07	9.4935
			367	0.08	0.6723	0.9854	-7.1302		367	-0.18	0.337	0.7338	-6.8256
			368	0.12	0.6552	0.9854	-7.1189		368	-0.1	0.7147	0.9599	-7.2576
			369	-0.02	0.9313	0.9938	-7.2241		369	-0.17	0.5445	0.9056	-7.0517
			370	-0.73	0.0361	0.2043	-4.8262		370	-1.07	0.004	0.023	-2.8025
			371	-1.42	0.0002	0.0023	0.4446		371	-1.29	0.0004	0.0033	-0.6089
			372	0.08	0.6168	0.9854	-7.091		372	0.2	0.2255	0.5764	-6.5258
			373	0.12	0.4314	0.9336	-6.8891		373	0.19	0.2166	0.562	-6.4944
			374	0.04	0.7847	0.9854	-7.1873		374	-0.21	0.2029	0.5429	-6.4426
			375	-0.29	0.233	0.7205	-6.4494		375	0.07	0.7694	0.9652	-7.2838
			376	0.26	0.3386	0.8582	-6.7268		376	-0.18	0.4996	0.8727	-7.0811
			377	-0.15	0.3913	0.9023	-6.8257		377	-0.07	0.7029	0.9599	-7.2512
			378	0.08	0.7859	0.9854	-7.1877		378	-0.06	0.8168	0.9736	-7.3015
			379	0.11	0.622	0.9854	-7.095		379	0.46	0.0461	0.173	-5.1533
			380	-0.07	0.8032	0.9854	-7.1941		380	-0.02	0.9466	0.9923	-7.3284
			381	-0.1	0.6827	0.9854	-7.1366		381	-0.02	0.9485	0.9923	-7.3286
			382	0	1	1	-7.2282		382	-0.03	0.9002	0.9823	-7.3223
			383	0.3	0.5807	0.9854	-7.0611		383	-0.9	0.1075	0.3511	-5.9119
			384	-0.14	0.6808	0.9854	-7.1355		384	0.09	0.7926	0.9652	-7.293
			385	0.7	0.0009	0.0085	-1.2293		385	2.32	0	1.86147e-07	11.5198
			386	0.4	0.2471	0.7496	-6.4948		386	0.05	0.8779	0.9808	-7.318
			387	-0.51	0.034	0.1945	-4.5999		387	-0.6	0.0066	0.0353	-3.2449
			388	0.27	0.2506	0.7529	-6.5054		388	0.05	0.8382	0.9736	-7.3081
			389	0.3	0.1036	0.4657	-5.7783		389	0.13	0.464	0.8532	-7.037
			390	-0.03	0.8464	0.9854	-7.2076		390	0.02	0.9158	0.9858	-7.3248
			391	-0.47	0.0911	0.4246	-5.6659		391	-0.57	0.0476	0.1767	-5.1833
			392	-0.04	0.8446	0.9854	-7.2071		392	-0.01	0.9713	0.9963	-7.3302
			393	-0.23	0.4646	0.955	-6.9353		393	0.38	0.2332	0.5867	-6.5521
			394	-0.76	0.0004	0.0042	-0.365		394	-0.46	0.0148	0.0652	-4.0815
			395	0.72	0.0013	0.0114	-1.601		395	0.84	0.0004	0.0028	-0.4295
			396	0.22	0.5336	0.9854	-7.016		396	0.25	0.496	0.8704	-7.0768
			397	0.51	0.041	0.224	-4.9441		397	-0.23	0.3356	0.7337	-6.8227
			398	0.05	0.7143	0.9854	-7.1548		398	0.02	0.8938	0.9823	-7.3211
			399	0.01	0.9639	1	-7.227		399	0.04	0.7415	0.9652	-7.2713
			400	0.05	0.8642	0.9934	-7.2121		400	-0.24	0.3796	0.7789	-6.9078
			401	0.12	0.5497	0.9854	-7.0322		401	-0.08	0.7099	0.9599	-7.255
			402	-0.05	0.8754	0.9934	-7.2147		402	-0.47	0.1217	0.3783	-6.0189
			403	0.09	0.7592	0.9854	-7.1767		403	0.14	0.6178	0.9434	-7.1944
			404	0.35	0.1067	0.4731	-5.8042		404	0.66	0.0051	0.0285	-3.046
			405	-0.06	0.7913	0.9854	-7.1893		405	0.31	0.284	0.662	-6.4926
			406	0	1	1	-7.2282		406	-0.39	0.0103	0.05	-3.7331
			407	-0.33	0.3314	0.8576	-6.7116		407	-0.36	0.2918	0.6704	-6.722
			408	0.14	0.6755	0.9854	-7.1322		408	0.15	0.6435	0.9453	-7.2135
			409	-0.09	0.6809	0.9854	-7.1355		409	0	0.9957	0.9973	-7.3309
			410	-0.41	0.426	0.9313	-6.8811		410	-0.13	0.7952	0.9652	-7.294
			411	-0.25	0.3489	0.8615	-6.7477		411	-0.07	0.7938	0.9652	-7.2934
			412	1.69	0	4.96087e-05	6.0373		412	2.38	0	3.14557e-07	10.5434
			413	-0.12	0.6906	0.9854	-7.1414		413	-0.04	0.8963	0.9823	-7.3216
			414	-0.23	0.2592	0.768	-6.5313		414	0.25	0.217	0.562	-6.4957
			415	-0.41	0.3492	0.8615	-6.7484		415	-0.31	0.4818	0.861	-7.0597
			416	-0.04	0.8003	0.9854	-7.1931		416	0.18	0.2886	0.6653	-6.7137
			417	0.3	0.2938	0.8066	-6.6246		417	0.15	0.5871	0.9306	-7.1692
			418	0.44	0.0971	0.443	-5.7223		418	-0.07	0.7683	0.9652	-7.2833
			419	0	1	1	-7.2282		419	0.27	0.2711	0.6525	-6.667
			420	0	1	1	-7.2282		420	0.39	0.0201	0.085	-4.375
			421	0.14	0.3333	0.8582	-6.7156		421	0.08	0.5906	0.9338	-7.1723
			422	-0.08	0.7694	0.9854	-7.1811		422	-0.49	0.0829	0.2835	-5.6841
			423	0.03	0.9164	0.9937	-7.2221		423	-0.02	0.9217	0.9858	-7.3256
			424	0.25	0.3584	0.8773	-6.7663		424	-0.33	0.2367	0.5931	-6.5635
			425	-0.24	0.3152	0.8424	-6.6758		425	-0.15	0.5304	0.8961	-7.1152
			426	0	1	1	-7.2282		426	0.07	0.6394	0.9453	-7.2106
			427	0.8	0.0006	0.0054	-0.7305		427	0.68	0.0022	0.014	-2.2289
			428	0.16	0.1743	0.6105	-6.218		428	0	1	1	-7.3309
			429	0.38	0.1677	0.6105	-6.1863		429	0.4	0.1557	0.455	-6.2268
			430	0.14	0.5457	0.9854	-7.0282		430	-0.04	0.8419	0.9736	-7.3091
			431	-0.14	0.4142	0.9199	-6.8631		431	-0.12	0.4738	0.8607	-7.0496
			432	0.08	0.72	0.9854	-7.1578		432	-0.69	0.0069	0.036	-3.3449
			433	-0.09	0.7588	0.9854	-7.1765		433	0	0.9912	0.9965	-7.3308
			434	-0.04	0.8125	0.9854	-7.1973		434	-0.06	0.7074	0.9599	-7.2537
			435	0.76	0.0131	0.0853	-3.8611		435	0.46	0.1068	0.3508	-5.906
			436	0.03	0.9241	0.9938	-7.2232		436	0	0.993	0.9965	-7.3309
			437	0.27	0.2225	0.7025	-6.4134		437	-0.02	0.9395	0.9915	-7.3278
			438	0.14	0.5397	0.9854	-7.0222		438	-0.04	0.8616	0.9789	-7.3142
			439	-0.04	0.7458	0.9854	-7.1706		439	-0.08	0.5636	0.9185	-7.1481
			440	0.12	0.6064	0.9854	-7.0828		440	-0.07	0.7727	0.9652	-7.2852
			441	0.22	0.1601	0.5965	-6.148		441	0.22	0.1729	0.4868	-6.3129
			442	-0.03	0.9257	0.9938	-7.2234		442	-0.65	0.042	0.1595	-5.0671
			443	-0.17	0.4152	0.9199	-6.8646		443	0.08	0.705	0.9599	-7.2523
			444	0.19	0.494	0.981	-6.972		444	0.77	0.0131	0.0592	-3.9606
			445	0	0.9992	1	-7.2282		445	0.16	0.5707	0.9207	-7.1547
			446	-0.08	0.7522	0.9854	-7.1735		446	0.02	0.9511	0.9934	-7.3288
			447	-0.3	0.0959	0.4407	-5.7114		447	-0.01	0.9661	0.9963	-7.3299
			448	-0.03	0.8649	0.9934	-7.2123		448	-0.25	0.1475	0.4412	-6.1818
			449	0.16	0.803	0.9854	-7.1938		449	1.24	0.0842	0.2854	-5.6115
			450	2.88	0	3.79323e-06	8.0569		450	4.96	0	8.5588e-09	15.6165
			451	-2.11	0	1.5155e-05	6.3332		451	-1.88	0	3.40791e-05	4.7629
			452	-3.12	0	1.3557e-07	14.2686		452	-2.62	0	2.8741e-07	10.9236
			453	-0.19	0.4315	0.9336	-6.8844		453	0.04	0.8986	0.9823	-7.1202
			454	0.46	0.1123	0.4843	-5.8483		454	0.52	0.0796	0.2784	-5.6482
			455	-0.07	0.8067	0.9854	-7.1953		455	-0.16	0.5514	0.9057	-7.1364
			456	-0.07	0.7692	0.9854	-7.181		456	-0.12	0.6302	0.9445	-7.2038
			457	-0.11	0.7987	0.9854	-7.1925		457	-0.18	0.669	0.9453	-7.2307
			458	-0.1	0.7313	0.9854	-7.1636		458	-0.16	0.5826	0.9304	-7.1653
			459	-0.13	0.6668	0.9854	-7.1266		459	-0.16	0.6053	0.9372	-7.1845
			460	-0.1	0.7607	0.9854	-7.1773		460	-0.23	0.4813	0.861	-7.0591
			461	-0.06	0.8417	0.9854	-7.2063		461	0.01	0.9691	0.9963	-7.3301
			462	0.05	0.8651	0.9934	-7.2124		462	-0.14	0.6556	0.9453	-7.2218
			463	0.09	0.8214	0.9854	-7.2003		463	-0.16	0.6694	0.9453	-7.231
			464	0.09	0.8239	0.9854	-7.201		464	-0.18	0.6751	0.949	-7.2346
			465	0.05	0.9125	0.9935	-7.2216		465	-0.21	0.66	0.9453	-7.2248
			466	-0.02	0.9476	0.9994	-7.2258		466	-0.17	0.6511	0.9453	-7.2188
			467	0.07	0.8635	0.9934	-7.212		467	-0.1	0.797	0.9652	-7.2946
			468	0.05	0.8321	0.9854	-7.2035		468	-0.06	0.7981	0.9652	-7.295
			469	0.02	0.9619	1	-7.2269		469	-0.16	0.6648	0.9453	-7.228
			470	-0.18	0.4384	0.9339	-6.8994		470	-0.14	0.5495	0.9056	-7.1345
			471	-0.08	0.843	0.9854	-7.2067		471	-0.25	0.5561	0.9104	-7.141
			472	0.05	0.9111	0.9935	-7.2213		472	-0.24	0.5499	0.9056	-7.135
			473	0.05	0.8433	0.9854	-7.2068		473	-0.05	0.8347	0.9736	-7.307
			474	1.63	0	0.000100367	3.9095		474	1.16	0.0002	0.0017	0.1204
			475	0.67	0.5088	0.981	-6.9891		475	2.19	0.0413	0.1576	-5.0504
			476	0.43	0.5386	0.9854	-7.0197		476	0.26	0.7341	0.9652	-7.1906
			477	0.4	0.5155	0.981	-6.9965		477	-0.25	0.6843	0.9535	-7.2403
			478	0.71	0.3972	0.9058	-6.7567		478	0.07	0.9268	0.9858	-7.3263
			479	-0.34	0.1873	0.6349	-6.2763		479	0.41	0.1192	0.376	-6.001
			480	0.07	0.8142	0.9854	-7.1979		480	-0.05	0.8746	0.9808	-7.3173
			481	-2.23	0	1.47934e-05	6.451		481	-3.37	0	1.17984e-07	11.9806
			482	-1.3	0.0004	0.0045	-0.4995		482	-1.12	0.0016	0.0102	-1.8995
			483	-1.12	0.001	0.0086	-1.2816		483	-1.55	0	0.0004	1.7421
			484	-0.24	0.4361	0.9339	-6.815		484	-0.42	0.1862	0.5154	-6.2837
			485	-1.4	0	0.0005	2.0973		485	-1.13	0.0003	0.0023	-0.2096
			486	-1.29	0.0057	0.0412	-2.9668		486	-4.39	0	0.000117119	3.7721
			487	0.35	0.2409	0.7413	-6.4751		487	0.28	0.3447	0.7385	-6.8415
			488	0.45	0.1542	0.589	-6.1171		488	0.76	0.0229	0.0958	-4.4997
			489	-0.07	0.8022	0.9854	-7.1938		489	-0.6	0.0515	0.1877	-5.2551
			490	-0.44	0.2637	0.7739	-6.5441		490	-1.19	0.0066	0.0353	-3.2929
			491	-0.36	0.3622	0.8832	-6.7736		491	-1.2	0.007	0.036	-3.3528
			492	-1.22	0.0006	0.0061	-0.8307		492	-0.68	0.0406	0.1565	-4.9449
			493	-0.54	0.0395	0.2199	-4.9111		493	-0.3	0.2292	0.5812	-6.5385
			495	-1.23	0.0005	0.0051	-0.5271		495	-3.45	0	3.39065e-05	5.2457
			496	0.12	0.6624	0.9854	-7.1238		496	0.06	0.8181	0.9736	-7.3019
			497	0.1	0.6443	0.9854	-7.1114		497	0.09	0.6975	0.9599	-7.2481
			498	0.24	0.5486	0.9854	-7.0311		498	0.25	0.5314	0.8961	-7.1162
			499	3.25	0	1.912e-06	9.1763		499	5.39	0	1.5133e-08	14.8295
			500	-0.69	0.046	0.2474	-5.0515		500	-0.94	0.0098	0.0481	-3.6805
			501	2.8	0	1.98153e-06	9.1181		501	0.41	0.2068	0.5462	-6.2455
			502	-0.41	0.3175	0.8424	-6.681		502	0.37	0.3626	0.7689	-6.8766
			503	0.11	0.7911	0.9854	-7.1895		503	0.33	0.4407	0.839	-6.9264
			504	0.39	0.2258	0.7053	-6.4251		504	-0.55	0.0914	0.3052	-5.7703
			505	-0.91	0.055	0.2858	-5.2142		505	-1.9	0.0006	0.0039	-0.8583
			506	-0.18	0.5368	0.9854	-7.0192		506	-0.12	0.6676	0.9453	-7.2298
			507	-0.4	0.6441	0.9854	-7.1113		507	-0.76	0.3926	0.7927	-6.9303
			509	-1.05	0.0022	0.0183	-2.1235		509	-1.81	0	0.000132211	3.1203
			510	-0.94	0.0249	0.1501	-4.4762		510	-0.92	0.027	0.1097	-4.6544
			511	-0.31	0.531	0.9854	-7.0132		511	-0.65	0.2046	0.5449	-6.449
			512	-0.74	0.141	0.5516	-6.0252		512	-0.94	0.1294	0.3962	-5.8542
			513	-0.72	0.0098	0.0661	-3.5799		513	-0.77	0.0065	0.0352	-3.2796
			514	-0.22	0.4848	0.9759	-6.9609		514	-0.03	0.9138	0.9858	-7.3245
			516	0.03	0.8791	0.9934	-7.2155		516	-0.59	0.0136	0.0606	-3.9975
			517	0.5	0.0565	0.2904	-5.2392		517	1.05	0.0005	0.0038	-0.7984
			518	0.54	0.0537	0.2814	-5.1926		518	1.12	0.0006	0.0039	-0.8502
			519	1.41	0.0036	0.028	-2.5997		519	1.85	0.0004	0.003	-0.5078
			520	2.26	0	1.80177e-06	9.3507		520	2.38	0	2.73917e-07	10.9532
			521	0.35	0.5599	0.9854	-7.0421		521	-0.01	0.9821	0.9963	-7.3306
			522	-0.05	0.8914	0.9934	-7.2179		522	0.46	0.2025	0.5429	-6.4408
			523	0.36	0.34	0.8582	-6.7297		523	0.79	0.0498	0.1837	-5.2247
			524	0.23	0.5006	0.981	-6.9797		524	0.28	0.4158	0.8173	-6.9679
			525	0.11	0.6811	0.9854	-7.1357		525	-0.02	0.9481	0.9923	-7.3286
			526	-0.39	0.1165	0.4893	-5.8802		526	-0.68	0.0101	0.0492	-3.7105
			527	-0.29	0.3202	0.8424	-6.6836		527	-0.24	0.4403	0.839	-6.9258
			528	0.33	0.0778	0.3793	-5.5262		528	3.34	0	2.59564e-09	18.1291
			529	-0.48	0.1087	0.4785	-5.8201		529	-0.79	0.0127	0.058	-3.9311
			530	2.97	0.0004	0.0042	-0.369		530	1.34	0.0757	0.2666	-5.5163
			531	0	0.9988	1	-7.2282		531	-0.34	0.3414	0.7363	-6.6272
			532	-2.05	0	2.93316e-05	5.385		532	-1.97	0	3.39065e-05	4.7953
			533	1.15	0.0028	0.0227	-2.3313		533	0.97	0.0133	0.0599	-3.8845
			534	-0.02	0.9541	1	-7.2263		534	0.05	0.8732	0.9808	-7.3169
			535	0.27	0.3383	0.8582	-6.7262		535	0.74	0.017	0.0739	-4.2122
			536	0.28	0.3418	0.8582	-6.7335		536	0.56	0.0696	0.2464	-5.5274
			537	0.41	0.169	0.6105	-6.1926		537	0.81	0.0121	0.0563	-3.8842
			538	0.2	0.6335	0.9854	-7.1036		538	0.47	0.2772	0.6582	-6.6838
			540	-0.18	0.6039	0.9854	-7.0808		540	0.68	0.0688	0.2455	-5.5168
			541	-1.44	0.0003	0.0031	-0.0135		541	-1.41	0.0003	0.0026	-0.332
			542	-0.27	0.3765	0.8939	-6.7998		542	-0.2	0.5113	0.8784	-7.0944
			543	-0.01	0.9795	1	-7.2278		543	0.07	0.868	0.9808	-7.3158
			544	0.69	0.0469	0.2498	-5.068		544	1.16	0.0025	0.0153	-2.337
			545	-0.69	0.0041	0.0308	-2.7244		545	-1.51	0	3.13738e-05	4.9207
			546	-0.55	0.0801	0.3878	-5.5529		546	-0.83	0.0127	0.058	-3.935
			547	-2.12	0.0002	0.0023	0.448		547	-4.04	0	7.71852e-06	6.8032
			548	-0.41	0.169	0.6105	-6.1927		548	-0.32	0.2758	0.6574	-6.6801
			549	0.2	0.5065	0.981	-6.9865		549	-0.09	0.7554	0.9652	-7.2777
			550	0.04	0.8953	0.9934	-7.2187		550	0.53	0.0832	0.2835	-5.6868
			551	-0.35	0.5366	0.9854	-7.019		551	-0.55	0.3295	0.7229	-6.8098
			552	0.79	0.0126	0.0834	-3.8298		552	0.85	0.0079	0.0395	-3.4667
			553	-0.16	0.5986	0.9854	-7.0764		553	0.03	0.9217	0.9858	-7.3256
			554	-0.23	0.4585	0.9544	-6.9272		554	0.03	0.922	0.9858	-7.3257
			555	-0.15	0.6067	0.9854	-7.083		555	-0.07	0.8027	0.9657	-7.2967
			556	-0.17	0.481	0.9711	-6.9562		556	-0.04	0.8735	0.9808	-7.317
			557	-0.04	0.8393	0.9854	-7.2056		557	-0.01	0.9786	0.9963	-7.3305
			558	-0.18	0.4801	0.9711	-6.9551		558	0.04	0.8776	0.9808	-7.3179
			559	-0.22	0.4668	0.955	-6.9382		559	-0.07	0.8087	0.9675	-7.2988
			560	0.03	0.9442	0.9994	-7.2255		560	-0.16	0.659	0.9453	-7.2241
			561	-0.1	0.4919	0.981	-6.9694		561	-0.13	0.3858	0.7839	-6.9186
			562	-0.25	0.3047	0.8233	-6.6514		562	0.02	0.9241	0.9858	-7.3259
			563	-1.17	0.006	0.0426	-3.1023		563	-2.15	0	0.0003	2.1312
			564	0.2	0.5936	0.9854	-7.07		564	-0.68	0.1526	0.448	-5.9951
			565	1.34	0.0001	0.0009	1.4092		565	2.83	0	2.8741e-07	10.7571
			567	-0.06	0.8721	0.9934	-7.214		567	0.39	0.3234	0.7119	-6.7964
			568	-0.13	0.6408	0.9854	-7.109		568	0.06	0.8425	0.9736	-7.3093
			569	0.58	0.1356	0.5378	-6.001		569	1.11	0.0141	0.0624	-3.9371
			570	0.11	0.7143	0.9854	-7.1548		570	-0.14	0.6532	0.9453	-7.2202
			571	0.25	0.2163	0.6994	-6.3913		571	0.19	0.3448	0.7385	-6.8418
			572	0.21	0.1164	0.4893	-5.8792		572	0.06	0.6579	0.9453	-7.2234
			573	-0.07	0.6463	0.9854	-7.1128		573	0.03	0.854	0.9773	-7.3123
			574	-0.21	0.0947	0.4383	-5.7002		574	-0.08	0.5164	0.8848	-7.1001
			575	-0.15	0.2737	0.7887	-6.5721		575	-0.08	0.565	0.9185	-7.1494
			576	-0.13	0.289	0.8066	-6.6127		576	-0.09	0.4475	0.84	-7.0146
			577	-0.09	0.5685	0.9854	-7.05		577	0.04	0.7774	0.9652	-7.2871
			578	-0.23	0.1246	0.5107	-5.9373		578	-0.02	0.8971	0.9823	-7.3217
			579	-0.08	0.6457	0.9854	-7.1124		579	-0.02	0.8991	0.9823	-7.3221
			580	-0.1	0.5021	0.981	-6.9814		580	-0.02	0.8811	0.9818	-7.3187
			581	-0.09	0.5114	0.981	-6.9921		581	-0.1	0.4693	0.8575	-7.0439
			582	0.32	0.2878	0.8066	-6.6096		582	0.22	0.4577	0.8496	-7.0286
			584	0.04	0.8072	0.9854	-7.1955		584	0.05	0.7339	0.9652	-7.2676
			585	-0.98	0.0018	0.0156	-1.9372		585	-1.5	0	0.0003	2.0123
			586	0.37	0.3666	0.8854	-6.7818		586	0.42	0.3157	0.701	-6.7791
			587	0.08	0.8963	0.9934	-7.2188		587	0.04	0.9408	0.9915	-7.3279
			588	-0.09	0.5148	0.981	-6.9942		588	0	0.9908	0.9965	-7.2541
			589	-0.05	0.7888	0.9854	-7.1886		589	-0.46	0.0294	0.1172	-4.6431
			590	0.15	0.6388	0.9854	-7.1075		590	0.15	0.6321	0.9452	-7.2053
			591	-0.17	0.5774	0.9854	-7.0581		591	-0.07	0.8264	0.9736	-7.3045
			592	-0.11	0.7033	0.9854	-7.1487		592	-0.14	0.6357	0.9453	-7.2079
			593	-0.11	0.7031	0.9854	-7.1486		593	-0.15	0.6238	0.9438	-7.199
			595	0.63	0.1162	0.4893	-5.7932		595	1.08	0.0078	0.0395	-3.4337
			596	-0.09	0.4742	0.9636	-6.9477		596	-0.08	0.5045	0.8784	-7.0867
			597	-0.19	0.4442	0.9357	-6.8267		597	0.2	0.4228	0.8247	-6.8972
			598	-0.35	0.1702	0.6105	-6.1983		598	0.36	0.1603	0.4641	-6.2509
			599	-1.45	0	0.0005	1.9616		599	-1.55	0	0.0002	2.6287
			600	0.15	0.564	0.9854	-7.0458		600	-0.25	0.3379	0.7338	-6.8276
			601	-0.11	0.4053	0.9176	-6.8489		601	-0.02	0.8772	0.9808	-7.3178
			602	-0.11	0.5835	0.9854	-7.0635		602	-0.23	0.2717	0.6525	-6.6688
			603	0.25	0.3914	0.9023	-6.8232		603	-0.26	0.4118	0.8132	-6.8827
			604	0.02	0.9181	0.9937	-7.2224		604	-0.38	0.0282	0.1133	-4.6963
			605	-0.11	0.6012	0.9854	-7.0785		605	-0.3	0.1647	0.4683	-6.2732
			606	0.15	0.6921	0.9854	-7.1423		606	-0.33	0.3765	0.7789	-6.9022
			607	-0.09	0.5168	0.981	-6.998		607	-0.19	0.1628	0.467	-6.2636
			608	-0.11	0.417	0.9199	-6.8674		608	-0.09	0.5092	0.8784	-7.092
			609	0.72	0.089	0.4211	-5.6456		609	0.37	0.3597	0.7652	-6.871
			610	-0.04	0.7216	0.9854	-7.1586		610	-0.02	0.8678	0.9808	-7.3157
			611	-0.19	0.6014	0.9854	-7.0777		611	-0.08	0.8441	0.9736	-7.2329
			612	0.35	0.3996	0.9082	-6.8397		612	0.81	0.0599	0.2159	-5.3929
			613	-0.08	0.511	0.981	-6.9916		613	-0.02	0.8522	0.977	-7.3119
			614	0.09	0.503	0.981	-6.9825		614	-0.13	0.3539	0.7556	-6.8599
			615	0.15	0.6735	0.9854	-7.131		615	-0.15	0.6657	0.9453	-7.2286
			616	1.09	0.0294	0.1721	-4.635		616	1.76	0.0014	0.0089	-1.7444
			617	0.72	0.0622	0.3156	-5.3262		617	0.59	0.1211	0.3783	-6.0146
			618	-0.01	0.953	0.933603	-7.2263		618	-0.13	0.4758	0.8608	-7.0521
			619	0.06	0.8136	0.9854	-7.1977		619	-0.7	0.0097	0.0481	-3.6764
			620	-0.27	0.2889	0.8066	-6.5321		620	-0.09	0.6816	0.9519	-7.238
			621	-0.61	0.1735	0.6105	-6.2142		621	-0.24	0.5849	0.9306	-7.1673
			622	-0.99	0.1765	0.6148	-6.2281		622	-0.64	0.3735	0.7789	-6.8968
			623	-0.35	0.126	0.5119	-5.9467		623	-0.06	0.7986	0.9652	-7.2952
			624	-0.05	0.7033	0.9854	-7.1487		624	-0.13	0.273	0.6532	-6.6725
			625	0.26	0.3052	0.8233	-6.6524		625	0.29	0.2553	0.6225	-6.6217
			626	0.75	0.0663	0.3286	-5.1621		626	0.22	0.4915	0.8704	-7.0678
			627	-0.09	0.7568	0.9854	-7.1756		627	0.18	0.5275	0.8956	-7.1121
			628	-0.05	0.8644	0.9934	-7.2122		628	-0.01	0.9819	0.9963	-7.3306
			629	-0.09	0.6245	0.9854	-7.097		629	-0.27	0.1317	0.3994	-6.0858
			630	0.05	0.8906	0.9934	-7.2178		630	-0.26	0.4944	0.8704	-7.075
			631	-0.12	0.6209	0.9854	-7.0942		631	-0.29	0.2489	0.614	-6.6023
			632	0.15	0.6569	0.9854	-7.041		632	-0.28	0.4505	0.84	-6.8105
			633	0	0.9932	1	-7.2281		633	-0.1	0.7599	0.9652	-7.2797
			634	-0.18	0.4391	0.9339	-6.9004		634	0.87	0.0018	0.0111	-1.9891

## Sheet: HOMEM AmBRB2
PPP ID	PPP #	TCA ID	AmBRB2	Peak id	Log FC	P-value	Adjusted P-value	Log Odds	WT	Peak id	Log FC	P-value	Adjusted P-value	Log Odds
Gluconic acid, C6H12O7	1			2425	0.07	0.8912	0.9279	-6.9789		2425	0.81	0.1295	0.403	-5.6211
Ribose 5-phosphate, C5H11O8P	2			2704	1.89	0.0001	0.0067	2.2782		2704	1.47	0.0003	0.0084	0.6818
Glucose 6-phosphate, C6H13O9P	3			2563	1.17	0.0006	0.0131	0.1029		2563	0.61	0.0161	0.0977	-3.4953
Sedoheptulose 7-phosphate, C7H15O10P	4			2855	1.53	0.0002	0.0099	1.1477		2855	1.06	0.0017	0.022	-1.0828
5-Phospho-alpha-D-ribose 1-diphosphate, C5H13O14P3	5
Glucono-1,5-lactone, C6H10O6	6
Erythrose 4-phosphate, C4H9O7P	7
Pyruvic acid, C3H4O3	8			2692	0.54	0.0302	0.0936	-4.1115		2692	0.69	0.0109	0.0753	-3.0775
Glyceraldehyde, C3H6O3	9			2526	0.24	0.1649	0.2925	-5.8017		2526	0.03	0.8702	0.9577	-7.0218
Glyceraldehyde 3-phosphate, C3H7O6P	10			2682	1.1	0.0015	0.0182	-0.9143		2682	1.21	0.0009	0.0143	-0.3989
2-Keto-D-gluconic acid, C6H10O7	11
6-Phospho-D-gluconate, C6H13O10P	12			2602	1.21	0.0001	0.0071	2.086		2602	1.02	0.0002	0.0074	0.9883
2-Phospho-D-glycerate, C3H7O7P	13			2633	0.48	0.0833	0.1814	-5.1461		2633	-0.17	0.5026	0.7869	-6.7602
Fructose 1,6-bisphosphate, C6H14O12P2	14			2603	1.48	0.0019	0.0201	-1.1709		2603	0.82	0.0303	0.1526	-4.1612
Glucose, C6H12O6	15			2649	-0.15	0.2313	0.3659	-6.1062		2649	-0.3	0.0404	0.1885	-4.4571
Ribose, C5H10O5	16			2557	0.14	0.4477	0.5777	-6.6342		2557	-0.04	0.8159	0.9352	-7.0048
Deoxyribose, C5H10O4	17			2428	-0.71	0.0026	0.0233	-1.512		2428	-0.71	0.0025	0.0289	-1.5025
Ribose 1,5-bisphosphate, C5H12O11P2	18
Glycerate	19
D-Glucono-1,5-lactone 6-phosphate, C6H11O9P	20			699	1.32	0	0.0057	2.775		699	1.24	0.0001	0.0044	2.3692
				1207	3.42	0	0.0002	8.221		1207	3.88	0	0.0001	8.8049
				2393	-1.94	0	0.0027	5.896		2393	-2.51	0	0.0006	7.2545
				4	-4	0	0.0027	4.8714		4	-4.03	0	0.0023	4.9412
				258	3.65	0	0.0027	4.8528		258	3.71	0	0.0023	4.9651
				639	2.62	0	0.0027	4.865		639	2.62	0	0.0023	4.8942
				2685	2.34	0	0.0027	4.6529		2685	2.23	0	0.0023	4.3852
				259	4.54	0	0.0027	5.0983		259	3.81	0	0.0026	4.0824
				3566	1.67	0	0.0027	4.7273		3566	0.87	0.0003	0.0084	0.6923
				235	1.83	0	0.0027	4.6682		235	0.48	0.0121	0.0806	-3.1932
				2705	2.19	0	0.003	4.4478		2705	0.97	0.0011	0.0158	-0.5571
				2795	-1.64	0	0.0038	3.5376		2795	-1.97	0	0.0023	4.624
				2804	-1.63	0	0.0038	3.7343		2804	-1.96	0	0.0023	4.8427
				3089	2.53	0	0.0038	3.9188		3089	2.81	0	0.0023	4.5624
				2629	3.24	0	0.0038	3.8267		2629	3.19	0	0.003	3.7359
				2815	-1.38	0	0.0038	3.5559		2815	-1.45	0	0.003	3.8382
				102	3.28	0	0.0038	3.5875		102	3.17	0	0.0036	3.3786
				2630	3.64	0	0.0038	3.6225		2630	3.42	0	0.0036	3.2471
				750	-1.69	0	0.0038	3.6436		750	-1.32	0.0001	0.0048	2.093
				1612	1.61	0	0.0038	3.7422		1612	0.88	0.0006	0.0112	-0.0242
				2706	2.25	0	0.0038	3.8585		2706	0.84	0.0044	0.041	-2.0951
				104	1.47	0	0.0039	3.4732		104	1.18	0.0001	0.0048	2.085
				2496	-1.43	0	0.004	3.3812		2496	-1.51	0	0.003	3.6999
				2497	-1.81	0	0.004	3.3481		2497	-1.57	0.0001	0.0044	2.4519
				1201	-1.82	0	0.0042	3.2752		1201	-1.47	0.0001	0.0048	1.944
				2652	-1.7	0	0.005	3.0628		2652	-2.27	0	0.0023	4.7996
				2442	-1.26	0	0.0054	2.9296		2442	-1.35	0	0.0036	3.3377
				2801	-1.62	0	0.0057	2.8292		2801	-1.69	0	0.0038	3.0765
				1448	-2.54	0	0.0057	2.8829		1448	-0.06	0.7481	0.9067	-6.972
				3235	-1.12	0.0001	0.0065	2.492		3235	-1.53	0	0.0023	4.4183
				1	-1.08	0.0001	0.0065	2.5108		1	-1.27	0	0.0034	3.5292
				243	-1.44	0.0001	0.0065	2.4946		243	-1.57	0	0.0039	3.0205
				2399	-1.08	0.0001	0.0065	2.4051		2399	-1.14	0	0.004	2.7181
				1830	-1.41	0.0001	0.0065	2.3761		1830	-1.33	0.0001	0.0048	1.9643
				217	1.15	0.0001	0.0065	2.4149		217	0.93	0.0002	0.0073	1.0596
				245	-2.6	0.0001	0.0065	2.376		245	-2.02	0.0003	0.0079	0.7931
				1069	3.13	0.0001	0.0065	2.5116		1069	1.37	0.01	0.0706	-2.6801
				561	1.13	0.0001	0.0065	2.375		561	-0.31	0.0471	0.209	-4.6171
				374	-1.62	0.0001	0.0066	2.3139		374	-1.63	0.0001	0.0044	2.342
				272	1.75	0.0001	0.0071	2.0806		272	2.06	0	0.0038	3.1
				2580	1.16	0.0001	0.0071	1.9823		2580	1.38	0	0.0038	3.0635
				2800	-1.76	0.0001	0.0071	1.9962		2800	-1.98	0	0.004	2.7009
				3013	3.48	0.0001	0.0071	2.1525		3013	3.68	0.0001	0.0044	2.471
				101	2.58	0.0001	0.0071	2.0478		101	2.54	0.0001	0.0048	1.9432
				1249	1.54	0.0001	0.0071	2.0285		1249	1.25	0.0003	0.0083	0.7319
				2605	1.42	0.0001	0.0071	2.001		2605	1.12	0.0004	0.0089	0.5041
				2564	2.82	0.0001	0.0071	2.2651		2564	1.79	0.0006	0.0111	0.4977
				2857	1.62	0.0001	0.0071	2.1383		2857	0.93	0.002	0.0243	-1.2419
				283	-0.96	0.0001	0.0072	1.8708		283	-1.12	0	0.004	2.8299
				2570	-2.25	0.0001	0.0072	1.8735		2570	-2.32	0.0001	0.0048	2.0449
				1904	1.08	0.0001	0.0072	1.9277		1904	1.06	0.0001	0.005	1.754
				2569	-2.43	0.0001	0.0072	1.899		2569	-2.17	0.0002	0.0069	1.168
				3358	1.09	0.0001	0.0072	1.911		3358	0.75	0.0009	0.0145	-0.4231
				399	-1.37	0.0001	0.0075	1.8082		399	-0.21	0.2542	0.5853	-6.2354
				2498	-1.66	0.0001	0.0077	1.7698		2498	-1.46	0.0003	0.0075	0.9422
				233	2.28	0.0001	0.0079	1.959		233	2.81	0.0001	0.004	2.7286
				252	1.22	0.0001	0.0079	1.7149		252	1.42	0.0001	0.004	2.6575
				2501	2.14	0.0001	0.0082	1.6472		2501	0.83	0.0192	0.1112	-3.6824
				2653	-1.18	0.0001	0.0085	1.5941		2653	-1.43	0	0.004	2.7528
				271	2.34	0.0001	0.0087	1.5526		271	1.93	0.0005	0.0095	0.3397
				2930	2.04	0.0002	0.0089	1.5145		2930	1.09	0.0049	0.0447	-2.2156
				2440	-1.29	0.0002	0.0091	1.4345		2440	-1.51	0.0001	0.0044	2.3926
				1651	1.28	0.0002	0.0091	1.4228		1651	1.2	0.0003	0.0074	0.9874
				1139	-1.63	0.0002	0.0091	1.4715		1139	-1.41	0.0004	0.0089	0.5502
				2502	2.23	0.0002	0.0091	1.4563		2502	0.85	0.0233	0.1268	-3.8829
				2131	1.04	0.0002	0.0094	1.3776		2131	-0.07	0.6068	0.8445	-6.8744
				3467	-1.05	0.0002	0.0099	1.1721		3467	-1.79	0	0.0023	4.4072
				2421	-0.97	0.0002	0.0099	1.1749		2421	-1.35	0	0.0036	3.2148
				90	-0.93	0.0002	0.0099	1.1901		90	-0.97	0.0002	0.0058	1.4629
				2576	1.09	0.0002	0.0099	1.2324		2576	1.09	0.0002	0.0069	1.1956
				703	1.26	0.0002	0.0099	1.2335		703	1.19	0.0003	0.0077	0.8708
				3014	3.9	0.0002	0.0099	1.505		3014	2.93	0.0003	0.0079	0.9955
				2655	-1.4	0.0002	0.0099	1.2001		2655	-1.08	0.0009	0.0141	-0.3763
				39	1.67	0.0002	0.0099	1.2327		39	1.24	0.0011	0.0164	-0.6024
				2667	1.85	0.0002	0.0099	1.2684		2667	1.13	0.003	0.033	-1.7056
				3347	1.7	0.0002	0.0099	1.1292		3347	1.04	0.0034	0.0357	-1.832
				2666	1.89	0.0002	0.0099	1.1562		2666	0.98	0.0073	0.0584	-2.6437
				731	1.3	0.0002	0.0099	1.2652		731	-0.27	0.1687	0.4712	-5.8695
				3266	1.15	0.0002	0.01	1.1147		3266	1.03	0.0004	0.0091	0.3963
				1662	1.81	0.0002	0.01	1.0965		1662	1.52	0.0006	0.0111	0.0202
				313	-1.43	0.0002	0.0102	1.0157		313	-1.87	0.0001	0.004	2.6568
				2	-1.67	0.0003	0.0102	0.9729		2	-1.95	0.0001	0.0048	1.9286
				2401	-1.1	0.0003	0.0102	0.9707		2401	-1.2	0.0002	0.0058	1.4599
				106	1.31	0.0002	0.0102	1.0219		106	1.2	0.0004	0.0089	0.4496
				640	0.93	0.0003	0.0102	0.9818		640	0.71	0.0011	0.0168	-0.6479
				2687	1.29	0.0002	0.0102	1.0394		2687	0.98	0.0011	0.0168	-0.6474
				2589	1.07	0.0003	0.0102	0.9693		2589	0.56	0.0082	0.0631	-2.7762
				3162	1.26	0.0002	0.0102	1.0324		3162	0.41	0.0509	0.219	-4.6957
				3491	0.88	0.0003	0.0102	1.0003		3491	0.26	0.0695	0.2671	-5.0105
				198	-1.26	0.0003	0.0103	0.9309		198	-1.33	0.0002	0.0066	1.2581
				13	-0.96	0.0003	0.0103	0.9236		13	-0.73	0.0013	0.0183	-0.777
				255	1.49	0.0003	0.0103	0.923		255	0.5	0.051	0.219	-4.6973
				2793	-1.58	0.0003	0.0105	0.7906		2793	-2.15	0	0.004	2.6835
				6	-1.21	0.0003	0.0105	0.8285		6	-1.57	0.0001	0.0044	2.4296
				1202	-1.64	0.0003	0.0105	0.764		1202	-1.83	0.0002	0.006	1.4213
				2779	1.38	0.0003	0.0105	0.7811		2779	1.26	0.0005	0.01	0.2265
				2634	3.34	0.0003	0.0105	0.7786		2634	2.62	0.0012	0.0173	-0.7014
				907	1.05	0.0003	0.0105	0.8458		907	0.77	0.0016	0.0212	-1.0136
				2688	1.07	0.0003	0.0105	0.8437		2688	0.63	0.0052	0.0473	-2.2923
				1900	-0.82	0.0003	0.0105	0.7626		1900	-0.36	0.0195	0.1119	-3.6947
				3462	0.97	0.0003	0.0105	0.8757		3462	0.16	0.2757	0.6123	-6.3042
				303	0.95	0.0003	0.0105	0.7657		303	0.15	0.3207	0.6557	-6.4288
				1880	1.04	0.0003	0.0105	0.8936		1880	0.13	0.4099	0.7312	-6.6184
				3490	1.05	0.0003	0.0105	0.8235		3490	0.13	0.4205	0.7362	-6.6369
				1002	2.76	0.0003	0.0105	0.8153		1002	0.22	0.5998	0.8427	-6.868
				3397	0.94	0.0003	0.0106	0.7182		3397	1.43	0	0.0036	3.2678
				1338	0.89	0.0003	0.0106	0.7183		1338	0.16	0.2661	0.6015	-6.2744
				310	0.9	0.0003	0.0106	0.751		310	0.04	0.7544	0.9091	-6.9778
				406	-1	0.0003	0.0106	0.7185		406	0.02	0.9125	0.9721	-7.0309
				2693	0.95	0.0003	0.0107	0.6961		2693	0.72	0.0016	0.021	-0.9856
				3379	-1.69	0.0004	0.0112	0.6229		3379	-0.79	0.0177	0.1054	-3.5962
				2077	1	0.0004	0.0112	0.6338		2077	0.41	0.0292	0.1493	-4.1219
				1580	0.95	0.0004	0.0112	0.6215		1580	0.16	0.3009	0.6416	-6.377
				1617	-0.93	0.0004	0.0114	0.5988		1617	-0.79	0.0009	0.0141	-0.3694
				2394	-1.68	0.0004	0.0115	0.5769		2394	-2.11	0.0001	0.0048	1.9713
				2205	1.04	0.0004	0.0115	0.5695		2205	0.11	0.4865	0.7774	-6.7387
				3241	-0.89	0.0004	0.0117	0.4783		3241	-1.26	0.0001	0.004	2.6287
				1905	1.15	0.0004	0.0117	0.5132		1905	1.35	0.0002	0.0058	1.4908
				100	3.43	0.0004	0.0117	0.7506		100	3.14	0.0002	0.0073	1.2803
				2567	-2.12	0.0004	0.0117	0.4678		2567	-2.01	0.0006	0.0108	0.1006
				2578	1.75	0.0004	0.0117	0.5397		2578	1.64	0.0006	0.0109	0.0866
				98	2.89	0.0004	0.0117	0.4913		98	2.3	0.0015	0.02	-0.9152
				3520	-1.54	0.0004	0.0117	0.6399		3520	1.12	0.0052	0.047	-1.9674
				16	-1.05	0.0004	0.0117	0.4649		16	-0.57	0.0099	0.0705	-2.9785
				909	1.24	0.0004	0.0117	0.4993		909	0.67	0.0105	0.0734	-3.0381
				1600	0.95	0.0004	0.0117	0.4504		1600	-0.04	0.811	0.9323	-7.0029
				2094	1.05	0.0004	0.0117	0.6673		2094	0	0.9936	0.9986	-6.8374
				3107	-0.95	0.0004	0.0119	0.4292		3107	-0.96	0.0004	0.0089	0.4709
				1337	0.95	0.0004	0.0119	0.4181		1337	0.13	0.4128	0.7313	-6.6236
				234	1.53	0.0005	0.0124	0.5584		234	2.23	0.0002	0.0066	1.5127
				383	0.91	0.0005	0.0127	0.3298		383	1.01	0.0003	0.0075	0.9495
				205	-2.43	0.0005	0.0127	0.3321		205	-1.5	0.0061	0.0525	-2.4539
				2601	-1.14	0.0005	0.0128	0.3057		2601	-1.17	0.0004	0.0089	0.4686
				1151	0.78	0.0005	0.0128	0.2992		1151	0.47	0.0068	0.0559	-2.5728
				221	0.91	0.0005	0.0128	0.2796		221	0.48	0.0128	0.0835	-3.2468
				3295	0.98	0.0005	0.0128	0.2943		3295	-0.08	0.627	0.8483	-6.8922
				1635	1.01	0.0005	0.0128	0.285		1635	-0.07	0.6489	0.8611	-6.91
				256	1.08	0.0005	0.0129	0.2317		256	1.33	0.0002	0.0058	1.475
				2499	-1.11	0.0005	0.0129	0.2117		2499	-1.19	0.0004	0.0087	0.6118
				3042	1.2	0.0005	0.0129	0.2109		3042	1.29	0.0004	0.0087	0.6157
				55	-2.85	0.0005	0.0129	0.1997		55	-2.9	0.0005	0.0099	0.2716
				3413	0.94	0.0005	0.0129	0.2366		3413	0.91	0.0006	0.0111	0.0247
				2707	-1.88	0.0005	0.0129	0.2194		2707	-1.53	0.0016	0.0213	-1.0318
				1419	1.08	0.0005	0.0129	0.2528		1419	0.86	0.0018	0.0224	-1.1178
				2609	1.45	0.0005	0.0129	0.2317		2609	1.07	0.0027	0.0303	-1.5796
				1664	0.92	0.0005	0.0129	0.2036		1664	0.11	0.4575	0.759	-6.6969
				1499	1.52	0.0005	0.0129	0.1996		1499	-0.19	0.4682	0.7656	-6.7128
				2431	-1.01	0.0006	0.0131	0.0895		2431	-1.83	0	0.003	3.7654
				2588	1.39	0.0006	0.0131	0.1266		2588	1.87	0.0001	0.0048	1.9319
				3501	1.63	0.0006	0.0131	0.0796		3501	-1.9	0.0003	0.0074	0.987
				2544	-0.72	0.0006	0.0131	0.0435		2544	-0.83	0.0003	0.0077	0.8795
				705	0.9	0.0006	0.0131	0.1337		705	0.93	0.0005	0.0097	0.2974
				1418	1.37	0.0006	0.0131	0.0534		1418	1.33	0.0007	0.012	-0.1262
				2683	1.3	0.0006	0.0131	0.0558		2683	1.01	0.0025	0.0284	-1.4741
				1838	-0.95	0.0006	0.0131	0.1522		1838	-0.69	0.0033	0.0348	-1.7955
				1142	-0.92	0.0006	0.0131	0.0892		1142	-0.66	0.0037	0.0373	-1.9148
				3380	-0.92	0.0006	0.0131	0.0434		3380	-0.55	0.009	0.067	-2.8734
				1563	-1.78	0.0006	0.0131	0.0835		1563	-0.88	0.0203	0.1161	-3.74
				1404	-1	0.0006	0.0131	0.0977		1404	-0.35	0.0659	0.2601	-4.9567
				1539	0.89	0.0006	0.0131	0.1171		1539	0.12	0.4242	0.7387	-6.6433
				558	1.23	0.0006	0.0131	0.0448		558	-0.16	0.4432	0.7483	-6.6746
				2573	0.89	0.0006	0.0131	0.0612		2573	0.09	0.5322	0.8049	-6.7969
				3354	1.02	0.0006	0.0131	0.0559		3354	0.09	0.601	0.843	-6.8691
				405	-1.14	0.0006	0.0131	0.0518		405	0.05	0.7861	0.9243	-6.9927
				1537	0.88	0.0006	0.0131	0.1074		1537	0.02	0.8659	0.9572	-7.0207
				2236	0.93	0.0006	0.0131	0.0981		2236	0.01	0.9603	0.9896	-7.0368
				3026	-0.99	0.0006	0.0132	0.0319		3026	-0.17	0.3136	0.6513	-6.4107
				2572	1.33	0.0006	0.0132	0.0256		2572	0.17	0.4501	0.7537	-6.6856
				3273	1.41	0.0006	0.0133	0.0107		3273	0.47	0.0836	0.3029	-5.1949
				1829	-0.76	0.0007	0.0134	-0.0053		1829	-0.79	0.0006	0.0108	0.1251
				702	1	0.0007	0.0136	-0.0273		702	1.1	0.0004	0.0089	0.5575
				108	0.83	0.0007	0.0136	-0.0262		108	0.52	0.0078	0.0609	-2.7252
				3297	0.83	0.0007	0.0139	-0.0632		3297	0.22	0.1612	0.4584	-5.8273
				1397	1.61	0.0007	0.0139	-0.0583		1397	0.15	0.5985	0.8427	-6.8668
				2006	-1.13	0.0007	0.0141	-0.0949		2006	-1.21	0.0005	0.0097	0.3002
				2622	0.8	0.0007	0.0141	-0.0956		2622	-0.14	0.3129	0.6509	-6.4089
				2400	-0.69	0.0007	0.0144	-0.1534		2400	-1.11	0	0.004	2.8064
				2639	2.19	0.0007	0.0144	0.1382		2639	2.11	0.0003	0.0083	0.9111
				2519	-1.48	0.0008	0.0144	0.0139		2519	-2.05	0.0004	0.0089	0.7319
				1140	-0.89	0.0008	0.0144	-0.2092		1140	-0.96	0.0005	0.0103	0.172
				2684	2.54	0.0008	0.0144	-0.1908		2684	2.67	0.0006	0.011	0.0706
				15	-1.33	0.0008	0.0144	-0.1694		15	-1.32	0.0008	0.0134	-0.2635
				56	-2.61	0.0007	0.0144	0.0335		56	-2.23	0.0042	0.0404	-1.7295
				1217	-1.81	0.0008	0.0144	-0.2256		1217	1.21	0.0064	0.0543	-2.5132
				1742	-0.79	0.0008	0.0144	-0.2262		1742	-0.49	0.0093	0.0678	-2.909
				3378	-0.86	0.0008	0.0144	-0.232		3378	-0.51	0.0108	0.0744	-3.0631
				3361	-0.87	0.0008	0.0144	-0.2008		3361	-0.48	0.0151	0.0936	-3.4266
				3294	0.81	0.0008	0.0144	-0.1972		3294	0.39	0.0277	0.1439	-4.0668
				93	-1.37	0.0008	0.0144	-0.2158		93	-0.47	0.0849	0.3059	-5.2099
				547	1.07	0.0007	0.0144	-0.154		547	-0.28	0.1644	0.4629	-5.8453
				2050	1.41	0.0008	0.0144	-0.1721		2050	-0.33	0.2094	0.534	-6.0654
				2227	1.43	0.0008	0.0144	-0.2058		2227	0.33	0.2105	0.5345	-6.0701
				1503	0.9	0.0007	0.0144	-0.1402		1503	0.18	0.2798	0.6175	-6.3165
				3353	0.9	0.0008	0.0144	-0.2255		3353	0.11	0.5116	0.7916	-6.7718
				390	1.33	0.0008	0.0144	-0.1657		390	-0.11	0.626	0.8478	-6.8913
				2010	0.84	0.0008	0.0144	-0.1885		2010	0.05	0.7128	0.8952	-6.9544
				2406	-0.83	0.0008	0.0146	-0.2494		2406	-0.62	0.0039	0.0386	-1.976
				92	-0.74	0.0008	0.0149	-0.284		92	-0.42	0.0151	0.0934	-3.4228
				1601	0.96	0.0008	0.0149	-0.2775		1601	0.02	0.8921	0.9647	-7.0269
				230	0.83	0.0008	0.015	-0.2905		230	0.89	0.0006	0.011	0.0603
				3415	1.22	0.0009	0.015	-0.2989		3415	0.27	0.2345	0.5632	-6.1654
				2988	-0.71	0.0009	0.015	-0.3057		2988	-0.09	0.4649	0.764	-6.7079
				2410	-0.95	0.0009	0.0151	-0.3337		2410	-0.95	0.0009	0.0141	-0.383
				3203	2.17	0.0009	0.0151	-0.3272		3203	1.61	0.0043	0.0406	-2.0786
				2391	0.69	0.0009	0.0151	-0.3249		2391	0.43	0.0098	0.0698	-2.9586
				550	0.85	0.0009	0.0151	-0.3395		550	-0.14	0.3666	0.7006	-6.5344
				403	-0.75	0.0009	0.0151	-0.3137		403	-0.06	0.6456	0.8596	-6.9074
				2637	2.34	0.0009	0.0154	-0.3626		2637	1.9	0.0028	0.0305	-1.5967
				700	1.02	0.0009	0.0157	-0.3867		700	1.25	0.0003	0.0078	0.8438
				2625	0.87	0.0009	0.0158	-0.406		2625	-0.19	0.2624	0.5967	-6.2622
				2350	1.01	0.0009	0.0158	-0.3991		2350	0.04	0.8356	0.9436	-7.0117
				1452	0.94	0.001	0.0159	-0.4158		1452	1.16	0.0003	0.0078	0.8507
				2439	-0.81	0.001	0.016	-0.4456		2439	-1	0.0003	0.0079	0.7972
				1065	-0.8	0.001	0.016	-0.4546		1065	-0.95	0.0004	0.0089	0.5611
				2407	-1.03	0.001	0.016	-0.4686		2407	-0.91	0.0019	0.0234	-1.1986
				3144	1.39	0.001	0.016	-0.4915		3144	1.15	0.0029	0.0319	-1.6521
				3099	-0.71	0.001	0.016	-0.504		3099	-0.38	0.0209	0.1181	-3.7704
				1587	-0.71	0.001	0.016	-0.4482		1587	-0.36	0.024	0.1296	-3.9151
				438	0.75	0.001	0.016	-0.4619		438	0.35	0.0357	0.1721	-4.3304
				3417	1.15	0.001	0.016	-0.5048		3417	0.52	0.0419	0.1932	-4.4957
				546	0.76	0.001	0.016	-0.4462		546	-0.12	0.4199	0.7362	-6.6359
				554	1	0.001	0.016	-0.5017		554	-0.15	0.4264	0.7406	-6.647
				3160	0.86	0.001	0.016	-0.4703		3160	0.13	0.433	0.7417	-6.6581
				2237	0.9	0.001	0.016	-0.4704		2237	0.12	0.4611	0.7622	-6.7023
				3025	-1.78	0.001	0.016	-0.4322		3025	-0.24	0.4657	0.765	-6.7091
				3548	0.75	0.001	0.016	-0.4688		3548	0.09	0.4973	0.7836	-6.7533
				3093	-0.79	0.001	0.016	-0.4982		3093	0.05	0.7117	0.8944	-6.9538
				1629	0.97	0.001	0.016	-0.4863		1629	0.01	0.9455	0.9855	-7.0354
				1126	-0.95	0.0011	0.0165	-0.576		1126	-1.2	0.0003	0.0078	0.8305
				115	-1.36	0.0011	0.0165	-0.5488		115	-1.62	0.0004	0.0089	0.4655
				209	0.84	0.0011	0.0165	-0.5892		209	1.02	0.0004	0.0089	0.5385
				228	2.15	0.0011	0.0165	-0.3878		228	3.24	0.0004	0.0089	0.79
				113	-1.1	0.0011	0.0165	-0.5989		113	-1.2	0.0007	0.012	-0.1166
				1839	-0.91	0.0011	0.0165	-0.5709		1839	-0.89	0.0012	0.0174	-0.7155
				2404	-1.76	0.0011	0.0165	-0.6074		2404	-1.65	0.0016	0.0213	-1.0229
				2715	0.76	0.0011	0.0165	-0.5982		2715	0.62	0.0034	0.0354	-1.8205
				2654	-0.84	0.0011	0.0165	-0.5366		2654	-0.67	0.0038	0.0376	-1.9326
				95	-1.24	0.0011	0.0165	-0.604		95	-0.64	0.0262	0.1383	-4.006
				1670	-0.67	0.0011	0.0165	-0.585		1670	-0.34	0.0279	0.1445	-4.0745
				3141	1.46	0.0011	0.0165	-0.5564		3141	0.42	0.1557	0.4507	-5.7953
				3496	-0.67	0.0011	0.0165	-0.5513		3496	0.19	0.1575	0.4532	-5.8058
				1735	-1.2	0.0011	0.0165	-0.599		1735	-0.28	0.2407	0.5686	-6.1881
				557	0.7	0.0011	0.0165	-0.6055		557	-0.14	0.311	0.6491	-6.4039
				2969	-1.1	0.0011	0.0165	-0.607		2969	-0.22	0.313	0.6509	-6.4093
				2171	0.99	0.0012	0.0168	-0.6285		2171	0.18	0.3593	0.6925	-6.5187
				1978	0.87	0.0012	0.0168	-0.6321		1978	0.12	0.49	0.78	-6.7435
				1389	1.54	0.0012	0.0168	-0.6378		1389	0.09	0.7637	0.9144	-6.9824
				2669	-0.97	0.0012	0.0169	-0.6671		2669	-1.17	0.0004	0.009	0.4134
				57	-2.62	0.0012	0.0169	-0.6801		57	-2.28	0.0025	0.029	-1.5091
				744	-0.66	0.0012	0.0169	-0.6807		744	-0.52	0.0043	0.0406	-2.0785
				3132	-1.2	0.0012	0.0169	-0.6642		3132	-0.63	0.0265	0.1393	-4.0195
				381	1.34	0.0012	0.0169	-0.6738		381	-0.33	0.2226	0.5494	-6.1199
				1990	1.26	0.0012	0.0169	-0.4799		1990	0.33	0.2478	0.5791	-5.9846
				1387	0.78	0.0012	0.0169	-0.6683		1387	-0.09	0.5671	0.8223	-6.8356
				1767	1.21	0.0012	0.0169	-0.6579		1767	0	0.9897	0.9983	-7.0382
				2387	-2.04	0.0012	0.017	-0.6941		2387	-2.34	0.0006	0.0108	0.0949
				913	-0.81	0.0012	0.017	-0.6926		913	-0.62	0.0048	0.0441	-2.1937
				2458	-0.71	0.0012	0.017	-0.6978		2458	-0.09	0.4979	0.7841	-6.7541
				2424	-0.91	0.0013	0.0171	-0.7121		2424	-1.32	0.0002	0.0058	1.4724
				1342	1.99	0.0012	0.0171	-0.7059		1342	1.18	0.016	0.0973	-3.4873
				222	1.27	0.0013	0.0174	-0.7491		222	1.12	0.0025	0.0289	-1.4975
				232	1.5	0.0013	0.0174	-0.7468		232	1.33	0.0025	0.0289	-1.5013
				307	1.43	0.0013	0.0174	-0.7472		307	0.49	0.1061	0.3594	-5.4292
				565	0.63	0.0013	0.0174	-0.7363		565	0.08	0.5389	0.8062	-6.8047
				2640	1.83	0.0013	0.0175	-0.7613		2640	1.25	0.0088	0.0659	-2.8526
				2698	0.8	0.0013	0.0175	-0.7658		2698	0.42	0.0279	0.1445	-4.0727
				732	0.78	0.0013	0.0175	-0.7672		732	0.35	0.0473	0.209	-4.6193
				692	-3.84	0.0013	0.0175	-0.758		692	0.7	0.3566	0.6909	-6.5128
				2587	1.27	0.0013	0.0176	-0.7786		2587	1.73	0.0002	0.0073	1.0675
				1985	-1.1	0.0014	0.0177	-0.801		1985	-1.58	0.0002	0.0061	1.3751
				1030	-0.62	0.0014	0.0177	-0.789		1030	-0.1	0.3959	0.7202	-6.5926
				1630	0.97	0.0014	0.0177	-0.7953		1630	0.1	0.589	0.836	-6.8577
				3389	1.27	0.0014	0.0177	-0.8061		3389	0.08	0.7607	0.913	-6.9809
				3024	-1.51	0.0014	0.0177	-0.8016		3024	-0.02	0.9492	0.9872	-7.0358
				227	1.13	0.0014	0.0178	-0.8224		227	1.58	0.0002	0.0069	1.1811
				1297	-1.66	0.0014	0.0178	-0.8138		1297	-1.55	0.002	0.0245	-1.2581
				3176	0.76	0.0014	0.0178	-0.8189		3176	0.06	0.674	0.874	-6.9288
				3293	0.87	0.0014	0.0178	-0.8265		3293	-0.05	0.7468	0.9067	-6.9738
				1569	1.94	0.0014	0.018	-0.8451		1569	1.82	0.002	0.0245	-1.2577
				2628	1.22	0.0015	0.0182	-0.9157		2628	1.15	0.0021	0.0251	-1.3016
				3382	-0.71	0.0015	0.0182	-0.9173		3382	-0.63	0.0028	0.0309	-1.6141
				2635	1.99	0.0015	0.0182	-0.8815		2635	1.57	0.005	0.0455	-2.2395
				803	1.13	0.0015	0.0182	-0.8972		803	0.79	0.0092	0.0676	-2.8988
				3498	1.87	0.0015	0.0182	-0.8875		3498	1.18	0.0141	0.089	-3.3529
				706	1.04	0.0015	0.0182	-0.9211		706	0.57	0.0258	0.1369	-3.9899
				551	0.87	0.0015	0.0182	-0.88		551	-0.26	0.1612	0.4584	-5.8271
				552	0.87	0.0015	0.0182	-0.88		552	-0.26	0.1612	0.4584	-5.8271
				3482	1.2	0.0015	0.0182	-0.9173		3482	-0.33	0.1933	0.5104	-5.9936
				3356	0.92	0.0015	0.0182	-0.8681		3356	0.16	0.3858	0.715	-6.5732
				1965	1.07	0.0015	0.0182	-0.8775		1965	0.16	0.4612	0.7622	-6.7025
				2369	0.86	0.0015	0.0182	-0.9001		2369	0.12	0.4969	0.7836	-6.7527
				2177	0.64	0.0015	0.0182	-0.8914		2177	0.08	0.5374	0.806	-6.803
				392	-0.75	0.0015	0.0182	-0.8992		392	-0.09	0.5534	0.8131	-6.821
				2193	-0.63	0.0014	0.0182	-0.8584		2193	0.04	0.7452	0.9064	-6.9729
				2332	0.86	0.0015	0.0182	-0.8857		2332	-0.01	0.9667	0.9901	-7.0373
				305	0.7	0.0015	0.0182	-0.9127		305	0	0.9957	0.9993	-7.0383
				223	1.2	0.0016	0.0184	-0.9449		223	2.2	0	0.004	2.7077
				2581	0.72	0.0016	0.0184	-0.9429		2581	0.98	0.0003	0.0076	0.9133
				3461	0.77	0.0015	0.0184	-0.9364		3461	0.18	0.2535	0.5846	-6.2327
				404	-0.88	0.0016	0.0184	-0.9489		404	-0.12	0.4994	0.7849	-6.7561
				2273	-1.02	0.0016	0.0186	-0.9761		2273	-1.21	0.0006	0.0111	0.0086
				3088	0.69	0.0016	0.0186	-0.9785		3088	0.37	0.0287	0.1477	-4.1029
				20	-0.85	0.0016	0.0186	-0.9753		20	-0.45	0.0314	0.1562	-4.1969
				3475	0.63	0.0016	0.0186	-0.9714		3475	-0.24	0.0871	0.3093	-5.2361
				304	0.83	0.0016	0.0186	-0.9629		304	0.15	0.3841	0.7142	-6.5699
				393	-0.82	0.0016	0.0186	-0.965		393	-0.13	0.4286	0.7416	-6.6507
				2275	-0.87	0.0017	0.0188	-1.0054		2275	-0.98	0.0008	0.0135	-0.3011
				2670	-1.36	0.0017	0.0188	-1.0052		2670	-1.32	0.0019	0.0233	-1.184
				1542	-1.34	0.0016	0.0188	-1		1542	-0.95	0.0091	0.0672	-2.8839
				1104	-0.66	0.0016	0.0188	-0.9966		1104	0.07	0.5977	0.8425	-6.866
				12	-0.98	0.0017	0.0193	-1.0375		12	-0.88	0.003	0.0322	-1.6714
				1200	-1.19	0.0017	0.0195	-1.0586		1200	-1.84	0.0001	0.0057	1.5611
				1684	0.76	0.0017	0.0195	-1.0567		1684	0.15	0.344	0.6796	-6.4848
				1685	0.76	0.0017	0.0195	-1.0567		1685	0.15	0.344	0.6796	-6.4848
				1806	1.03	0.0017	0.0195	-1.0508		1806	0	0.9845	0.9955	-7.0381
				3350	-1.09	0.0018	0.0199	-1.0957		3350	-0.57	0.0349	0.1693	-4.3058
				3257	0.99	0.0018	0.0199	-1.0987		3257	-0.15	0.4697	0.7656	-6.715
				1426	0.74	0.0018	0.0199	-1.0928		1426	0.09	0.5491	0.8105	-6.8163
				1024	-0.64	0.0018	0.0199	-1.0979		1024	-0.05	0.702	0.8908	-6.9477
				3530	-1.22	0.0018	0.0199	-1.0846		3530	-0.06	0.8066	0.9308	-7.0012
				3298	-0.97	0.0018	0.02	-1.1256		3298	-1.3	0.0004	0.0088	0.5969
				1936	0.75	0.0018	0.02	-1.1071		1936	-0.54	0.0092	0.0673	-2.8925
				99	2.43	0.0018	0.02	-1.1149		99	1.48	0.0194	0.1119	-3.6913
				3284	0.78	0.0018	0.02	-1.119		3284	0.14	0.4111	0.7313	-6.6205
				2109	-0.67	0.0018	0.02	-1.1129		2109	-0.1	0.4925	0.7813	-6.7469
				1824	-0.6	0.0018	0.02	-1.1251		1824	-0.05	0.6885	0.8808	-6.9388
				1618	1.18	0.0018	0.02	-1.1161		1618	0.04	0.8837	0.9632	-7.0251
				1301	1.05	0.0019	0.0201	-1.1423		1301	1.02	0.0022	0.0261	-1.3564
				224	0.95	0.0019	0.0201	-1.1572		224	0.86	0.0032	0.0339	-1.7558
				1585	0.67	0.0019	0.0201	-1.1566		1585	0.27	0.0852	0.3062	-5.2141
				2341	-0.74	0.0019	0.0201	-1.1434		2341	0.2	0.2272	0.5577	-6.1379
				2964	-1.01	0.0019	0.0201	-1.1657		2964	-0.23	0.2949	0.6377	-6.3603
				3457	0.85	0.0019	0.0201	-1.152		3457	0.17	0.3456	0.6808	-6.4884
				1474	0.82	0.0019	0.0201	-1.1672		1474	0.14	0.4296	0.7416	-6.6524
				395	-0.91	0.0019	0.0201	-1.1379		395	-0.13	0.5029	0.7869	-6.7607
				1626	0.78	0.0019	0.0201	-1.1672		1626	0.01	0.9696	0.9909	-7.0374
				1598	0.81	0.0019	0.0201	-1.146		1598	-0.01	0.9713	0.9915	-7.0375
				2636	1.35	0.0019	0.0202	-1.177		2636	1.45	0.0013	0.0184	-0.7872
				802	1.99	0.002	0.0202	-1.1861		802	0.97	0.0483	0.2119	-4.6412
				2856	0.73	0.0019	0.0202	-1.1776		2856	0.32	0.0666	0.2608	-4.9677
				3023	-1.23	0.0019	0.0202	-1.1835		3023	-0.29	0.2751	0.6113	-6.3023
				21	-0.89	0.002	0.0204	-1.2082		21	-0.37	0.0764	0.2853	-5.1058
				46	0.94	0.002	0.0204	-1.2073		46	0.16	0.4285	0.7416	-6.6506
				391	-0.61	0.002	0.0204	-1.2018		391	-0.07	0.5976	0.8425	-6.8659
				2368	1.36	0.002	0.0204	-1.2043		2368	0.13	0.6564	0.8647	-6.9158
				2311	2.02	0.002	0.0204	-1.2097		2311	-0.02	0.961	0.9896	-7.0369
				382	0.74	0.002	0.0205	-1.2212		382	0.99	0.0004	0.0089	0.5019
				111	1.29	0.002	0.0205	-1.2253		111	0.85	0.0147	0.0923	-3.4003
				3440	-0.69	0.002	0.0205	-1.2388		3440	0.18	0.2443	0.5741	-6.201
				2291	1.12	0.002	0.0205	-1.2381		2291	0.27	0.2702	0.6061	-6.2871
				1720	-0.85	0.002	0.0205	-1.2205		1720	-0.15	0.42	0.7362	-6.6361
				1641	0.75	0.002	0.0205	-1.235		1641	-0.11	0.504	0.787	-6.7621
				564	0.64	0.002	0.0205	-1.2333		564	-0.01	0.9659	0.9901	-7.0372
				443	1.39	0.0021	0.0206	-1.2494		443	1.38	0.0021	0.0255	-1.324
				904	0.8	0.0021	0.0206	-1.2448		904	0.41	0.0403	0.1883	-4.4548
				2402	-0.63	0.0021	0.0209	-1.2702		2402	-1.08	0.0001	0.0048	1.985
				769	2.34	0.0021	0.0211	-0.8764		769	1.97	0.0158	0.0964	-2.89
				1495	-2.42	0.0021	0.0211	-1.2887		1495	-1.25	0.0413	0.1912	-4.4802
				2979	-0.7	0.0021	0.0211	-1.2855		2979	-0.02	0.8887	0.9645	-7.0262
				22	-0.82	0.0022	0.0213	-1.3062		22	-1.39	0.0001	0.005	1.813
				1603	-1.12	0.0022	0.0213	-1.3107		1603	-1.85	0.0001	0.0053	1.6794
				2132	1.05	0.0022	0.0213	-1.3012		2132	-0.37	0.1298	0.4031	-5.6231
				2031	-0.72	0.0022	0.0213	-1.3013		2031	0.15	0.3584	0.6918	-6.5169
				3068	0.99	0.0022	0.0213	-1.3081		3068	-0.13	0.5339	0.8052	-6.7989
				1652	1.31	0.0022	0.0214	-1.1449		1652	1.14	0.01	0.0705	-2.6768
				3200	1.9	0.0022	0.0215	-1.329		3200	1.17	0.0217	0.121	-3.8089
				2430	-1.03	0.0022	0.0216	-1.3369		2430	-1.57	0.0002	0.0069	1.1619
				2780	1.11	0.0023	0.0218	-1.3515		2780	1.17	0.0017	0.0219	-1.0731
				2999	1.16	0.0023	0.0219	-1.3558		2999	0.12	0.6251	0.8478	-6.8906
				559	0.9	0.0023	0.022	-1.3628		559	-0.09	0.6288	0.849	-6.8937
				29	-0.93	0.0023	0.0221	-1.3766		29	-1.11	0.0009	0.0141	-0.3796
				437	0.8	0.0023	0.0221	-1.3817		437	0.67	0.0054	0.0479	-2.3221
				1964	0.77	0.0023	0.0221	-1.3781		1964	0.08	0.6303	0.8502	-6.8949
				1383	0.72	0.0023	0.0221	-1.3729		1383	-0.02	0.9088	0.9713	-7.0302
				2270	0.89	0.0023	0.0221	-1.3837		2270	-0.01	0.9479	0.9866	-7.0357
				53	-0.75	0.0024	0.0222	-1.4018		53	-0.51	0.0149	0.0931	-3.413
				1832	1.22	0.0024	0.0222	-1.3898		1832	0.59	0.0544	0.2293	-4.7638
				3455	1.39	0.0024	0.0222	-1.402		3455	0.35	0.2695	0.6061	-6.2851
				3296	0.8	0.0024	0.0222	-1.3984		3296	0.15	0.3885	0.7174	-6.5784
				2408	-0.81	0.0024	0.0223	-1.4094		2408	-0.99	0.0008	0.0134	-0.2912
				2792	-1.24	0.0024	0.0224	-1.4138		2792	-2.11	0.0001	0.005	1.7511
				1230	-0.82	0.0024	0.0224	-1.427		1230	-1.03	0.0007	0.012	-0.1283
				3348	1.53	0.0024	0.0224	-1.4247		3348	1.06	0.0141	0.089	-3.3526
				3452	-1.32	0.0024	0.0224	-1.4163		3452	-0.45	0.1451	0.4314	-5.729
				2167	0.87	0.0024	0.0224	-1.4272		2167	-0.07	0.7009	0.8896	-6.947
				2960	-0.79	0.0025	0.0226	-1.4388		2960	-0.03	0.8533	0.9511	-7.0172
				1250	1.04	0.0025	0.0228	-1.4505		1250	0.58	0.0352	0.1703	-4.3159
				91	-0.64	0.0025	0.023	-1.4677		91	-0.79	0.0008	0.0135	-0.3072
				1597	0.71	0.0025	0.023	-1.4613		1597	-0.04	0.8181	0.9352	-7.0056
				213	1.85	0.0026	0.0232	-1.4905		213	2.51	0.0005	0.0099	0.2649
				1871	-0.99	0.0026	0.0232	-1.3054		1871	-0.79	0.0167	0.1008	-3.2361
				355	1.32	0.0026	0.0232	-1.4955		355	0.72	0.0379	0.1805	-4.3934
				3124	0.58	0.0026	0.0232	-1.4844		3124	0.14	0.3076	0.6461	-6.3951
				499	0.87	0.0026	0.0232	-1.4793		499	0.2	0.3181	0.6549	-6.4222
				3161	0.55	0.0026	0.0232	-1.4899		3161	0.11	0.3743	0.7072	-6.5503
				3090	-0.66	0.0026	0.0232	-1.4994		3090	-0.12	0.439	0.7453	-6.6679
				1406	0.81	0.0026	0.0232	-1.5031		1406	0.08	0.6632	0.8676	-6.9209
				1078	-0.53	0.0026	0.0232	-1.5033		1078	0.03	0.7742	0.9196	-6.9874
				906	1.16	0.0026	0.0232	-1.499		906	0.05	0.8426	0.9455	-7.0139
				1640	0.83	0.0026	0.0232	-1.5065		1640	0.01	0.9657	0.9901	-7.0372
				2516	-1.3	0.0027	0.0233	-1.3469		2516	-3.02	0.0001	0.0049	2.0587
				440	1.67	0.0027	0.0234	-1.5248		440	0.72	0.0863	0.3078	-5.2267
				3027	-1.46	0.0027	0.0234	-1.5273		3027	-0.26	0.4269	0.7406	-6.6478
				3180	0.63	0.0027	0.0234	-1.5225		3180	-0.06	0.6893	0.8812	-6.9394
				1021	-0.75	0.0027	0.0235	-1.5463		1021	-0.99	0.0006	0.0111	0.0368
				2864	0.61	0.0027	0.0235	-1.5354		2864	0.76	0.0008	0.0134	-0.2819
				254	0.68	0.0027	0.0235	-1.5486		254	0.29	0.0858	0.3068	-5.2213
				562	0.86	0.0027	0.0235	-1.5343		562	-0.12	0.5472	0.8103	-6.8141
				1541	0.64	0.0027	0.0235	-1.5476		1541	0.03	0.8546	0.9516	-7.0175
				2158	0.88	0.0027	0.0235	-1.5421		2158	0.03	0.8906	0.9645	-7.0266
				185	0.62	0.0028	0.0237	-1.5592		185	-0.12	0.3912	0.7174	-6.5838
				2412	-0.95	0.0028	0.024	-1.5733		2412	-0.91	0.0036	0.0366	-1.8728
				105	1.92	0.0028	0.024	-1.5809		105	1.05	0.0394	0.1854	-4.4318
				394	-0.81	0.0028	0.024	-1.5782		394	-0.11	0.554	0.8133	-6.8216
				2599	-0.64	0.0028	0.0241	-1.5917		2599	-0.85	0.0006	0.0112	-0.0197
				1553	0.89	0.0028	0.0241	-1.5934		1553	-0.18	0.3912	0.7174	-6.5838
				3121	0.84	0.0029	0.0241	-1.5996		3121	0.12	0.5397	0.8062	-6.8056
				673	-0.55	0.0028	0.0241	-1.5894		673	-0.05	0.6637	0.8676	-6.9213
				1963	0.78	0.0029	0.0241	-1.5963		1963	0.07	0.6964	0.8865	-6.9441
				1463	-0.92	0.003	0.0249	-1.6421		1463	-0.82	0.0054	0.0479	-2.3206
				712	0.99	0.0031	0.0249	-1.6757		712	0.84	0.0071	0.0574	-2.6208
				2441	-1	0.003	0.0249	-1.6594		2441	-0.8	0.0088	0.0658	-2.8438
				704	1.15	0.0031	0.0249	-1.6756		704	0.87	0.012	0.0801	-3.1846
				2032	1.25	0.0031	0.0249	-1.6689		2032	0.5	0.109	0.3639	-5.4559
				1666	-0.9	0.0031	0.0249	-1.5195		1666	-0.35	0.1672	0.4683	-5.6212
				648	-2.83	0.0031	0.0249	-1.3614		648	-0.69	0.1893	0.5057	-5.9342
				3404	1.54	0.003	0.0249	-1.6567		3404	0.46	0.2181	0.544	-6.1017
				761	1.6	0.0031	0.0249	-1.6925		761	0.4	0.2976	0.6399	-6.3678
				3127	0.75	0.003	0.0249	-1.6533		3127	0.18	0.3152	0.6515	-6.4147
				3471	0.75	0.003	0.0249	-1.6533		3471	0.18	0.3152	0.6515	-6.4147
				1582	0.57	0.0031	0.0249	-1.6817		1582	0.13	0.3349	0.6711	-6.4635
				1103	-0.6	0.003	0.0249	-1.6547		1103	0.13	0.3525	0.6854	-6.504
				2971	-0.77	0.0031	0.0249	-1.6818		2971	-0.15	0.3937	0.7191	-6.5885
				3166	0.76	0.0031	0.0249	-1.6915		3166	-0.14	0.4204	0.7362	-6.6368
				1627	0.82	0.003	0.0249	-1.6604		1627	0.14	0.4681	0.7656	-6.7127
				3369	-0.66	0.003	0.0249	-1.6647		3369	-0.1	0.505	0.7882	-6.7634
				2036	0.67	0.0031	0.0249	-1.6936		2036	-0.05	0.7669	0.9168	-6.984
				1319	1.81	0.0031	0.0249	-1.6779		1319	-0.08	0.8373	0.9439	-7.0122
				502	1.43	0.003	0.0249	-1.6491		502	0.06	0.8471	0.9485	-7.0153
				164	0.86	0.0031	0.0249	-1.693		164	0.01	0.9614	0.9896	-7.0369
				3463	-0.61	0.0031	0.0249	-1.6815		3463	-0.01	0.9692	0.9908	-7.0374
				1394	0.63	0.0031	0.0249	-1.6685		1394	0	0.9921	0.9985	-7.0383
				1023	-0.59	0.003	0.0249	-1.6398		1023	0	0.9968	0.9998	-7.0383
				711	0.92	0.0031	0.025	-1.6997		711	0.76	0.0079	0.0609	-2.729
				3070	1.37	0.0031	0.025	-1.6977		3070	0.21	0.5095	0.7896	-6.7691
				3150	-0.89	0.0032	0.0252	-1.5452		3150	0.01	0.9758	0.9936	-6.8369
				18	-1.22	0.0032	0.0255	-1.7276		18	-0.96	0.0102	0.0716	-3.0037
				204	-0.75	0.0032	0.0255	-1.7265		204	-0.56	0.0131	0.0847	-3.2751
				47	0.92	0.0032	0.0255	-1.7349		47	0.18	0.3996	0.7223	-6.5995
				1187	-0.68	0.0032	0.0255	-1.7311		1187	-0.1	0.5172	0.7951	-6.7788
				2586	0.55	0.0033	0.0257	-1.7488		2586	0.82	0.0004	0.0088	0.5891
				2615	0.75	0.0033	0.0257	-1.7478		2615	-0.15	0.402	0.7239	-6.6039
				2013	0.95	0.0033	0.0258	-1.752		2013	0.1	0.6364	0.8533	-6.9
				2201	-1.03	0.0033	0.0259	-1.6021		2201	-1.48	0.0016	0.0213	-0.7206
				1887	0.83	0.0033	0.0259	-1.7614		1887	0.12	0.5248	0.8002	-6.788
				3163	0.56	0.0033	0.0259	-1.7602		3163	0.02	0.8792	0.9617	-7.024
				14	-0.77	0.0034	0.026	-1.7723		14	-1.03	0.0007	0.012	-0.1167
				2436	-0.74	0.0034	0.026	-1.7732		2436	-0.7	0.0046	0.0428	-2.1496
				1654	-0.63	0.0034	0.0261	-1.7873		1654	-1.17	0.0001	0.0049	1.8418
				83	-0.63	0.0034	0.0261	-1.7853		83	-0.59	0.0047	0.0434	-2.1698
				644	-0.79	0.0034	0.0261	-1.3929		644	0.22	0.3294	0.6646	-6.0569
				1689	-0.68	0.0034	0.0261	-1.7886		1689	0.03	0.8307	0.942	-7.01
				908	0.8	0.0034	0.0263	-1.796		908	1.04	0.0009	0.0141	-0.3669
				343	-1.23	0.0035	0.0265	-1.8148		343	-1.69	0.0006	0.0111	-0.0067
				2108	0.76	0.0035	0.0265	-1.8092		2108	0.44	0.0383	0.1811	-4.4025
				133	0.97	0.0035	0.0265	-1.8104		133	0.55	0.0427	0.1957	-4.5147
				638	0.95	0.0035	0.0265	-1.814		638	0.49	0.0569	0.2369	-4.8096
				362	0.64	0.0035	0.0265	-1.8172		362	0.33	0.0573	0.2377	-4.8156
				2170	1.85	0.0035	0.0265	-1.8214		2170	0.31	0.4808	0.7745	-6.7308
				3310	0.66	0.0036	0.0266	-1.8379		3310	0.2	0.2244	0.5515	-6.1268
				2697	0.67	0.0036	0.0266	-1.8332		2697	0.13	0.4125	0.7313	-6.623
				237	1.39	0.0035	0.0266	-1.5185		237	0.19	0.4371	0.7443	-6.6503
				2966	-0.57	0.0036	0.0266	-1.8362		2966	-0.07	0.6177	0.8455	-6.8841
				3326	-0.57	0.0036	0.0266	-1.8362		3326	-0.07	0.6177	0.8455	-6.8841
				3327	-0.57	0.0036	0.0266	-1.8362		3327	-0.07	0.6177	0.8455	-6.8841
				445	1.17	0.0036	0.0267	-1.5391		445	0.98	0.0032	0.0339	-1.5911
				2616	0.73	0.0036	0.0267	-1.8487		2616	-0.15	0.3992	0.7223	-6.5987
				3444	0.61	0.0036	0.0267	-1.8493		3444	-0.1	0.4797	0.7739	-6.7293
				3165	0.76	0.0036	0.0268	-1.8524		3165	0.02	0.8897	0.9645	-7.0264
				701	0.96	0.0036	0.0269	-1.8585		701	1.24	0.001	0.0147	-0.4467
				1708	-0.79	0.0037	0.0269	-1.8691		1708	-0.68	0.0078	0.0607	-2.7156
				1244	1.96	0.0037	0.0269	-1.8687		1244	1.11	0.0429	0.1961	-4.5193
				1352	-0.59	0.0037	0.0269	-1.8667		1352	-0.26	0.0938	0.3277	-5.3088
				187	0.92	0.0037	0.0269	-1.8707		187	-0.28	0.2275	0.5578	-6.1391
				2159	0.85	0.0037	0.0269	-1.8623		2159	0.04	0.859	0.9544	-7.0188
				2972	-0.6	0.0037	0.0269	-1.8738		2972	-0.02	0.8692	0.9577	-7.0216
				762	0.93	0.0037	0.027	-1.5729		762	1.2	0.0004	0.0089	0.6527
				2385	-1.12	0.0038	0.0274	-1.9006		2385	-1.98	0.0002	0.0058	1.4617
				3225	0.72	0.0038	0.0274	-1.8959		3225	0.07	0.6648	0.8678	-6.9221
				647	-0.96	0.0039	0.0278	-1.9199		647	-0.41	0.1033	0.3516	-5.4032
				2339	-0.75	0.0039	0.0278	-1.9206		2339	-0.18	0.3211	0.6559	-6.4299
				1372	-1.35	0.0039	0.0279	-1.9366		1372	-1.03	0.0137	0.0874	-3.3232
				206	-0.66	0.0039	0.0279	-1.9269		206	-0.4	0.0362	0.1737	-4.3439
				3252	-2.35	0.0039	0.0279	-1.9362		3252	-0.92	0.133	0.4093	-5.6466
				905	1.18	0.0039	0.0279	-1.9352		905	0.33	0.2647	0.6001	-6.2698
				1773	-0.67	0.0039	0.0279	-1.9315		1773	-0.07	0.6582	0.8656	-6.9172
				459	0.57	0.0039	0.0279	-1.9301		459	0.06	0.6696	0.8713	-6.9257
				2397	-0.61	0.0039	0.028	-1.946		2397	-1.02	0.0002	0.0074	1.0337
				231	2.01	0.004	0.028	-1.9506		231	2.59	0.001	0.0158	-0.5524
				3054	-0.91	0.004	0.028	-1.9494		3054	-0.14	0.5148	0.7939	-6.7759
				1686	0.67	0.0039	0.028	-1.9415		1686	0.04	0.8161	0.9352	-7.0048
				2604	0.91	0.004	0.0284	-1.9675		2604	1.06	0.0019	0.0231	-1.1683
				110	1.08	0.0041	0.0286	-1.9767		110	1.06	0.0044	0.0411	-2.102
				2388	0.99	0.0041	0.0286	-1.9764		2388	0.16	0.5018	0.7869	-6.7593
				2379	-1.17	0.0041	0.0287	-1.992		2379	-1.1	0.0055	0.0484	-2.3406
				1808	0.56	0.0041	0.0287	-1.9866		1808	0.33	0.041	0.1904	-4.473
				1807	0.63	0.0041	0.0287	-1.9938		1807	0.34	0.0545	0.2293	-4.7657
				3096	-0.75	0.0041	0.0287	-1.9935		3096	-0.24	0.2118	0.5353	-6.0758
				1958	0.6	0.0041	0.0287	-1.983		1958	-0.02	0.8994	0.9658	-7.0284
				3100	-0.75	0.0041	0.0288	-1.997		3100	-0.28	0.1503	0.4406	-5.762
				3508	0.73	0.0042	0.029	-2.0083		3508	-0.13	0.4615	0.7623	-6.7029
				1491	-0.8	0.0042	0.0292	-2.0234		1491	-1.48	0.0001	0.0055	1.5988
				2690	0.75	0.0042	0.0292	-2.0199		2690	0.91	0.0015	0.0205	-0.9534
				1253	-0.8	0.0042	0.0292	-2.0194		1253	-0.71	0.0074	0.0588	-2.6556
				637	0.87	0.0043	0.0292	-2.029		637	0.59	0.0248	0.1333	-3.9497
				2155	-0.63	0.0043	0.0292	-2.0311		2155	-0.33	0.0581	0.2392	-4.8299
				2347	2.39	0.0043	0.0292	-2.0301		2347	1.11	0.0895	0.3157	-5.2626
				1502	0.84	0.0042	0.0292	-2.0157		1502	0.35	0.1211	0.3875	-5.5568
				553	0.55	0.0043	0.0292	-2.0281		553	-0.05	0.6871	0.8806	-6.9379
				3122	0.72	0.0043	0.0295	-2.0462		3122	0.12	0.5135	0.7937	-6.7741
				1551	0.87	0.0044	0.0296	-2.0521		1551	-0.11	0.5997	0.8427	-6.8679
				3456	0.75	0.0044	0.0296	-2.0533		3456	0	0.9985	0.9998	-7.0383
				1628	0.89	0.0044	0.0298	-2.0608		1628	0.22	0.3229	0.6575	-6.4343
				2562	-0.56	0.0045	0.0301	-2.0778		2562	-0.91	0.0003	0.0085	0.659
				2556	0.57	0.0045	0.0301	-2.0752		2556	0.42	0.0177	0.1052	-3.5921
				707	0.68	0.0045	0.0302	-2.0832		707	0.98	0.0006	0.0111	-0.0026
				760	1.83	0.0045	0.0302	-2.082		760	-0.05	0.9099	0.9718	-7.0304
				151	0.69	0.0045	0.0305	-2.0952		151	-0.2	0.2618	0.5958	-6.2605
				314	-0.56	0.0046	0.0307	-2.1067		314	-1.22	0.0001	0.0044	2.4881
				1487	-0.54	0.0046	0.0308	-2.1101		1487	-0.11	0.4127	0.7313	-6.6234
				2854	0.8	0.0046	0.0309	-2.1161		2854	0.87	0.0031	0.0332	-1.7164
				298	1.14	0.0047	0.0309	-2.1261		298	0.39	0.1951	0.5125	-6.0019
				729	0.77	0.0046	0.0309	-2.1206		729	0.22	0.2639	0.5991	-6.2673
				3267	0.71	0.0046	0.0309	-2.1188		3267	0.15	0.4017	0.7238	-6.6035
				2612	0.54	0.0047	0.0309	-2.126		2612	-0.09	0.486	0.777	-6.7381
				58	-2.37	0.0047	0.031	-2.135		58	-2.4	0.0044	0.0412	-2.1074
				2389	0.97	0.0047	0.031	-2.1358		2389	0.18	0.467	0.7656	-6.711
				1384	0.64	0.0047	0.031	-2.1371		1384	-0.07	0.6548	0.8635	-6.9146
				1639	0.87	0.0047	0.031	-2.1298		1639	0.02	0.9124	0.9721	-7.0308
				220	1.19	0.0047	0.0311	-2.1431		220	2.53	0.0001	0.0044	2.3306
				2419	-0.49	0.0048	0.0311	-2.1469		2419	-0.73	0.0005	0.0102	0.1926
				2659	1.87	0.0048	0.0311	-2.1459		2659	0.91	0.0824	0.3001	-5.1808
				1082	-0.59	0.0048	0.0312	-2.1515		1082	0.07	0.6149	0.8455	-6.8817
				495	0.7	0.0048	0.0314	-2.1598		495	0.02	0.918	0.9747	-7.0318
				1561	-0.73	0.0049	0.0316	-1.8687		1561	-0.26	0.0997	0.3417	-5.3067
				3198	1.3	0.0049	0.0316	-2.1779		3198	0.16	0.6264	0.8478	-6.8916
				2206	-1.01	0.0049	0.0316	-2.1735		2206	-0.12	0.6359	0.853	-6.8996
				1025	-0.66	0.0049	0.0316	-2.1738		1025	-0.07	0.6713	0.8727	-6.9268
				3055	-0.64	0.0049	0.0316	-2.1676		3055	-0.04	0.7923	0.9274	-6.9954
				3022	-0.7	0.0049	0.0317	-2.1888		3022	-0.16	0.3711	0.7046	-6.5436
				170	0.8	0.0049	0.0317	-2.185		170	-0.14	0.4779	0.7722	-6.7268
				171	0.8	0.0049	0.0317	-2.185		171	-0.14	0.4779	0.7722	-6.7268
				501	1.37	0.0049	0.0317	-2.1833		501	0	0.9987	0.9998	-7.0383
				238	0.65	0.005	0.0318	-2.1973		238	1.07	0.0003	0.0084	0.6756
				299	0.61	0.005	0.0318	-2.1936		299	0.42	0.0255	0.136	-3.9803
				1393	0.68	0.005	0.0318	-2.1913		1393	0.16	0.3655	0.6989	-6.5321
				1429	0.72	0.005	0.0318	-2.1989		1429	0.16	0.3899	0.7174	-6.5812
				3377	-0.49	0.005	0.0319	-2.2033		3377	0.05	0.7091	0.8944	-6.9522
				3271	-1.19	0.0051	0.032	-2.0568		3271	0.87	0.0398	0.1864	-4.1634
				1186	-0.63	0.005	0.032	-2.2089		1186	-0.12	0.4601	0.7621	-6.7008
				2908	1.15	0.0052	0.0325	-2.235		2908	0.89	0.0167	0.1008	-3.5343
				2953	-0.66	0.0052	0.0325	-2.2332		2953	-0.18	0.3041	0.6452	-6.3855
				1027	-0.56	0.0052	0.0325	-2.2346		1027	0.05	0.6999	0.8894	-6.9464
				3008	0.93	0.0052	0.0326	-2.2379		3008	0.61	0.0318	0.1572	-4.2092
				3177	0.81	0.0052	0.0326	-2.2415		3177	0.04	0.85	0.9499	-7.0162
				842	-0.53	0.0052	0.0327	-2.2459		842	-0.27	0.0795	0.2934	-5.1449
				549	0.51	0.0052	0.0327	-2.2467		549	-0.06	0.6257	0.8478	-6.891
				54	-0.67	0.0052	0.0328	-2.2513		54	-1.03	0.0005	0.0102	0.1973
				1882	-0.94	0.0053	0.0328	-2.2556		1882	-1.3	0.001	0.0152	-0.4913
				3244	-1.56	0.0053	0.0328	-2.2612		3244	-1.63	0.0042	0.0406	-2.0612
				2542	-0.52	0.0053	0.0328	-2.2558		2542	-0.47	0.008	0.0614	-2.7395
				3098	-0.71	0.0053	0.0328	-2.2572		3098	-0.31	0.1247	0.3955	-5.585
				545	0.49	0.0053	0.0328	-2.2636		545	-0.11	0.3892	0.7174	-6.5799
				2845	0.8	0.0053	0.0329	-2.2686		2845	0.02	0.9365	0.9822	-7.0344
				2591	0.67	0.0054	0.033	-2.2758		2591	1.05	0.0005	0.0099	0.2436
				400	-0.66	0.0054	0.033	-2.276		400	0.15	0.3892	0.7174	-6.5799
				257	0.86	0.0054	0.033	-2.2727		257	0.09	0.6653	0.8678	-6.9225
				358	0.88	0.0054	0.0331	-2.2822		358	0.04	0.8584	0.9543	-7.0186
				3101	-0.65	0.0054	0.0332	-2.2853		3101	-0.56	0.0113	0.0773	-3.1156
				215	1.58	0.0055	0.0335	-2.3007		215	2.92	0.0002	0.0066	1.2536
				2035	0.62	0.0055	0.0335	-2.309		2035	-0.24	0.1631	0.4613	-5.8381
				496	0.81	0.0055	0.0335	-2.3053		496	0.27	0.2218	0.5481	-6.1165
				1886	0.81	0.0055	0.0335	-2.3053		1886	0.27	0.2218	0.5481	-6.1165
				1305	0.78	0.0055	0.0335	-2.3044		1305	-0.22	0.2962	0.6392	-6.364
				3114	0.77	0.0055	0.0335	-2.2996		3114	0.05	0.7997	0.9286	-6.9985
				1281	0.75	0.0055	0.0335	-2.3056		1281	-0.03	0.8592	0.9544	-7.0188
				2011	0.72	0.0056	0.0336	-2.314		2011	0.17	0.3846	0.7142	-6.5709
				2686	0.98	0.0056	0.0337	-2.3252		2686	1.61	0.0004	0.0089	0.4661
				422	0.53	0.0056	0.0337	-2.328		422	-0.12	0.3917	0.7174	-6.5847
				543	0.53	0.0056	0.0337	-2.3222		543	-0.11	0.4374	0.7443	-6.6653
				1079	-0.74	0.0056	0.0337	-2.3252		1079	-0.09	0.6508	0.8611	-6.9115
				1213	-0.74	0.0056	0.0337	-2.3252		1213	-0.09	0.6508	0.8611	-6.9115
				1927	-0.74	0.0056	0.0337	-2.3252		1927	-0.09	0.6508	0.8611	-6.9115
				1210	0.99	0.0056	0.0337	-2.3289		1210	-0.03	0.8998	0.966	-7.0285
				2846	0.59	0.0057	0.0339	-2.3402		2846	-0.1	0.5215	0.7972	-6.7841
				1721	-0.98	0.0057	0.0339	-2.3364		1721	-0.07	0.782	0.9231	-6.9909
				2282	0.53	0.0057	0.034	-2.3453		2282	-0.07	0.63	0.8502	-6.8947
				439	0.57	0.0058	0.0342	-2.351		439	0.54	0.0075	0.0595	-2.678
				1427	0.6	0.0058	0.0343	-2.3569		1427	0.08	0.5953	0.8412	-6.8637
				1077	-0.48	0.0058	0.0343	-2.3585		1077	-0.01	0.9452	0.9855	-7.0354
				2411	-0.46	0.0058	0.0344	-2.3652		2411	-0.35	0.0182	0.1066	-3.6209
				2390	1	0.0058	0.0344	-2.3641		2390	0.13	0.6287	0.849	-6.8936
				2173	-0.65	0.0059	0.0346	-2.3735		2173	-0.25	0.1598	0.4565	-5.8191
				2192	0.71	0.0059	0.0347	-2.3779		2192	-0.21	0.2657	0.6014	-6.2731
				38	1.33	0.0059	0.0348	-2.3848		38	0.12	0.7367	0.9044	-6.9683
				1550	1.27	0.006	0.0352	-2.3991		1550	0.37	0.2862	0.6256	-6.3356
				1944	-0.64	0.006	0.0352	-2.3998		1944	-0.16	0.3513	0.6853	-6.5012
				654	0.61	0.006	0.0352	-2.3983		654	-0.02	0.9215	0.9762	-7.0323
				1256	-1.16	0.0061	0.0353	-2.4049		1256	-0.01	0.963	0.9896	-7.037
				2911	0.68	0.0061	0.0355	-2.4139		2911	-0.24	0.2055	0.5278	-6.0486
				804	0.88	0.0062	0.036	-2.4313		804	0.49	0.0656	0.2597	-4.9526
				2190	-0.47	0.0062	0.0361	-2.4357		2190	0.01	0.9166	0.9747	-7.0315
				2520	-1.08	0.0064	0.0363	-2.3118		2520	-3.42	0.0001	0.0044	2.6359
				2606	0.48	0.0064	0.0363	-2.4732		2606	0.87	0.0003	0.0076	0.9059
				236	1.06	0.0063	0.0363	-2.2986		236	1.8	0.0014	0.0193	-0.541
				27	-0.61	0.0063	0.0363	-2.4436		27	-0.79	0.0016	0.0211	-1.0051
				2668	-0.76	0.0064	0.0363	-2.4655		2668	-0.91	0.0026	0.0295	-1.5472
				285	0.88	0.0064	0.0363	-2.4687		285	0.88	0.0065	0.0546	-2.5292
				2041	-0.93	0.0064	0.0363	-2.4622		2041	-0.91	0.0071	0.0574	-2.6126
				2252	0.67	0.0065	0.0363	-2.4782		2252	-0.29	0.1361	0.4146	-5.6686
				176	0.65	0.0065	0.0363	-2.4791		176	-0.23	0.2147	0.5381	-6.0879
				177	0.65	0.0065	0.0363	-2.4791		177	-0.23	0.2147	0.5381	-6.0879
				178	0.65	0.0065	0.0363	-2.4791		178	-0.23	0.2147	0.5381	-6.0879
				472	0.53	0.0064	0.0363	-2.4707		472	-0.12	0.4114	0.7313	-6.6211
				3453	0.92	0.0064	0.0363	-2.4653		3453	-0.17	0.4857	0.7769	-6.7376
				2613	0.51	0.0065	0.0363	-2.4751		2613	-0.06	0.6757	0.875	-6.93
				37	1.13	0.0063	0.0363	-2.4522		37	0.1	0.7368	0.9044	-6.9684
				1083	-0.71	0.0064	0.0363	-2.4709		1083	-0.06	0.7413	0.9046	-6.9709
				1084	-0.71	0.0064	0.0363	-2.4709		1084	-0.06	0.7413	0.9046	-6.9709
				276	1.27	0.0064	0.0363	-2.4672		276	0.09	0.7801	0.9218	-6.9901
				497	0.79	0.0064	0.0363	-2.4643		497	0.03	0.8715	0.9583	-7.0221
				2049	0.65	0.0064	0.0363	-2.4611		2049	-0.02	0.8941	0.9647	-7.0274
				3164	0.75	0.0063	0.0363	-2.4501		3164	-0.01	0.9602	0.9896	-7.0368
				3559	0.62	0.0065	0.0363	-2.4748		3559	0	0.9812	0.9941	-7.038
				1971	-0.8	0.0065	0.0364	-2.4821		1971	-0.49	0.0485	0.2124	-4.6454
				3390	1.97	0.0066	0.0366	-2.4911		3390	1.08	0.0706	0.2702	-5.0273
				1937	-1.04	0.0066	0.0366	-2.4934		1937	0.05	0.8663	0.9572	-7.0208
				2386	-0.59	0.0066	0.0367	-2.4989		2386	-1.82	0	0.0025	4.1994
				767	0.91	0.0066	0.0367	-2.4959		767	0.46	0.0887	0.3134	-5.2534
				3105	1.19	0.0067	0.0368	-2.5085		3105	1.18	0.0071	0.0574	-2.6174
				1300	0.55	0.0067	0.0368	-2.5151		1300	0.47	0.0128	0.0835	-3.2486
				2708	-1.62	0.0066	0.0368	-2.5038		2708	-0.86	0.0768	0.2862	-5.1111
				1285	-2.35	0.0067	0.0368	-2.5149		1285	-0.73	0.2668	0.6026	-6.2765
				397	-0.69	0.0067	0.0368	-2.5127		397	-0.17	0.3677	0.702	-6.5366
				1567	0.86	0.0066	0.0368	-2.5057		1567	-0.08	0.7295	0.9024	-6.9643
				1076	-0.48	0.0067	0.0368	-2.5103		1076	-0.02	0.877	0.9603	-7.0235
				2626	0.57	0.0067	0.0368	-2.5064		2626	0.01	0.9616	0.9896	-7.0369
				1362	0.57	0.0068	0.0372	-2.5308		1362	0.5	0.0129	0.0837	-3.2573
				2962	-0.77	0.0068	0.0372	-2.5278		2962	-0.18	0.3886	0.7174	-6.5786
				2584	0.45	0.0069	0.0376	-2.5436		2584	0.58	0.0019	0.0233	-1.1918
				2963	-0.51	0.0069	0.0376	-2.5447		2963	-0.05	0.706	0.8941	-6.9503
				1584	0.52	0.0069	0.0376	-2.5423		1584	0.02	0.9029	0.9679	-7.0291
				984	0.98	0.0069	0.0377	-2.553		984	-0.22	0.4227	0.7375	-6.6407
				1810	0.64	0.007	0.0377	-2.554		1810	0.11	0.511	0.7912	-6.771
				1391	0.68	0.0069	0.0377	-2.5536		1391	0.1	0.5899	0.8363	-6.8585
				1504	2.13	0.007	0.038	-2.2592		1504	1.4	0.0169	0.1014	-3.422
				80	-0.59	0.007	0.038	-2.5661		80	-0.47	0.0197	0.113	-3.7067
				3423	1.18	0.0071	0.0381	-2.5706		3423	0.49	0.1583	0.4534	-5.8103
				40	0.91	0.0071	0.0381	-2.5692		40	0.21	0.4137	0.732	-6.625
				2614	0.52	0.0071	0.0381	-2.5725		2614	-0.1	0.4948	0.7828	-6.75
				1672	-0.86	0.0071	0.0382	-2.5782		1672	-0.18	0.4528	0.7549	-6.6897
				2961	-0.73	0.0071	0.0382	-2.5764		2961	-0.12	0.5364	0.806	-6.8018
				2212	0.6	0.0071	0.0383	-2.5836		2212	-0.02	0.9197	0.9754	-7.032
				1946	-0.7	0.0073	0.039	-2.6052		1946	-0.24	0.2228	0.5494	-6.1206
				1592	2.25	0.0073	0.0392	-2.6126		1592	0.76	0.2361	0.5654	-6.1715
				563	0.47	0.0074	0.0393	-2.6152		563	-0.18	0.1909	0.508	-5.9825
				3325	-0.62	0.0074	0.0394	-2.6206		3325	-0.06	0.7251	0.8998	-6.9618
				444	0.9	0.0074	0.0394	-2.6212		444	0.02	0.9341	0.9808	-7.0341
				498	0.94	0.0074	0.0395	-2.6249		498	0.09	0.7165	0.8952	-6.9567
				3145	0.49	0.0075	0.04	-2.6411		3145	0.86	0.0004	0.0089	0.475
				3007	0.45	0.0076	0.0403	-2.6503		3007	0.56	0.0028	0.0305	-1.5953
				2396	-1.57	0.0077	0.0403	-2.6599		2396	-1.7	0.0053	0.0475	-2.298
				2658	1.13	0.0076	0.0403	-2.6545		2658	0.4	0.2185	0.544	-6.1033
				985	0.55	0.0076	0.0403	-2.6538		985	-0.12	0.4434	0.7483	-6.675
				2621	0.49	0.0076	0.0403	-2.6546		2621	-0.1	0.4695	0.7656	-6.7147
				2100	0.71	0.0077	0.0403	-2.6578		2100	0.01	0.9691	0.9908	-7.0374
				1453	-0.82	0.0077	0.0405	-2.5228		1453	0.86	0.0145	0.091	-3.0812
				2303	-0.7	0.0078	0.0405	-2.6707		2303	0.2	0.3102	0.6491	-6.4019
				1408	0.7	0.0078	0.0405	-2.6708		1408	0.17	0.3764	0.7087	-6.5545
				684	1.24	0.0078	0.0405	-2.6713		684	-0.03	0.9374	0.9829	-7.0345
				3038	0.71	0.0079	0.0413	-2.6962		3038	0.59	0.0183	0.1073	-3.632
				3308	1.37	0.0079	0.0413	-2.3872		3308	0.75	0.0373	0.1784	-4.2799
				36	0.91	0.0079	0.0413	-2.6944		36	0.12	0.6347	0.8524	-6.8986
				2620	0.63	0.008	0.0416	-2.7077		2620	-0.14	0.4344	0.7417	-6.6604
				2619	0.52	0.008	0.0416	-2.7109		2619	-0.1	0.4996	0.7849	-6.7563
				2981	-0.62	0.008	0.0416	-2.7101		2981	-0.08	0.6575	0.8656	-6.9167
				1599	0.76	0.008	0.0416	-2.7064		1599	-0.02	0.9049	0.9688	-7.0295
				2243	-0.66	0.008	0.0416	-2.7043		2243	-0.02	0.9308	0.9796	-7.0337
				1669	-0.53	0.0081	0.0417	-2.7147		1669	-0.24	0.1301	0.4031	-5.6255
				886	-0.59	0.0081	0.0418	-2.7197		886	0.05	0.7406	0.9046	-6.9705
				1868	-2.04	0.0081	0.0419	-2.7234		1868	-0.5	0.3914	0.7174	-6.584
				2148	-0.5	0.0082	0.042	-2.7273		2148	-0.21	0.1569	0.452	-5.8022
				1566	1.03	0.0082	0.042	-2.7311		1566	-0.42	0.1774	0.487	-5.9156
				3178	0.71	0.0082	0.042	-2.7307		3178	0.05	0.8093	0.9317	-7.0023
				2141	-1.07	0.0082	0.042	-2.731		2141	0	0.9915	0.9985	-7.0383
				2611	0.49	0.0083	0.0422	-2.7396		2611	-0.11	0.4448	0.7492	-6.6772
				500	0.83	0.0083	0.0422	-2.7388		500	0.12	0.6138	0.8455	-6.8807
				1018	2.24	0.0083	0.0423	-2.7442		1018	0.94	0.1651	0.4638	-5.8492
				1190	-1.19	0.0084	0.0427	-2.7624		1190	1.45	0.0032	0.0342	-1.7695
				268	-1.67	0.0085	0.0427	-2.7648		268	-1.03	0.0586	0.2407	-4.8385
				1833	-0.6	0.0084	0.0427	-2.755		1833	-0.23	0.203	0.5248	-6.0379
				160	0.68	0.0084	0.0427	-2.7614		160	-0.21	0.2882	0.6288	-6.3414
				147	0.62	0.0084	0.0427	-2.7584		147	-0.17	0.3408	0.6776	-6.4773
				1409	0.46	0.0085	0.0427	-2.7643		1409	0.04	0.7519	0.9082	-6.9765
				748	-0.75	0.0085	0.0429	-2.77		748	-0.6	0.0225	0.1237	-3.8452
				1064	-0.9	0.0086	0.043	-2.7801		1064	-1.78	0.0002	0.0073	1.0551
				2863	0.96	0.0085	0.043	-2.7754		2863	1.35	0.0015	0.0205	-0.9455
				3276	-0.75	0.0085	0.043	-2.7739		3276	-0.53	0.0365	0.1751	-4.3537
				1148	0.77	0.0086	0.043	-2.7832		1148	0.51	0.0445	0.2014	-4.5573
				2053	-0.77	0.0086	0.043	-2.7802		2053	-0.39	0.1085	0.3638	-5.4513
				925	0.79	0.0086	0.043	-2.7838		925	0.24	0.3007	0.6416	-6.3764
				180	0.59	0.0086	0.043	-2.7784		180	0.02	0.8978	0.9658	-7.0281
				1803	2.68	0.0086	0.0431	-2.4822		1803	0.38	0.5109	0.7912	-6.7605
				1548	-1.14	0.0087	0.0433	-2.7935		1548	-1.13	0.0094	0.0681	-2.9169
				86	0.54	0.0087	0.0433	-2.7961		86	-0.23	0.1588	0.4541	-5.8135
				454	-0.51	0.0087	0.0433	-2.7992		454	-0.06	0.6635	0.8676	-6.9212
				455	-0.51	0.0087	0.0433	-2.7992		455	-0.06	0.6635	0.8676	-6.9212
				398	-0.63	0.0088	0.0438	-2.8126		398	-0.17	0.3592	0.6925	-6.5187
				2546	-0.49	0.0089	0.0439	-2.8163		2546	-0.37	0.0289	0.1479	-4.1086
				3204	-0.66	0.0089	0.0439	-2.8197		3204	0.18	0.3468	0.6823	-6.491
				2140	0.55	0.0089	0.0439	-2.817		2140	0.15	0.3516	0.6853	-6.502
				2957	-0.66	0.0089	0.044	-2.8231		2957	-0.21	0.284	0.6226	-6.3291
				2029	0.72	0.0089	0.044	-2.8224		2029	0.19	0.3685	0.7031	-6.5383
				1026	-0.68	0.009	0.0441	-2.8288		1026	0.01	0.9766	0.9936	-7.0378
				3576	-0.6	0.009	0.0442	-2.8314		3576	-0.35	0.0757	0.2836	-5.097
				214	0.89	0.0091	0.0446	-2.8419		214	2.07	0.0001	0.0048	2.0358
				3514	0.74	0.0091	0.0446	-2.844		3514	0.26	0.2332	0.5617	-6.1606
				3504	-0.54	0.0092	0.0449	-2.8528		3504	-0.2	0.2185	0.544	-6.1035
				555	0.57	0.0092	0.0449	-2.8543		555	-0.13	0.4401	0.7461	-6.6696
				48	1.39	0.0092	0.0449	-2.8562		48	0.14	0.7178	0.8965	-6.9575
				2944	-0.61	0.0092	0.0449	-2.8564		2944	-0.04	0.8181	0.9352	-7.0056
				1410	0.49	0.0092	0.0449	-2.8594		1410	-0.02	0.9111	0.972	-7.0306
				2423	-0.7	0.0093	0.045	-2.8632		2423	-1.08	0.001	0.0151	-0.4769
				1134	-1.01	0.0093	0.045	-2.8618		1134	-1.03	0.0085	0.0646	-2.8129
				1683	0.76	0.0094	0.0451	-2.8732		1683	0.34	0.1508	0.4418	-5.7653
				174	0.61	0.0093	0.0451	-2.867		174	-0.27	0.1552	0.4496	-5.7923
				739	0.56	0.0094	0.0451	-2.8728		739	0.12	0.4461	0.75	-6.6792
				460	-0.54	0.0093	0.0451	-2.8696		460	-0.05	0.7341	0.904	-6.9669
				360	1.24	0.0094	0.0451	-2.8716		360	0.06	0.8615	0.9549	-7.0195
				1154	0.46	0.0094	0.0452	-2.8792		1154	0.22	0.1244	0.3951	-5.5825
				1554	0.53	0.0094	0.0452	-2.8768		1554	-0.05	0.7383	0.9046	-6.9692
				1028	-0.54	0.0095	0.0455	-2.8867		1028	-0.02	0.8888	0.9645	-7.0262
				2582	0.58	0.0096	0.0457	-2.8998		2582	1.28	0.0001	0.0055	1.6096
				356	0.52	0.0096	0.0457	-2.8969		356	0.73	0.0018	0.0224	-1.1125
				3372	1.01	0.0096	0.0457	-2.8985		3372	0.97	0.0116	0.0781	-3.1414
				2378	0.81	0.0096	0.0457	-2.8983		2378	0.15	0.5142	0.7939	-6.7751
				1704	0.7	0.0096	0.0457	-2.8971		1704	0.07	0.7246	0.8998	-6.9615
				2710	-0.9	0.0098	0.0458	-2.9199		2710	-2.09	0.0001	0.0049	1.8904
				212	0.91	0.0097	0.0458	-2.9159		212	1.79	0.0003	0.0077	0.8931
				1254	-1.19	0.0098	0.0458	-2.9248		1254	-1.61	0.0023	0.0267	-1.3899
				2607	0.9	0.0098	0.0458	-2.9178		2607	1.14	0.0032	0.0339	-1.7577
				1152	0.49	0.0098	0.0458	-2.9188		1152	0.55	0.0057	0.0499	-2.3866
				1637	-0.9	0.0099	0.0458	-2.9273		1637	-0.94	0.0081	0.062	-2.7553
				1361	0.63	0.0097	0.0458	-2.911		1361	0.64	0.009	0.0671	-2.8774
				1636	-0.79	0.0099	0.0458	-2.9278		1636	0.71	0.0154	0.0946	-3.4431
				914	-0.71	0.0098	0.0458	-2.9183		914	-0.54	0.0305	0.1531	-4.1656
				1521	-1	0.0099	0.0458	-2.9297		1521	-0.44	0.1583	0.4534	-5.8105
				1407	0.69	0.0099	0.0458	-2.9279		1407	0.22	0.2951	0.6377	-6.361
				3251	-1.65	0.0099	0.0458	-2.9319		3251	-0.47	0.3456	0.6808	-6.4885
				1581	0.68	0.0099	0.0458	-2.9307		1581	0.16	0.4314	0.7417	-6.6554
				2130	-0.56	0.0097	0.0458	-2.9129		2130	0.1	0.5416	0.8066	-6.8078
				165	0.55	0.0096	0.0458	-2.9043		165	-0.09	0.5879	0.8357	-6.8566
				166	0.55	0.0096	0.0458	-2.9043		166	-0.09	0.5879	0.8357	-6.8566
				157	0.98	0.0099	0.0458	-2.9295		157	-0.13	0.6504	0.8611	-6.9112
				158	0.98	0.0099	0.0458	-2.9295		158	-0.13	0.6504	0.8611	-6.9112
				3422	0.62	0.0096	0.0458	-2.9051		3422	-0.08	0.6683	0.8711	-6.9247
				1212	-0.63	0.0099	0.0458	-2.9277		1212	-0.07	0.7107	0.8944	-6.9531
				3092	-0.58	0.0098	0.0458	-2.9226		3092	-0.02	0.9248	0.9766	-7.0328
				1665	0.65	0.0099	0.0458	-2.9299		1665	0.01	0.9487	0.9869	-7.0358
				2244	-0.48	0.01	0.046	-2.9382		2244	-0.12	0.4141	0.7322	-6.6259
				336	1.05	0.01	0.0461	-2.9429		336	-0.03	0.9269	0.9775	-7.0331
				421	-0.42	0.0101	0.0462	-2.9496		421	-0.15	0.2363	0.5654	-6.1723
				152	0.58	0.01	0.0462	-2.9473		152	-0.2	0.2609	0.5953	-6.2574
				730	0.64	0.01	0.0462	-2.9447		730	0.18	0.3496	0.6838	-6.4975
				2987	-0.95	0.01	0.0462	-2.9463		2987	-0.24	0.3888	0.7174	-6.5791
				1679	-0.6	0.0101	0.0464	-2.9562		1679	-0.82	0.0021	0.0251	-1.3035
				1414	-1.18	0.0103	0.0468	-2.9713		1414	-1.16	0.0112	0.0769	-3.1062
				191	0.65	0.0102	0.0468	-2.9687		191	-0.22	0.2615	0.5955	-6.2595
				192	0.65	0.0102	0.0468	-2.9687		192	-0.22	0.2615	0.5955	-6.2595
				1945	-0.52	0.0102	0.0468	-2.9655		1945	-0.05	0.7394	0.9046	-6.9699
				1993	-0.69	0.0103	0.0469	-2.9784		1993	-0.89	0.003	0.0326	-1.6866
				3519	-1.09	0.0104	0.0469	-2.9833		3519	1.31	0.0043	0.0406	-2.0694
				1144	-0.9	0.0103	0.0469	-2.9737		1144	-0.46	0.1096	0.3653	-5.4603
				146	0.51	0.0104	0.0469	-2.9823		146	-0.19	0.2288	0.5586	-6.1437
				1837	1.91	0.0104	0.0469	-2.9865		1837	0.67	0.2512	0.5817	-6.2251
				2082	-0.9	0.0103	0.0469	-2.9784		2082	0.28	0.2975	0.6399	-6.3676
				884	-0.52	0.0104	0.0469	-2.9847		884	0.13	0.3904	0.7174	-6.5822
				2860	0.86	0.0103	0.0469	-2.9791		2860	-0.13	0.61	0.8454	-6.8773
				1634	0.71	0.0103	0.0469	-2.9745		1634	0.05	0.7998	0.9286	-6.9985
				1947	-0.55	0.0104	0.0469	-2.9871		1947	-0.03	0.8387	0.9443	-7.0127
				3533	0.64	0.0104	0.047	-2.9902		3533	0.12	0.5077	0.7891	-6.7669
				149	0.62	0.0105	0.0471	-2.9923		149	-0.22	0.25	0.5807	-6.2209
				1417	-0.92	0.0106	0.0472	-3.0011		1417	-0.9	0.0117	0.0781	-3.1491
				154	0.63	0.0106	0.0472	-3.0012		154	-0.22	0.2699	0.6061	-6.2863
				155	0.63	0.0106	0.0472	-3.0012		155	-0.22	0.2699	0.6061	-6.2863
				2617	0.46	0.0106	0.0472	-3.0007		2617	-0.06	0.6532	0.8631	-6.9134
				97	-0.83	0.0106	0.0473	-3.0051		97	-1.98	0.0001	0.0048	1.9657
				923	2.24	0.0107	0.0475	-3.0135		923	1.16	0.1115	0.3697	-5.4777
				168	0.51	0.0107	0.0475	-3.0126		168	-0.14	0.3614	0.6937	-6.5233
				169	0.51	0.0107	0.0475	-3.0126		169	-0.14	0.3614	0.6937	-6.5233
				2853	0.49	0.0108	0.0478	-3.0205		2853	0.31	0.0602	0.2448	-4.8659
				1656	-0.6	0.0109	0.0483	-3.0343		1656	-0.32	0.1066	0.3599	-5.4341
				1392	0.64	0.0109	0.0483	-3.0327		1392	0.11	0.567	0.8223	-6.8355
				3529	-1.56	0.011	0.0484	-3.0427		3529	-0.44	0.355	0.6894	-6.5094
				2014	-0.78	0.011	0.0484	-3.0428		2014	-0.13	0.5818	0.8338	-6.8507
				3355	0.69	0.011	0.0484	-3.0414		3355	0.1	0.6192	0.846	-6.8854
				780	-0.56	0.0109	0.0484	-3.0399		780	-0.05	0.7729	0.9196	-6.9868
				944	-0.48	0.0109	0.0484	-3.0387		944	-0.04	0.7947	0.9277	-6.9964
				2882	-0.51	0.011	0.0486	-3.0485		2882	-0.3	0.0803	0.2944	-5.1548
				188	0.73	0.0111	0.0486	-3.0516		188	0.19	0.4015	0.7238	-6.6031
				3243	-0.47	0.0111	0.0486	-3.05		3243	-0.05	0.7244	0.8998	-6.9614
				3126	0.47	0.0111	0.0486	-3.0541		3126	0	0.9849	0.9955	-7.0381
				159	0.55	0.0112	0.0488	-3.0607		159	-0.17	0.3204	0.6557	-6.428
				3053	0.8	0.0112	0.0488	-3.0596		3053	0.12	0.6287	0.849	-6.8936
				345	1.02	0.0112	0.0489	-3.0627		345	1.38	0.0026	0.0294	-1.5277
				17	-0.95	0.0112	0.049	-3.0681		17	-1.21	0.0036	0.0366	-1.8755
				1878	0.48	0.0113	0.0491	-3.0716		1878	0.04	0.779	0.9211	-6.9896
				402	-0.57	0.0113	0.0491	-3.072		402	-0.01	0.9511	0.988	-7.036
				2438	-0.64	0.0113	0.0493	-3.0764		2438	-0.84	0.0031	0.0333	-1.7241
				2074	0.58	0.0114	0.0494	-3.0829		2074	0.66	0.0065	0.0545	-2.5232
				3359	0.95	0.0114	0.0494	-3.0824		3359	0.1	0.7118	0.8944	-6.9539
				1949	-0.53	0.0114	0.0495	-3.0847		1949	-0.51	0.014	0.0889	-3.3438
				3555	0.83	0.0115	0.0495	-3.0899		3555	0.71	0.0215	0.1203	-3.7989
				2329	-0.6	0.0115	0.0495	-3.09		2329	-0.07	0.6794	0.8769	-6.9326
				2296	-0.51	0.0115	0.0495	-3.0889		2296	-0.02	0.8796	0.9619	-7.0241
				838	-0.49	0.0115	0.0497	-3.0949		838	0.08	0.5858	0.8354	-6.8545
				357	0.67	0.0116	0.0499	-3.1015		357	1.04	0.0013	0.0186	-0.8013
				708	0.83	0.0117	0.0501	-3.1072		708	0.97	0.0055	0.0486	-2.3465
				2429	-1.09	0.0117	0.0501	-3.1114		2429	-1.06	0.0131	0.0845	-3.2705
				2674	0.4	0.0117	0.0501	-3.1104		2674	-0.28	0.0478	0.2104	-4.6312
				3531	-1.83	0.0117	0.0501	-3.1101		3531	-0.47	0.4075	0.7295	-6.6141
				3249	0.7	0.0116	0.0501	-3.1062		3249	0.16	0.4521	0.7546	-6.6887
				2300	0.56	0.0118	0.0503	-3.1166		2300	0.22	0.2207	0.5472	-6.1122
				52	-0.49	0.0119	0.0507	-3.1303		52	-0.56	0.0066	0.0548	-2.5441
				1302	1	0.012	0.0507	-3.1338		1302	0.79	0.0313	0.1559	-4.1934
				3541	1.65	0.0119	0.0507	-3.1321		3541	0.71	0.1803	0.4911	-5.9305
				308	1.44	0.0119	0.0507	-3.1258		308	0.39	0.3777	0.7104	-6.5571
				148	0.62	0.0119	0.0507	-3.1319		148	-0.15	0.4453	0.7497	-6.678
				42	1.44	0.012	0.0507	-3.1349		42	0.27	0.5375	0.806	-6.803
				910	2.15	0.012	0.0507	-3.1346		910	0.4	0.5412	0.8066	-6.8074
				1583	0.46	0.012	0.0507	-3.134		1583	0.08	0.5521	0.8121	-6.8195
				2075	0.45	0.012	0.0509	-3.1399		2075	0.57	0.0041	0.0399	-2.0242
				1784	-0.42	0.012	0.0509	-3.1414		1784	-0.19	0.1633	0.4615	-5.8395
				193	0.48	0.0121	0.051	-3.1456		193	-0.17	0.2704	0.6061	-6.2878
				2623	0.65	0.0121	0.0511	-3.1491		2623	-0.1	0.6189	0.846	-6.8852
				156	0.61	0.0122	0.0514	-3.1555		156	-0.24	0.2281	0.5578	-6.1413
				1954	-0.41	0.0123	0.0519	-3.1676		1954	-0.03	0.8031	0.9296	-6.9999
				2076	0.86	0.0124	0.052	-3.1728		2076	1.11	0.0037	0.0373	-1.9148
				2293	0.86	0.0124	0.052	-2.8742		2293	-0.63	0.0187	0.1092	-3.5352
				407	-0.47	0.0124	0.052	-3.1702		407	0.05	0.7155	0.8952	-6.9561
				2984	-0.9	0.0125	0.0521	-3.1775		2984	-0.08	0.7763	0.9196	-6.9884
				3363	0.74	0.0125	0.0522	-3.1821		3363	0.58	0.0351	0.1703	-4.3137
				3443	0.54	0.0125	0.0522	-3.1795		3443	0.02	0.9146	0.9734	-7.0312
				2464	-0.85	0.0126	0.0524	-3.188		2464	-0.9	0.0098	0.0701	-2.9678
				2480	0.54	0.0126	0.0524	-3.1888		2480	-0.15	0.3898	0.7174	-6.581
				79	-0.48	0.0126	0.0526	-3.1935		79	-0.57	0.0056	0.049	-2.3584
				2367	0.65	0.0127	0.0526	-3.1955		2367	0.49	0.0385	0.1819	-4.4086
				1894	0.71	0.0128	0.0529	-3.2025		1894	0.54	0.0398	0.1864	-4.4416
				1000	0.73	0.0127	0.0529	-3.2019		1000	0.23	0.3204	0.6557	-6.4282
				1158	-1.25	0.0128	0.053	-3.2065		1158	-1.31	0.0104	0.0729	-3.0265
				1218	-1.27	0.0128	0.0531	-3.2105		1218	0.65	0.1275	0.4002	-5.6063
				3282	1.91	0.0129	0.0531	-3.2112		3282	0.5	0.4033	0.7253	-6.6064
				408	-0.63	0.0129	0.0531	-3.2128		408	0.06	0.7731	0.9196	-6.9869
				3109	0.68	0.013	0.0534	-3.2195		3109	0.87	0.0039	0.0386	-1.9787
				44	1.05	0.013	0.0534	-3.219		44	0.09	0.7893	0.926	-6.9941
				1295	-0.49	0.013	0.0535	-3.2229		1295	-0.2	0.211	0.5348	-6.0723
				2982	-0.43	0.0131	0.0539	-3.2317		2982	-0.1	0.461	0.7622	-6.7021
				167	0.57	0.0131	0.054	-3.2351		167	-0.19	0.3041	0.6452	-6.3857
				3238	0.54	0.0132	0.0541	-3.2408		3238	0.69	0.0041	0.0399	-2.023
				1039	1.48	0.0132	0.0541	-3.2426		1039	0.81	0.1115	0.3697	-5.4771
				379	0.8	0.0132	0.0541	-3.2387		379	-0.18	0.4642	0.7634	-6.7069
				1608	0.63	0.0132	0.0541	-3.2414		1608	0.09	0.6338	0.8524	-6.8979
				2012	0.99	0.0134	0.0545	-3.2539		2012	0.36	0.2609	0.5953	-6.2576
				401	-0.46	0.0134	0.0545	-3.2544		401	0.16	0.2915	0.6324	-6.3506
				1766	0.72	0.0134	0.0545	-3.2523		1766	0.16	0.4742	0.7698	-6.7215
				1252	0.78	0.0134	0.0546	-3.259		1252	-0.37	0.1567	0.4519	-5.8008
				161	0.57	0.0134	0.0546	-3.2574		161	-0.18	0.3322	0.6681	-6.4571
				3385	-1.44	0.0135	0.0548	-3.2637		3385	-1.26	0.0236	0.1282	-3.8991
				1712	-1.22	0.0136	0.0549	-3.27		1712	2.01	0.0012	0.0171	-0.676
				2949	-0.47	0.0136	0.0549	-3.2684		2949	-0.11	0.4392	0.7453	-6.6682
				2950	-0.47	0.0136	0.0549	-3.2684		2950	-0.11	0.4392	0.7453	-6.6682
				145	0.48	0.0137	0.055	-3.2751		145	-0.16	0.3149	0.6515	-6.414
				451	-0.45	0.0136	0.055	-3.2715		451	-0.1	0.4721	0.7678	-6.7185
				1702	-0.51	0.0137	0.055	-3.2749		1702	-0.05	0.7657	0.9162	-6.9834
				194	0.54	0.0137	0.0553	-3.2815		194	-0.17	0.3297	0.6647	-6.4511
				2398	-0.63	0.0138	0.0555	-3.2884		2398	-0.99	0.0016	0.0212	-1.0122
				2909	1.01	0.0138	0.0555	-3.2889		2909	0.75	0.0445	0.2014	-4.5572
				2026	0.63	0.0138	0.0555	-3.2868		2026	0.12	0.5602	0.8184	-6.8283
				911	0.7	0.0139	0.0556	-3.2939		911	0.56	0.0329	0.1614	-4.2441
				2019	-0.44	0.0139	0.0556	-3.2922		2019	0.15	0.3055	0.6453	-6.3893
				3091	-0.56	0.0139	0.0556	-3.2948		3091	0.06	0.7439	0.9059	-6.9723
				1085	-0.41	0.0139	0.0556	-3.2939		1085	0.01	0.9057	0.9694	-7.0296
				2648	-0.84	0.014	0.0557	-3.2989		2648	-0.69	0.0313	0.1559	-4.1925
				2481	0.54	0.014	0.0557	-3.3		2481	-0.18	0.3191	0.6549	-6.4248
				1703	-0.58	0.014	0.0558	-3.3026		1703	-0.09	0.642	0.8573	-6.9045
				136	1.09	0.0141	0.056	-3.3087		136	0.68	0.0781	0.2893	-5.1271
				3248	-0.53	0.0141	0.056	-3.3099		3248	0.08	0.643	0.8583	-6.9053
				507	-1.03	0.0142	0.0562	-3.314		507	-1.19	0.0072	0.0581	-2.6361
				2819	-1.91	0.0142	0.0563	-3.3178		2819	-0.69	0.2722	0.6083	-6.2935
				3551	0.69	0.0143	0.0564	-3.3235		3551	-0.89	0.0043	0.0406	-2.075
				2814	0.71	0.0143	0.0564	-3.324		2814	0.47	0.0663	0.2604	-4.963
				128	0.87	0.0143	0.0564	-3.3237		128	0.57	0.0696	0.2671	-5.0126
				2980	-0.64	0.0143	0.0564	-3.3219		2980	-0.16	0.4413	0.7476	-6.6717
				3097	-0.56	0.0143	0.0565	-3.3262		3097	-0.13	0.4643	0.7634	-6.7071
				3205	-0.7	0.0144	0.0566	-3.3293		3205	0.08	0.7162	0.8952	-6.9565
				2517	-1.35	0.0145	0.0568	-3.2104		2517	-3.13	0.0008	0.0134	0.0132
				2596	-0.4	0.0145	0.0568	-3.337		2596	-0.71	0.0008	0.0134	-0.2784
				3432	0.63	0.0144	0.0568	-3.3352		3432	0.05	0.8124	0.9334	-7.0034
				1496	-2.73	0.0146	0.0574	-3.0519		1496	-1.36	0.0802	0.2944	-5.0838
				2199	-0.94	0.0147	0.0575	-3.3523		2199	-0.46	0.1534	0.4465	-5.7813
				749	-0.74	0.0148	0.0577	-3.3575		749	-1.31	0.0009	0.0141	-0.3607
				2422	-1.09	0.0148	0.0578	-3.3606		2422	-1.43	0.0042	0.0405	-2.0502
				1145	-1.52	0.0148	0.0579	-3.3641		1145	-1.43	0.0189	0.1101	-3.6661
				1321	-1.12	0.015	0.0582	-3.3746		1321	-1.77	0.0016	0.0211	-1.0017
				3108	0.45	0.015	0.0582	-3.3722		3108	0.66	0.0024	0.0277	-1.4377
				253	1.46	0.0149	0.0582	-3.3702		253	1.55	0.0116	0.0781	-3.1473
				742	0.83	0.015	0.0582	-3.3745		742	-0.24	0.3705	0.7039	-6.5424
				1395	0.58	0.0149	0.0582	-3.3709		1395	-0.01	0.9664	0.9901	-7.0372
				251	-1.12	0.0151	0.0586	-3.3821		251	-0.97	0.0275	0.1433	-4.0576
				1853	0.68	0.0152	0.059	-3.3916		1853	0.27	0.2314	0.5613	-6.1538
				576	-1.5	0.0153	0.0591	-3.3944		576	-0.07	0.8824	0.9626	-7.0248
				3414	0.82	0.0154	0.0594	-3.4003		3414	1.14	0.0032	0.0339	-1.7585
				2415	0.42	0.0154	0.0594	-3.4021		2415	0.49	0.0071	0.0574	-2.6136
				1557	-0.67	0.0154	0.0594	-3.4037		1557	0.11	0.6176	0.8455	-6.8841
				2490	0.54	0.0156	0.06	-3.4153		2490	-0.04	0.8131	0.9338	-7.0037
				2392	0.44	0.0157	0.0602	-3.4202		2392	0.64	0.0028	0.0307	-1.604
				2120	0.56	0.0157	0.0602	-3.4204		2120	-0.31	0.113	0.3712	-5.4905
				1169	0.83	0.0157	0.0603	-3.4231		1169	-0.22	0.4207	0.7362	-6.6373
				242	-0.7	0.0157	0.0604	-3.4262		242	-0.84	0.0069	0.0561	-2.5813
				2015	-0.55	0.0158	0.0606	-3.4321		2015	-0.66	0.0068	0.0559	-2.5749
				2346	0.83	0.0158	0.0606	-3.4325		2346	0.59	0.0567	0.2362	-4.8053
				649	-0.67	0.0159	0.0607	-3.4364		649	-0.24	0.2799	0.6175	-6.317
				1087	-0.48	0.0159	0.0607	-3.4376		1087	0.09	0.5478	0.8105	-6.8148
				912	0.88	0.0159	0.0607	-3.436		912	-0.14	0.6155	0.8455	-6.8822
				2947	-0.77	0.0159	0.0607	-3.439		2947	-0.13	0.6139	0.8455	-6.8808
				2983	-0.43	0.0159	0.0607	-3.4375		2983	-0.04	0.7501	0.9072	-6.9755
				709	0.55	0.0161	0.061	-3.4492		709	0.9	0.0014	0.0196	-0.8894
				1983	0.59	0.0162	0.061	-3.4561		1983	0.68	0.0088	0.0659	-2.848
				3075	0.4	0.0162	0.061	-3.4537		3075	0.15	0.278	0.6159	-6.311
				1102	-0.43	0.0161	0.061	-3.4488		1102	-0.09	0.5265	0.8012	-6.7902
				1469	0.57	0.0161	0.061	-3.4482		1469	0.12	0.5295	0.8036	-6.7936
				1396	0.61	0.0161	0.061	-3.4528		1396	0.06	0.7443	0.906	-6.9725
				1481	0.57	0.0161	0.061	-3.4502		1481	-0.05	0.8017	0.929	-6.9993
				2217	0.5	0.0162	0.061	-3.4568		2217	-0.04	0.8125	0.9334	-7.0035
				1022	-0.46	0.0161	0.061	-3.4533		1022	-0.02	0.8731	0.9584	-7.0225
				1029	-0.46	0.0161	0.061	-3.4533		1029	-0.02	0.8731	0.9584	-7.0225
				3571	0.69	0.0163	0.0611	-3.4617		3571	0.46	0.0715	0.2724	-5.0388
				3021	-0.48	0.0163	0.0611	-3.4632		3021	-0.09	0.5721	0.8264	-6.8408
				691	-0.42	0.0163	0.0611	-3.4642		691	-0.06	0.6636	0.8676	-6.9212
				1771	-0.6	0.0162	0.0611	-3.4599		1771	-0.03	0.8635	0.9564	-7.02
				1390	0.62	0.0163	0.0611	-3.4644		1390	0.02	0.9232	0.9766	-7.0326
				1552	0.93	0.0162	0.0611	-3.4596		1552	0	0.9905	0.9985	-7.0382
				2095	1.07	0.0164	0.0615	-3.4725		2095	0.44	0.2309	0.5606	-6.1519
				1330	1.44	0.0165	0.0616	-3.4761		1330	2.32	0.0017	0.0216	-1.0505
				1711	-0.75	0.0165	0.0616	-3.4761		1711	-0.39	0.1461	0.4335	-5.7353
				917	0.58	0.0167	0.0624	-3.4905		917	-0.07	0.7098	0.8944	-6.9526
				412	-0.48	0.0169	0.0629	-3.5008		412	-0.24	0.1494	0.4386	-5.7561
				225	0.45	0.0171	0.0635	-3.5136		225	1.4	0	0.004	2.8551
				2660	0.4	0.0171	0.0635	-3.5146		2660	0.34	0.0308	0.1541	-4.1761
				172	0.56	0.0171	0.0635	-3.5148		172	-0.25	0.1957	0.5126	-6.0048
				1108	0.62	0.0171	0.0635	-3.515		1108	0.08	0.6936	0.8851	-6.9422
				1066	-1.03	0.0173	0.064	-3.5249		1066	-2.15	0.0004	0.0089	0.4387
				728	-2.93	0.0173	0.064	-3.5282		728	1.72	0.1071	0.361	-5.4388
				696	1.02	0.0173	0.064	-3.5243		696	0.56	0.128	0.4008	-5.6103
				3206	-0.97	0.0173	0.064	-3.5267		3206	0.37	0.2649	0.6002	-6.2705
				2955	-0.6	0.0174	0.064	-3.5295		2955	0.05	0.8069	0.9308	-7.0013
				2689	0.51	0.0174	0.0641	-3.5312		2689	-0.12	0.4751	0.7699	-6.7228
				153	0.52	0.0176	0.0646	-3.5428		153	-0.22	0.2186	0.544	-6.1038
				2488	0.5	0.0176	0.0646	-3.5428		2488	-0.14	0.4164	0.7349	-6.6298
				3155	-0.42	0.0175	0.0646	-3.54		3155	-0.07	0.6122	0.8455	-6.8793
				573	-1.26	0.0176	0.0647	-3.5463		573	-0.28	0.5078	0.7891	-6.767
				685	0.57	0.0177	0.0648	-3.5487		685	-0.19	0.3368	0.6739	-6.468
				3311	0.58	0.0177	0.0648	-3.5492		3311	0.05	0.7935	0.9277	-6.9959
				3077	-0.44	0.0177	0.0649	-3.5529		3077	-0.19	0.2189	0.5445	-6.1051
				727	1.7	0.0178	0.0649	-3.5551		727	0.45	0.4368	0.7443	-6.6643
				2820	1.26	0.0177	0.0649	-3.5522		2820	-0.02	0.9596	0.9896	-7.0367
				2274	-0.82	0.0178	0.065	-3.5567		2274	-0.17	0.5464	0.81	-6.8132
				2433	-2.22	0.018	0.0653	-3.566		2433	-3.04	0.0042	0.0406	-2.0645
				1543	0.83	0.018	0.0653	-3.5661		1543	0.76	0.0256	0.1363	-3.9841
				1907	1.78	0.0179	0.0653	-3.2693		1907	0.91	0.086	0.3072	-5.1565
				1831	0.42	0.0179	0.0653	-3.565		1831	0.09	0.5395	0.8062	-6.8053
				2515	-1.51	0.0181	0.0654	-3.5728		2515	-4.18	0.0001	0.0048	2.143
				1511	-0.55	0.0181	0.0654	-3.5728		1511	-0.41	0.0549	0.2304	-4.7717
				1613	1.16	0.0181	0.0654	-3.5724		1613	-0.1	0.7983	0.9286	-6.9979
				2129	-0.73	0.018	0.0654	-3.5694		2129	0.05	0.8273	0.9398	-7.0089
				2312	0.44	0.0181	0.0655	-3.5765		2312	0.63	0.0032	0.0338	-1.7421
				2771	-0.37	0.0181	0.0655	-3.5758		2771	-0.35	0.0213	0.1197	-3.7894
				2456	-0.4	0.0182	0.0655	-3.5787		2456	-0.34	0.0354	0.1708	-4.3207
				150	0.58	0.0181	0.0655	-3.5746		150	-0.19	0.3424	0.6786	-6.4811
				2463	-1.07	0.0182	0.0656	-3.5804		2463	-1.72	0.0019	0.0233	-1.1858
				2384	-0.38	0.0185	0.0665	-3.5963		2384	-0.4	0.0161	0.0977	-3.4959
				2124	1.06	0.0185	0.0667	-3.5996		2124	0.12	0.7356	0.9043	-6.9677
				1443	-1.04	0.0188	0.0669	-3.6165		1443	-0.99	0.0229	0.1257	-3.8671
				3373	-0.42	0.0186	0.0669	-3.6054		3373	-0.3	0.0661	0.2604	-4.9607
				642	0.82	0.0186	0.0669	-3.6046		642	0.46	0.1265	0.3978	-5.5988
				1902	1.54	0.0188	0.0669	-3.6139		1902	0.81	0.1476	0.4358	-5.7448
				3016	0.71	0.0188	0.0669	-3.6133		3016	0.38	0.1475	0.4358	-5.7442
				3574	-0.91	0.0187	0.0669	-3.608		3574	-0.32	0.3046	0.6452	-6.387
				975	-0.5	0.0188	0.0669	-3.6117		975	-0.17	0.3151	0.6515	-6.4147
				2001	-0.73	0.0188	0.0669	-3.6117		2001	-0.13	0.6046	0.8442	-6.8724
				2215	-0.73	0.0188	0.0669	-3.6117		2215	-0.13	0.6046	0.8442	-6.8724
				371	-0.52	0.0188	0.0669	-3.6121		371	-0.08	0.6401	0.8561	-6.903
				785	-0.49	0.0188	0.0669	-3.6153		785	0.05	0.7827	0.9231	-6.9912
				926	-0.85	0.0187	0.0669	-3.6081		926	0.03	0.9235	0.9766	-7.0326
				1589	0.5	0.019	0.0672	-3.623		1589	-0.21	0.2335	0.562	-6.1618
				2565	1.71	0.0189	0.0672	-3.6223		2565	0.34	0.5519	0.8121	-6.8193
				3201	1.02	0.0191	0.0675	-3.3385		3201	1.08	0.0065	0.0545	-2.3754
				450	-0.4	0.0191	0.0675	-3.6314		450	-0.14	0.3062	0.6456	-6.3913
				2267	0.98	0.0191	0.0675	-3.6298		2267	0.02	0.9592	0.9896	-7.0367
				2483	0.62	0.0192	0.0678	-3.6369		2483	-0.18	0.3929	0.7184	-6.587
				3442	-0.63	0.0192	0.0678	-3.6363		3442	0.12	0.5725	0.8267	-6.8413
				3418	0.75	0.0193	0.068	-3.6421		3418	0.35	0.1954	0.5125	-6.0035
				2561	-0.54	0.0193	0.0681	-3.6439		2561	-1.05	0.0008	0.0128	-0.204
				1881	0.7	0.0195	0.0687	-3.6546		1881	0.17	0.4693	0.7656	-6.7145
				2946	-0.44	0.0196	0.0688	-3.6588		2946	-0.07	0.6161	0.8455	-6.8827
				2196	0.54	0.0196	0.0688	-3.6584		2196	-0.05	0.7958	0.9278	-6.9969
				2444	0.36	0.0197	0.069	-3.6615		2444	-0.05	0.7105	0.8944	-6.953
				3306	0.71	0.0197	0.069	-3.6635		3306	-0.04	0.8661	0.9572	-7.0207
				1540	0.57	0.0198	0.0693	-3.6684		1540	0.12	0.5516	0.8121	-6.8189
				3281	-0.61	0.0198	0.0694	-3.6713		3281	-0.1	0.6249	0.8478	-6.8904
				218	0.72	0.0199	0.0695	-3.5582		218	1.95	0.0006	0.0108	0.4062
				239	0.48	0.0199	0.0695	-3.6766		239	0.82	0.0015	0.0204	-0.9409
				2545	-0.53	0.0199	0.0695	-3.6765		2545	-0.6	0.0117	0.0781	-3.15
				1255	-0.75	0.0199	0.0695	-3.6743		1255	0.01	0.982	0.9944	-7.038
				2709	-0.48	0.02	0.0697	-3.6806		2709	-0.54	0.0118	0.0788	-3.1624
				2377	0.45	0.0203	0.0704	-3.6925		2377	0.22	0.1809	0.4911	-5.9336
				2048	-0.43	0.0203	0.0704	-3.6943		2048	-0.1	0.4854	0.7769	-6.7372
				1146	-0.98	0.0204	0.0707	-3.7005		1146	1.66	0.0017	0.022	-1.0884
				530	-0.46	0.0204	0.0707	-3.7007		530	-0.05	0.7478	0.9067	-6.9743
				2541	-0.35	0.0207	0.0716	-3.7152		2541	-0.48	0.0049	0.0445	-2.2087
				467	-0.39	0.0207	0.0716	-3.7142		467	0.13	0.3489	0.6835	-6.4959
				163	0.61	0.0208	0.0718	-3.7213		163	-0.21	0.34	0.6765	-6.4755
				3262	1.99	0.0208	0.0718	-3.7214		3262	0.46	0.5063	0.789	-6.7651
				740	0.66	0.0208	0.0718	-3.721		740	-0.03	0.8878	0.9644	-7.026
				2115	-0.99	0.0209	0.0719	-3.7246		2115	-2.1	0.0005	0.0098	0.2844
				1136	-0.7	0.0209	0.0719	-3.726		1136	-0.57	0.0458	0.2048	-4.5884
				1189	-0.63	0.0209	0.0719	-3.7245		1189	-0.1	0.6442	0.8585	-6.9063
				449	-0.41	0.0211	0.0724	-3.7349		449	-0.12	0.4288	0.7416	-6.651
				2054	0.67	0.0212	0.0725	-3.7386		2054	1.95	0.0001	0.0048	2.1987
				787	-0.52	0.0211	0.0725	-3.7363		787	-0.3	0.1311	0.405	-5.6329
				173	0.41	0.0211	0.0725	-3.7379		173	-0.17	0.2435	0.5731	-6.1983
				219	0.95	0.0215	0.0734	-3.7533		219	2.12	0.0004	0.0089	0.5111
				3550	-1.09	0.0216	0.0737	-3.7584		3550	-0.25	0.5216	0.7972	-6.7842
				200	-0.69	0.0216	0.0738	-3.7607		200	-0.62	0.0341	0.1663	-4.282
				2160	0.8	0.0218	0.0744	-3.7699		2160	0.13	0.6329	0.8516	-6.8971
				1017	-0.56	0.0219	0.0746	-3.7744		1017	-0.55	0.0232	0.1268	-3.8796
				2443	0.35	0.0219	0.0746	-3.7741		2443	-0.05	0.6951	0.8854	-6.9432
				1086	-0.65	0.022	0.0748	-3.7788		1086	-0.13	0.5593	0.8174	-6.8273
				1950	-0.65	0.0221	0.0753	-3.7862		1950	0.67	0.0195	0.1119	-3.6943
				1307	-0.94	0.0222	0.0755	-3.7899		1307	-1.4	0.0037	0.0374	-1.9243
				2575	0.5	0.0224	0.0762	-3.8005		2575	0.01	0.9756	0.9936	-7.0378
				316	-1.31	0.0225	0.0763	-3.8028		316	-0.79	0.1183	0.3814	-5.5344
				3478	0.59	0.0226	0.0764	-3.8059		3478	-0.22	0.2978	0.6399	-6.3685
				2821	1.16	0.0227	0.0767	-3.8111		2821	0.22	0.5838	0.8345	-6.8526
				109	0.54	0.0227	0.0768	-3.8129		109	0.54	0.0218	0.1215	-3.8161
				1734	0.64	0.0228	0.0771	-3.8187		1734	0.22	0.3423	0.6786	-6.4808
				2866	-1.26	0.023	0.0772	-3.8244		2866	-4.14	0	0.004	2.8464
				1375	-0.76	0.0229	0.0772	-3.8214		1375	-0.78	0.0202	0.1158	-3.7343
				1940	-0.58	0.0229	0.0772	-3.8208		1940	-0.21	0.3149	0.6515	-6.4141
				2063	-0.62	0.023	0.0772	-3.8244		2063	-0.19	0.3994	0.7223	-6.5992
				1428	0.54	0.023	0.0772	-3.8245		1428	0.15	0.4306	0.7416	-6.6541
				2985	-0.86	0.023	0.0772	-3.826		2985	-0.08	0.8034	0.9296	-7
				2934	-0.43	0.0232	0.078	-3.8377		2934	-0.19	0.2385	0.5671	-6.1801
				1466	-0.37	0.0233	0.0781	-3.8391		1466	-0.04	0.769	0.9186	-6.9849
				3360	-0.52	0.0234	0.0782	-3.8455		3360	-0.46	0.0367	0.1759	-4.3596
				2200	-0.61	0.0233	0.0782	-3.8423		2200	-0.38	0.1142	0.3736	-5.5008
				182	0.49	0.0234	0.0782	-3.8462		182	-0.04	0.8102	0.9317	-7.0026
				183	0.49	0.0234	0.0782	-3.8462		183	-0.04	0.8102	0.9317	-7.0026
				184	0.49	0.0234	0.0782	-3.8462		184	-0.04	0.8102	0.9317	-7.0026
				1911	0.57	0.0236	0.0788	-3.8546		1911	0.26	0.2303	0.5596	-6.1498
				1170	0.4	0.0237	0.0789	-3.8568		1170	-0.09	0.542	0.8066	-6.8083
				3405	-0.82	0.0237	0.079	-3.8596		3405	-1.1	0.0066	0.0548	-2.5381
				2879	0.4	0.0238	0.079	-3.8612		2879	0.08	0.5997	0.8427	-6.8679
				1449	-0.71	0.024	0.0796	-3.8703		1449	-0.83	0.0125	0.0822	-3.2235
				2997	0.73	0.024	0.0796	-3.8691		2997	-0.08	0.7529	0.9082	-6.977
				3507	0.43	0.0241	0.08	-3.8766		3507	-0.11	0.4924	0.7813	-6.7468
				1895	0.69	0.0242	0.0802	-3.88		1895	0.17	0.488	0.778	-6.7408
				3291	1.53	0.0243	0.0804	-3.8848		3291	0.8	0.1743	0.4818	-5.8994
				1385	0.52	0.0243	0.0804	-3.8853		1385	0.02	0.925	0.9766	-7.0328
				311	1.09	0.0245	0.0808	-3.8911		311	-0.11	0.7783	0.9209	-6.9893
				2790	-0.4	0.0245	0.081	-3.8941		2790	-0.02	0.8835	0.9632	-7.025
				430	-0.4	0.0246	0.0812	-3.8987		430	-0.16	0.2997	0.6416	-6.3737
				359	0.4	0.0248	0.0817	-3.9054		359	-0.09	0.5545	0.8138	-6.8222
				11	-0.35	0.0248	0.0818	-3.9074		11	-0.47	0.0064	0.054	-2.5007
				1215	-0.68	0.0249	0.0818	-3.9092		1215	-0.01	0.9814	0.9941	-7.038
				687	0.42	0.0249	0.0819	-3.9108		687	-0.32	0.0667	0.2608	-4.9693
				1120	-0.65	0.025	0.082	-3.805		1120	1.08	0.0074	0.0591	-2.3532
				1101	-0.45	0.025	0.082	-3.9143		1101	0.04	0.8046	0.9297	-7.0005
				266	-1.6	0.0251	0.0822	-3.9176		266	-2.04	0.0088	0.0659	-2.8523
				1559	-1.08	0.0251	0.0823	-3.9196		1559	-1.72	0.003	0.0327	-1.6942
				3199	-0.65	0.0252	0.0823	-3.9212		3199	-0.48	0.0697	0.2672	-5.014
				3549	0.6	0.0253	0.0826	-3.9267		3549	0.17	0.4444	0.749	-6.6765
				3182	-1.17	0.0253	0.0826	-3.9256		3182	-0.22	0.6022	0.844	-6.8702
				2403	-0.44	0.0254	0.0828	-3.9321		2403	-0.3	0.0931	0.3258	-5.3012
				413	-0.39	0.0254	0.0828	-3.9309		413	-0.13	0.3801	0.7116	-6.5619
				2023	0.57	0.0254	0.0828	-3.9314		2023	0.08	0.6874	0.8806	-6.9381
				2768	-0.42	0.0255	0.083	-3.9353		2768	-0.23	0.1717	0.4777	-5.8858
				2518	-1.06	0.0256	0.0832	-3.8324		2518	-4.36	0.0001	0.0048	2.2136
				3128	0.48	0.0256	0.0832	-3.9389		3128	0.08	0.6588	0.8657	-6.9177
				1216	-0.94	0.0257	0.0833	-3.9417		1216	-0.39	0.2785	0.6166	-6.3127
				1801	-1.58	0.0258	0.0836	-3.9463		1801	-0.97	0.1223	0.3907	-5.5664
				103	0.33	0.026	0.0841	-3.9548		103	0.13	0.2992	0.6413	-6.3721
				1671	-0.69	0.026	0.0841	-3.9551		1671	-0.25	0.3414	0.6777	-6.4788
				2228	-0.85	0.0261	0.0843	-3.9578		2228	-1.08	0.0095	0.0685	-2.9327
				1159	-0.99	0.0261	0.0843	-3.9599		1159	-1.16	0.0135	0.0865	-3.3075
				203	-1.01	0.0261	0.0843	-3.9598		203	-0.75	0.0733	0.2774	-5.0643
				1191	-0.96	0.0263	0.0846	-3.9657		1191	1.27	0.0077	0.0605	-2.704
				229	0.91	0.0263	0.0846	-3.966		229	0.92	0.0253	0.1353	-3.9709
				2859	0.6	0.0263	0.0846	-3.9669		2859	0.58	0.0291	0.149	-4.1186
				3170	-1.44	0.0263	0.0847	-3.9684		3170	-0.43	0.426	0.7406	-6.6463
				464	-0.41	0.0264	0.0847	-3.9699		464	-0.07	0.6215	0.8474	-6.8875
				2566	1.28	0.0264	0.0848	-3.9718		2566	-0.38	0.4217	0.7366	-6.639
				3095	-0.58	0.0265	0.0849	-3.9737		3095	-0.16	0.4595	0.7614	-6.6998
				3512	0.39	0.0266	0.0851	-3.9779		3512	-0.21	0.1659	0.4659	-5.8541
				484	-2.07	0.0267	0.0852	-3.9829		484	2.28	0.0178	0.1054	-3.6015
				1621	0.61	0.0267	0.0852	-3.981		1621	0.38	0.117	0.3789	-5.5239
				2826	-0.7	0.0266	0.0852	-3.9793		2826	-0.32	0.2328	0.5617	-6.1592
				2136	-0.42	0.0267	0.0852	-3.981		2136	-0.03	0.868	0.9577	-7.0212
				2289	-0.6	0.0267	0.0853	-3.9844		2289	0.27	0.2446	0.5742	-6.2022
				1995	-0.56	0.0269	0.0855	-3.9903		1995	0.16	0.4488	0.7535	-6.6835
				2492	0.42	0.0269	0.0855	-3.9901		2492	-0.09	0.5489	0.8105	-6.816
				2675	0.42	0.0269	0.0855	-3.9901		2675	-0.09	0.5489	0.8105	-6.816
				3028	-0.75	0.0273	0.0866	-4.0047		3028	-0.09	0.7358	0.9043	-6.9679
				2079	-0.39	0.0274	0.087	-4.0094		2079	-0.11	0.4668	0.7656	-6.7107
				1411	0.59	0.0278	0.0881	-4.0245		1411	-0.08	0.7226	0.8991	-6.9603
				693	0.71	0.0279	0.0882	-4.0272		693	-0.26	0.3413	0.6777	-6.4786
				788	-0.43	0.0278	0.0882	-4.0268		788	-0.11	0.4881	0.778	-6.741
				341	-0.34	0.028	0.0886	-4.0329		341	-0.5	0.0055	0.0484	-2.341
				135	0.86	0.0281	0.0888	-4.0356		135	0.62	0.0848	0.3059	-5.2092
				1762	-0.73	0.0282	0.089	-4.039		1762	-0.64	0.0459	0.2049	-4.5904
				2099	0.66	0.0282	0.089	-4.04		2099	0.09	0.6992	0.8891	-6.9459
				1586	-0.46	0.0283	0.0892	-4.0438		1586	-0.73	0.0036	0.0366	-1.8705
				3331	0.48	0.0283	0.0892	-4.0455		3331	0.29	0.1387	0.42	-5.6861
				3577	0.35	0.0283	0.0892	-4.0436		3577	0.08	0.5457	0.81	-6.8125
				2452	-0.95	0.0286	0.0899	-4.0542		2452	-0.44	0.233	0.5617	-6.1597
				2224	0.82	0.0286	0.09	-4.0565		2224	0.04	0.8952	0.9647	-7.0276
				226	1.71	0.0287	0.0901	-4.0597		226	3.39	0.0011	0.0167	-0.6342
				1870	-0.96	0.0287	0.0901	-4.0595		1870	-0.52	0.1725	0.4786	-5.8899
				199	-0.41	0.0288	0.0903	-4.0622		199	-0.33	0.0608	0.2462	-4.8762
				1153	0.58	0.029	0.0906	-4.069		1153	0.44	0.0713	0.2719	-5.0359
				1431	0.39	0.029	0.0906	-4.0677		1431	0.24	0.1285	0.4008	-5.6134
				2977	0.62	0.029	0.0906	-4.0696		2977	-0.37	0.1411	0.4241	-5.7026
				2039	-0.43	0.029	0.0906	-4.0689		2039	-0.2	0.2399	0.568	-6.1852
				338	2.87	0.0291	0.0907	-4.0717		338	0.4	0.7101	0.8944	-6.9528
				680	-0.47	0.0291	0.0908	-4.0739		680	-0.35	0.081	0.296	-5.1641
				2691	0.5	0.0296	0.0919	-4.0897		2691	0.51	0.0261	0.1383	-4.0036
				2531	-0.34	0.0296	0.0919	-4.0899		2531	-0.32	0.034	0.1661	-4.2796
				983	-0.53	0.0296	0.0919	-4.0905		983	-0.24	0.2491	0.5801	-6.2177
				586	-0.53	0.0295	0.0919	-4.0871		586	-0.06	0.7472	0.9067	-6.974
				789	-0.47	0.0298	0.0923	-4.096		789	-0.05	0.7828	0.9231	-6.9913
				2445	0.54	0.0299	0.0929	-4.1028		2445	-0.1	0.6098	0.8454	-6.8772
				3546	-0.45	0.0303	0.0938	-4.1152		3546	-0.14	0.419	0.7362	-6.6344
				1638	-1.65	0.0309	0.0953	-4.1341		1638	-0.78	0.2363	0.5654	-6.1723
				3429	-0.6	0.0308	0.0953	-4.1333		3429	-0.16	0.4732	0.7686	-6.7201
				474	0.4	0.0308	0.0953	-4.1324		474	0.05	0.7634	0.9144	-6.9822
				720	0.38	0.0309	0.0955	-4.1367		720	0.2	0.2034	0.5251	-6.0396
				3396	-1.34	0.0311	0.0957	-4.1434		3396	-0.86	0.1263	0.3977	-5.5972
				927	-1.15	0.0311	0.0957	-4.1427		927	0.53	0.2522	0.5832	-6.2285
				2292	0.4	0.0312	0.0957	-4.147		2292	0.14	0.3861	0.715	-6.5737
				775	-0.38	0.0312	0.0957	-4.1457		775	-0.1	0.4939	0.7826	-6.7487
				1842	0.69	0.0311	0.0957	-4.1437		1842	0.18	0.5031	0.7869	-6.7609
				3073	-0.46	0.0312	0.0957	-4.144		3073	-0.09	0.606	0.8442	-6.8737
				898	-0.47	0.0311	0.0957	-4.1432		898	-0.04	0.8184	0.9352	-7.0057
				2945	-0.5	0.0312	0.0957	-4.1447		2945	-0.03	0.8871	0.9642	-7.0258
				839	-0.44	0.0315	0.0964	-4.1552		839	0.15	0.4024	0.7243	-6.6047
				1296	-0.55	0.0315	0.0965	-4.1569		1296	-0.44	0.0693	0.267	-5.0075
				2951	-0.57	0.0316	0.0965	-4.159		2951	-0.25	0.2706	0.6062	-6.2884
				846	-0.43	0.0316	0.0965	-4.158		846	-0.13	0.4336	0.7417	-6.6591
				3018	0.44	0.0317	0.0967	-4.1613		3018	0.51	0.0178	0.1054	-3.6018
				201	-0.72	0.0318	0.0967	-4.1638		201	-0.45	0.1394	0.4216	-5.6909
				1412	0.48	0.0318	0.0967	-4.1638		1412	0.09	0.6435	0.8585	-6.9058
				3428	-0.6	0.0318	0.0968	-4.1656		3428	-0.12	0.5986	0.8427	-6.8668
				2437	-0.45	0.032	0.097	-4.171		2437	-0.86	0.0016	0.0211	-0.9994
				2525	-0.47	0.0319	0.097	-4.1693		2525	-0.55	0.0158	0.0964	-3.4748
				1668	-1.16	0.032	0.097	-4.1704		1668	-0.71	0.1396	0.4218	-5.6921
				1688	-0.56	0.032	0.097	-4.1715		1688	-0.14	0.5025	0.7869	-6.7601
				734	0.52	0.032	0.0971	-4.1733		734	0.03	0.8838	0.9632	-7.0251
				2432	-1.38	0.0321	0.0972	-4.0759		2432	-3.33	0.0019	0.0231	-0.8522
				733	0.31	0.0321	0.0972	-4.176		733	-0.03	0.777	0.92	-6.9887
				1098	-0.31	0.0322	0.0973	-4.1782		1098	-0.07	0.5516	0.8121	-6.8189
				3431	0.46	0.0325	0.0981	-4.1875		3431	0.62	0.0089	0.0662	-2.8592
				677	0.44	0.0326	0.0981	-4.1904		677	0.24	0.1836	0.4948	-5.9468
				1006	-1.22	0.0326	0.0981	-4.0927		1006	0.59	0.3053	0.6452	-6.1657
				2494	0.42	0.0326	0.0981	-4.1912		2494	-0.13	0.4303	0.7416	-6.6536
				2002	-0.63	0.0327	0.0981	-4.1929		2002	-0.18	0.4565	0.7579	-6.6954
				2003	-0.63	0.0327	0.0981	-4.1929		2003	-0.18	0.4565	0.7579	-6.6954
				2978	-0.36	0.0326	0.0981	-4.1916		2978	-0.02	0.8782	0.9609	-7.0238
				2717	-0.44	0.0328	0.0984	-4.1969		2717	-0.56	0.0123	0.081	-3.2061
				211	0.62	0.033	0.0987	-4.2041		211	1.4	0.0007	0.0116	-0.062
				2370	0.76	0.033	0.0987	-4.2051		2370	0.46	0.1487	0.4377	-5.752
				918	0.52	0.0329	0.0987	-4.2012		918	0.24	0.2498	0.5806	-6.2202
				1632	-0.51	0.033	0.0987	-4.2044		1632	-0.15	0.4503	0.7537	-6.6857
				2059	0.56	0.0331	0.0987	-4.206		2059	-0.13	0.537	0.806	-6.8025
				1716	-0.49	0.0331	0.0987	-4.206		1716	0.06	0.7489	0.9067	-6.9749
				2272	0.65	0.0329	0.0987	-4.2001		2272	0	0.9913	0.9985	-7.0383
				3451	-1.86	0.0332	0.0991	-4.1119		3451	-0.9	0.3077	0.6461	-6.1724
				1698	-0.95	0.0334	0.0995	-4.216		1698	-0.05	0.8874	0.9642	-7.0259
				3057	-0.44	0.0335	0.0996	-4.2186		3057	-0.16	0.3489	0.6835	-6.4959
				2365	0.69	0.0335	0.0996	-4.2185		2365	-0.11	0.6931	0.8848	-6.9419
				117	-0.62	0.0337	0.1	-4.2249		117	-0.77	0.014	0.0889	-3.3461
				3561	-0.51	0.0337	0.1	-4.2249		3561	-0.09	0.6561	0.8646	-6.9156
				2409	-0.38	0.0338	0.1001	-4.2288		2409	-0.43	0.0214	0.1203	-3.7962
				2080	-0.61	0.0338	0.1001	-4.2273		2080	-0.41	0.1158	0.3761	-5.5142
				3542	-0.65	0.0338	0.1001	-4.2294		3542	0.37	0.1805	0.4911	-5.9315
				2956	-0.49	0.0337	0.1001	-4.2261		2956	-0.04	0.8484	0.9494	-7.0157
				2910	0.7	0.0341	0.1008	-4.2367		2910	0.61	0.0556	0.2329	-4.7863
				1614	0.48	0.0341	0.1009	-4.2387		1614	-0.04	0.8382	0.9442	-7.0125
				1690	-0.56	0.0342	0.1011	-4.2414		1690	-0.14	0.5201	0.7964	-6.7824
				267	-1.29	0.0343	0.1013	-4.2447		267	-1.93	0.0063	0.0536	-2.4862
				3543	0.37	0.0345	0.1017	-4.2497		3543	-0.29	0.0769	0.2862	-5.1121
				3060	-0.39	0.0346	0.102	-4.2534		3060	-0.23	0.164	0.4627	-5.8431
				1705	0.42	0.0347	0.1021	-4.2555		1705	0.08	0.6144	0.8455	-6.8812
				1736	0.49	0.0347	0.1022	-4.257		1736	-0.17	0.3957	0.7202	-6.5922
				827	-0.35	0.0349	0.1023	-4.2604		827	0.16	0.28	0.6175	-6.3171
				1619	-0.97	0.0348	0.1023	-4.2599		1619	-0.4	0.3117	0.65	-6.4057
				2106	-0.39	0.0349	0.1025	-4.2628		2106	-0.3	0.085	0.3062	-5.2121
				794	0.39	0.035	0.1026	-4.2653		794	-0.13	0.3984	0.7223	-6.5974
				2665	-1.55	0.0352	0.103	-4.271		2665	-4.56	0.0002	0.0058	1.4644
				1135	-0.77	0.0352	0.103	-4.2718		1135	-0.95	0.0153	0.0945	-3.439
				118	-0.55	0.0353	0.103	-4.2732		118	-0.54	0.038	0.1806	-4.3953
				2968	-0.83	0.0352	0.103	-4.2718		2968	-0.35	0.2998	0.6416	-6.3741
				510	-0.59	0.0352	0.103	-4.1718		510	0.07	0.7905	0.9262	-6.7923
				2504	-1.81	0.0354	0.1031	-4.276		2504	-1.16	0.1364	0.4151	-5.6706
				1222	1.03	0.0354	0.1031	-4.2765		1222	-0.47	0.2691	0.6059	-6.2838
				3509	0.65	0.0354	0.1031	-4.2768		3509	0.09	0.7317	0.9033	-6.9656
				315	-0.39	0.0356	0.1033	-4.2819		315	-2.07	0	0.0023	4.999
				2521	-0.6	0.0356	0.1033	-4.2832		2521	-0.79	0.0116	0.0781	-3.1482
				19	-0.5	0.0356	0.1033	-4.2824		19	-0.3	0.1612	0.4584	-5.8273
				282	-0.36	0.0355	0.1033	-4.2789		282	-0.19	0.209	0.5335	-6.0639
				1663	0.8	0.0356	0.1033	-4.2816		1663	0.31	0.3481	0.683	-6.494
				1447	-0.88	0.036	0.1043	-4.2937		1447	1.22	0.0093	0.0678	-2.9089
				3029	-0.37	0.0361	0.1047	-4.2983		3029	0.08	0.5793	0.8317	-6.8481
				1437	-0.82	0.0363	0.1048	-4.3022		1437	0.39	0.254	0.5853	-6.2345
				1999	-0.57	0.0363	0.1048	-4.302		1999	-0.12	0.5962	0.842	-6.8646
				1939	1.23	0.0363	0.1048	-4.3019		1939	-0.11	0.8153	0.9352	-7.0045
				112	-0.51	0.0363	0.1049	-4.3035		112	-0.62	0.0175	0.1045	-3.5834
				3117	0.64	0.0365	0.1052	-4.3077		3117	0.26	0.3245	0.6596	-6.4384
				1973	0.63	0.0366	0.1056	-4.3123		1973	-0.08	0.7486	0.9067	-6.9747
				1132	-0.76	0.0367	0.1058	-4.3147		1132	-0.99	0.0128	0.0835	-3.2489
				1857	-1.74	0.0369	0.1062	-4.3193		1857	-1.64	0.0454	0.2036	-4.5774
				1075	0.42	0.0371	0.1067	-4.3253		1075	-0.14	0.4126	0.7313	-6.6232
				297	0.46	0.0372	0.107	-4.329		297	0.16	0.395	0.7194	-6.5909
				867	-0.32	0.0374	0.1074	-4.3342		867	0.03	0.8196	0.9353	-7.0061
				2862	-0.39	0.0375	0.1076	-4.337		2862	-0.58	0.0071	0.0574	-2.6195
				250	-1.15	0.0376	0.1076	-4.3378		250	-0.68	0.1736	0.4811	-5.8958
				771	1.72	0.0377	0.1079	-4.3409		771	-0.16	0.8137	0.9342	-7.004
				1510	-0.3	0.0379	0.1084	-4.3485		1510	-0.5	0.0043	0.0406	-2.0767
				3434	0.49	0.0379	0.1084	-4.3482		3434	0.19	0.351	0.6853	-6.5006
				2784	0.5	0.0379	0.1084	-4.3469		2784	-0.05	0.7972	0.9285	-6.9974
				3186	-0.49	0.038	0.1085	-4.3498		3186	0.21	0.3048	0.6452	-6.3876
				751	0.67	0.0382	0.109	-4.3561		751	-0.62	0.05	0.2162	-4.6765
				1143	-0.53	0.0384	0.1092	-4.3597		1143	-0.47	0.0578	0.2384	-4.8252
				882	-0.37	0.0385	0.1092	-4.3625		882	-0.24	0.1416	0.425	-5.7059
				1863	0.51	0.0384	0.1092	-4.3607		1863	-0.2	0.3513	0.6853	-6.5012
				353	1.62	0.0385	0.1092	-4.3624		353	0.6	0.3691	0.7038	-6.5396
				1508	0.53	0.0384	0.1092	-4.36		1508	0.19	0.3968	0.7211	-6.5943
				2142	-1.06	0.0384	0.1092	-4.3613		2142	-0.23	0.5925	0.8389	-6.861
				2583	0.32	0.039	0.1106	-4.3762		2583	0.69	0.0012	0.0171	-0.6801
				933	-0.31	0.0391	0.1109	-4.3805		933	-0.01	0.9483	0.9867	-7.0357
				2024	-1.16	0.0392	0.111	-4.2892		2024	-0.51	0.3742	0.7072	-6.3324
				1109	-0.32	0.0392	0.111	-4.382		1109	0.03	0.8423	0.9455	-7.0138
				1568	0.41	0.0394	0.1113	-4.3862		1568	-0.52	0.0146	0.0914	-3.3883
				3265	0.53	0.0396	0.1118	-4.3915		3265	0.85	0.0051	0.0466	-2.2692
				2522	-0.59	0.0398	0.112	-4.3964		2522	-0.88	0.0073	0.0586	-2.6491
				114	-0.48	0.0397	0.112	-4.396		114	-0.68	0.0097	0.0696	-2.9536
				427	-0.36	0.0397	0.112	-4.3951		427	-0.05	0.7301	0.9028	-6.9646
				1544	-0.68	0.0401	0.1124	-4.4043		1544	1.11	0.0047	0.0436	-2.1798
				2315	0.69	0.0399	0.1124	-4.4013		2315	0.95	0.0115	0.0775	-3.1306
				2936	-0.55	0.04	0.1124	-4.4032		2936	-0.28	0.2408	0.5686	-6.1885
				1111	-0.52	0.04	0.1124	-4.4036		1111	-0.17	0.4189	0.7362	-6.6342
				990	0.71	0.04	0.1124	-4.4018		990	-0.14	0.6242	0.8478	-6.8898
				331	-0.44	0.0399	0.1124	-4.4007		331	0.05	0.7813	0.9226	-6.9906
				2179	0.5	0.0402	0.1126	-4.4084		2179	0.6	0.0193	0.1112	-3.6833
				1197	0.34	0.0402	0.1126	-4.4086		1197	0.15	0.2893	0.6295	-6.3446
				3528	-0.95	0.0402	0.1126	-4.4089		3528	-0.22	0.5795	0.8317	-6.8483
				922	0.4	0.0404	0.1129	-4.4132		922	-0.24	0.1671	0.4683	-5.8603
				3135	-0.36	0.0404	0.1129	-4.4137		3135	-0.13	0.386	0.715	-6.5737
				1528	-0.73	0.0404	0.1129	-4.4132		1528	-0.22	0.463	0.7629	-6.7052
				1388	0.44	0.0404	0.1129	-4.4144		1388	-0.11	0.5384	0.8062	-6.8041
				1405	-0.98	0.0408	0.1136	-4.4235		1405	2.38	0.0006	0.0111	-0.0073
				493	-0.41	0.0408	0.1136	-4.4239		493	-0.2	0.2495	0.5803	-6.2192
				2699	0.32	0.0408	0.1136	-4.4228		2699	-0.01	0.9274	0.9778	-7.0332
				1133	-0.75	0.0409	0.1138	-4.4259		1133	-0.97	0.0149	0.0931	-3.4134
				697	-1.38	0.041	0.1139	-4.4294		697	-1.22	0.0624	0.2498	-4.9023
				2959	-0.38	0.041	0.1139	-4.4289		2959	-0.08	0.605	0.8442	-6.8728
				971	-0.35	0.041	0.1139	-4.4275		971	0	0.9992	0.9998	-7.0383
				3426	0.42	0.0412	0.1142	-4.4326		3426	0.01	0.938	0.9829	-7.0346
				1019	-0.44	0.0416	0.1152	-4.444		1019	-0.7	0.0064	0.054	-2.5018
				1420	0.8	0.0416	0.1152	-4.4432		1420	1.05	0.0141	0.089	-3.35
				2062	-0.36	0.0416	0.1152	-4.4435		2062	0.11	0.4628	0.7629	-6.7049
				1399	-1.06	0.0417	0.1154	-4.4465		1399	-1.31	0.0182	0.1066	-3.6213
				363	0.36	0.0418	0.1155	-4.4483		363	0.37	0.0376	0.1789	-4.3831
				1976	1.1	0.0419	0.1155	-4.4495		1976	0.55	0.2506	0.5811	-6.2229
				2657	0.4	0.0419	0.1155	-4.4508		2657	0.17	0.3331	0.6685	-6.4591
				3085	-0.43	0.042	0.1155	-4.4521		3085	0.14	0.434	0.7417	-6.6597
				757	-0.72	0.042	0.1155	-4.4521		757	-0.09	0.772	0.9196	-6.9864
				3059	0.44	0.0421	0.1159	-4.4561		3059	-0.15	0.4183	0.7362	-6.6331
				1529	-1.71	0.0424	0.1161	-4.4622		1529	2	0.0236	0.1282	-3.8982
				94	-0.68	0.0424	0.1161	-4.4633		94	-0.78	0.0243	0.131	-3.9285
				582	-0.35	0.0422	0.1161	-4.4592		582	-0.15	0.3228	0.6575	-6.4341
				3272	-0.54	0.0423	0.1161	-4.4601		3272	-0.18	0.4311	0.7417	-6.6549
				1386	0.53	0.0424	0.1161	-4.4632		1386	-0.12	0.5777	0.8308	-6.8465
				835	-0.45	0.0423	0.1161	-4.4596		835	-0.08	0.6465	0.8598	-6.9081
				2694	1.12	0.0424	0.1161	-4.4617		2694	0.02	0.9637	0.9898	-7.0371
				2721	-1.28	0.0426	0.1163	-4.467		2721	-0.07	0.8947	0.9647	-7.0275
				2722	-1.28	0.0426	0.1163	-4.467		2722	-0.07	0.8947	0.9647	-7.0275
				181	0.46	0.0429	0.1173	-4.4759		181	-0.13	0.4968	0.7836	-6.7527
				1687	0.62	0.0432	0.1177	-4.481		1687	0.38	0.1663	0.4666	-5.8562
				3039	0.8	0.0432	0.1177	-4.4815		3039	-0.25	0.4565	0.7579	-6.6954
				934	-0.35	0.0433	0.118	-4.4849		934	0.07	0.6102	0.8454	-6.8775
				1180	-0.8	0.0434	0.1181	-4.4863		1180	-1.15	0.0099	0.0705	-2.9801
				452	-0.34	0.0435	0.1182	-4.4883		452	-0.09	0.5507	0.8121	-6.818
				2152	-0.36	0.0436	0.1184	-4.4913		2152	-1.2	0.0001	0.005	1.7888
				2948	-0.58	0.0436	0.1184	-4.491		2948	-0.12	0.6321	0.8514	-6.8964
				1157	0.97	0.0438	0.1188	-4.4956		1157	1.66	0.0044	0.041	-2.0919
				1877	0.64	0.044	0.1193	-4.5005		1877	0.35	0.2168	0.5418	-6.0965
				633	-0.41	0.044	0.1193	-4.501		633	-0.13	0.4399	0.7461	-6.6693
				828	-0.38	0.0442	0.1198	-4.506		828	-0.07	0.6492	0.8611	-6.9103
				1811	-0.49	0.0444	0.12	-4.5095		1811	-1.43	0.0002	0.0073	1.0761
				1594	0.31	0.0443	0.12	-4.5087		1594	0.05	0.688	0.8808	-6.9385
				1802	0.35	0.0447	0.1207	-4.5165		1802	0.36	0.0414	0.1913	-4.4831
				2632	-0.69	0.0448	0.1209	-4.5192		2632	0.23	0.4317	0.7417	-6.656
				2938	-0.46	0.0451	0.1216	-4.5258		2938	-0.34	0.1081	0.3629	-5.4476
				1851	0.44	0.0452	0.1218	-4.5289		1851	-0.49	0.0309	0.1544	-4.1806
				938	-0.32	0.0452	0.1218	-4.5284		938	0.16	0.2503	0.5811	-6.2221
				3240	0.66	0.0454	0.1222	-4.5334		3240	-0.93	0.0113	0.0773	-3.1174
				3146	0.36	0.0457	0.1226	-4.5399		3146	0.71	0.0024	0.0277	-1.4353
				508	-1.1	0.0457	0.1226	-4.5387		508	-1.78	0.0062	0.0534	-2.4789
				2178	0.94	0.0456	0.1226	-4.5369		2178	1.13	0.0228	0.1252	-3.8615
				948	-0.33	0.0457	0.1226	-4.5399		948	0.13	0.3738	0.7072	-6.5492
				3072	-0.36	0.0457	0.1226	-4.5404		3072	0.04	0.8075	0.9311	-7.0016
				269	-0.72	0.046	0.1234	-4.5473		269	-1.46	0.0021	0.0248	-1.2814
				3087	0.58	0.0461	0.1234	-4.5496		3087	-0.39	0.1464	0.4335	-5.7375
				3480	-0.38	0.0461	0.1234	-4.5487		3480	-0.2	0.2396	0.568	-6.1843
				916	1.08	0.0461	0.1234	-4.5491		916	0.53	0.2734	0.609	-6.297
				1677	-0.31	0.0464	0.1238	-4.5549		1677	0.16	0.229	0.5586	-6.1446
				1749	-0.36	0.0464	0.1238	-4.5553		1749	-0.17	0.3006	0.6416	-6.3762
				3078	0.29	0.0464	0.1238	-4.5552		3078	0.01	0.9431	0.9845	-7.0352
				2627	0.37	0.0465	0.1239	-4.5568		2627	-0.14	0.386	0.715	-6.5735
				2448	-0.58	0.0467	0.1243	-4.5623		2448	-0.61	0.0395	0.1858	-4.4357
				335	0.62	0.0466	0.1243	-4.5608		335	0.23	0.3903	0.7174	-6.582
				2967	-0.66	0.0469	0.1247	-4.5668		2967	-0.23	0.432	0.7417	-6.6564
				2905	-0.28	0.0469	0.1247	-4.567		2905	0.07	0.5744	0.8287	-6.8432
				300	0.81	0.0472	0.1254	-4.5728		300	-0.28	0.4338	0.7417	-6.6595
				1710	-0.69	0.0473	0.1256	-4.5758		1710	-0.91	0.0156	0.0956	-3.4588
				59	-0.49	0.0475	0.1258	-4.5784		59	-0.89	0.0035	0.0363	-1.8588
				2524	-0.55	0.0475	0.1258	-4.579		2524	-0.74	0.015	0.0931	-3.4173
				2986	-0.55	0.0476	0.1258	-4.5814		2986	-0.16	0.4945	0.7828	-6.7496
				2322	-0.79	0.0476	0.1258	-4.5813		2322	0.2	0.5512	0.8121	-6.8186
				517	-0.41	0.0476	0.1258	-4.5806		517	-0.06	0.7425	0.9048	-6.9715
				1106	-0.46	0.048	0.1268	-4.5905		1106	-0.25	0.2325	0.5617	-6.1581
				1107	-0.46	0.048	0.1268	-4.5905		1107	-0.25	0.2325	0.5617	-6.1581
				1774	0.39	0.0481	0.1269	-4.5923		1774	0	0.9889	0.998	-7.0382
				1667	-1.87	0.0482	0.127	-4.5935		1667	1.79	0.0563	0.2352	-4.7984
				2503	-0.53	0.0483	0.1272	-4.5089		2503	1.22	0.0041	0.0399	-1.7093
				260	0.77	0.0483	0.1272	-4.5971		260	1.38	0.0041	0.0402	-2.0378
				77	-0.71	0.0483	0.1272	-4.5973		77	-0.69	0.0523	0.2231	-4.7231
				2970	-0.63	0.0485	0.1274	-4.5997		2970	-0.28	0.3206	0.6557	-6.4285
				2000	-0.52	0.0486	0.1275	-4.6019		2000	-0.14	0.5404	0.8063	-6.8064
				494	0.38	0.0486	0.1276	-4.6034		494	-0.03	0.833	0.9428	-7.0108
				2372	0.33	0.0488	0.128	-4.6073		2372	0.29	0.0735	0.2777	-5.0667
				49	0.3	0.0488	0.128	-4.6076		49	-0.01	0.9509	0.988	-7.036
				682	-0.43	0.049	0.1282	-4.6119		682	-0.65	0.0094	0.0681	-2.9179
				2738	0.35	0.049	0.1282	-4.6116		2738	-0.45	0.0189	0.11	-3.6632
				1041	1.5	0.0489	0.1282	-4.6099		1041	1.31	0.0757	0.2836	-5.0962
				1489	-0.45	0.049	0.1282	-4.6108		1489	-0.15	0.441	0.7473	-6.671
				2208	0.97	0.0491	0.1282	-4.6134		2208	0.13	0.7483	0.9067	-6.9746
				2937	0.3	0.0492	0.1284	-4.6157		2937	-0.29	0.0574	0.2377	-4.8172
				710	0.47	0.0493	0.1285	-4.6181		710	0.92	0.0026	0.0295	-1.5395
				361	0.3	0.0494	0.1285	-4.6197		361	-0.08	0.5238	0.7996	-6.7868
				3309	-0.68	0.0494	0.1285	-4.6191		3309	-0.07	0.8161	0.9352	-7.0049
				1573	-0.37	0.0494	0.1285	-4.6193		1573	-0.02	0.923	0.9766	-7.0326
				328	0.38	0.0493	0.1285	-4.6169		328	0.01	0.9688	0.9908	-7.0374
				3288	0.38	0.0495	0.1287	-4.6219		3288	-0.05	0.7612	0.9131	-6.9811
				3034	-0.5	0.0498	0.1292	-4.628		3034	0.17	0.4441	0.749	-6.6761
				2486	0.49	0.0498	0.1292	-4.6276		2486	-0.11	0.6158	0.8455	-6.8825
				2487	0.49	0.0498	0.1292	-4.6276		2487	-0.11	0.6158	0.8455	-6.8825
				844	-0.38	0.05	0.1294	-4.6316		844	-0.14	0.4069	0.7294	-6.6129
				1081	-0.39	0.0499	0.1294	-4.6307		1081	0.05	0.785	0.9243	-6.9923
				1100	-0.41	0.0501	0.1297	-4.6344		1100	-0.06	0.7508	0.9075	-6.9759
				2794	-0.51	0.0504	0.1298	-4.6392		2794	-1.85	0.0001	0.0048	2.1566
				2122	-0.9	0.0503	0.1298	-4.6374		2122	2.26	0.0007	0.012	-0.1141
				280	-0.59	0.0503	0.1298	-4.6388		280	-1.02	0.0051	0.0466	-2.2698
				1799	0.4	0.0502	0.1298	-4.6369		1799	-0.14	0.4224	0.7374	-6.6403
				852	-0.35	0.0503	0.1298	-4.637		852	-0.06	0.7152	0.8952	-6.9559
				466	-0.35	0.0507	0.1306	-4.6463		466	-0.13	0.4169	0.7349	-6.6307
				2786	0.48	0.0507	0.1306	-4.6465		2786	0	0.9994	0.9998	-7.0383
				2449	-0.86	0.0509	0.1307	-4.65		2449	-0.53	0.1838	0.4949	-5.9482
				2005	0.32	0.0509	0.1307	-4.6499		2005	0.16	0.2578	0.5905	-6.2474
				3481	-0.55	0.0508	0.1307	-4.6481		3481	-0.08	0.728	0.902	-6.9634
				2149	-0.47	0.0511	0.1311	-4.6537		2149	-0.12	0.5623	0.8191	-6.8305
				1875	0.57	0.0511	0.1312	-4.6547		1875	0.42	0.1202	0.3853	-5.5496
				698	-0.78	0.0512	0.1313	-4.6567		698	-0.54	0.1462	0.4335	-5.7359
				1150	-0.52	0.0515	0.1319	-4.6617		1150	1.84	0.0001	0.0048	1.9166
				88	-1.12	0.0516	0.132	-4.5795		88	0.46	0.4347	0.7417	-6.447
				1962	0.53	0.0516	0.132	-4.6631		1962	-0.08	0.7163	0.8952	-6.9566
				2554	0.93	0.0517	0.1322	-4.6666		2554	0.6	0.172	0.4782	-5.8875
				1164	-0.37	0.0518	0.1324	-4.6685		1164	-0.17	0.3238	0.6585	-6.4366
				529	-0.39	0.0519	0.1325	-4.6703		529	0.11	0.5327	0.8049	-6.7975
				1225	0.54	0.0521	0.1329	-4.6742		1225	-0.18	0.4456	0.7497	-6.6784
				3587	0.38	0.0523	0.1331	-4.6771		3587	-0.09	0.6078	0.8446	-6.8753
				463	-0.31	0.0522	0.1331	-4.6765		463	0.03	0.8174	0.9352	-7.0053
				31	-0.31	0.0526	0.1337	-4.683		31	-0.55	0.0048	0.0442	-2.1993
				2027	0.52	0.0526	0.1337	-4.6828		2027	0.04	0.8733	0.9584	-7.0226
				2514	-1.49	0.0528	0.1342	-4.6883		2514	-4.84	0.0002	0.0062	1.3546
				548	0.3	0.0529	0.1342	-4.6884		548	-0.03	0.8027	0.9296	-6.9997
				270	-0.39	0.0531	0.1348	-4.6938		270	-0.56	0.0127	0.0835	-3.2424
				1917	0.87	0.0532	0.1348	-4.6946		1917	1.09	0.0237	0.1285	-3.9029
				1149	0.71	0.0532	0.1348	-4.6949		1149	0.55	0.1136	0.3722	-5.4953
				2700	0.46	0.0534	0.1352	-4.699		2700	0.08	0.6831	0.8781	-6.9352
				1211	-0.35	0.0534	0.1352	-4.6996		1211	-0.03	0.868	0.9577	-7.0212
				3000	-0.88	0.0536	0.1355	-4.6188		3000	1.92	0.0058	0.0506	-2.0957
				143	-0.44	0.054	0.1364	-4.7097		143	-0.13	0.5171	0.7951	-6.7786
				1577	-0.38	0.0541	0.1367	-4.713		1577	0.61	0.0085	0.0646	-2.8169
				1229	-0.3	0.0542	0.1369	-4.7147		1229	-0.46	0.0093	0.0678	-2.904
				1761	0.47	0.0546	0.1376	-4.7208		1761	-0.27	0.2209	0.5472	-6.113
				1770	-0.43	0.0547	0.1379	-4.7241		1770	-0.05	0.8092	0.9317	-7.0023
				1485	-0.33	0.0548	0.138	-4.7254		1485	-0.02	0.9101	0.9718	-7.0304
				525	-0.41	0.0549	0.1381	-4.7265		525	0.13	0.483	0.7763	-6.734
				2663	-0.63	0.0552	0.1387	-4.7326		2663	-0.42	0.1632	0.4613	-5.8385
				2482	0.48	0.0551	0.1387	-4.7316		2482	-0.14	0.527	0.8012	-6.7907
				1223	0.43	0.0554	0.1391	-4.7359		1223	-0.21	0.2885	0.6291	-6.3423
				162	0.38	0.0555	0.1392	-4.7378		162	-0.2	0.266	0.6015	-6.2741
				1604	0.52	0.0555	0.1392	-4.7381		1604	-0.11	0.6284	0.849	-6.8934
				1040	1	0.0556	0.1393	-4.7401		1040	1.58	0.0091	0.0672	-2.8839
				5	-1.38	0.0557	0.1394	-4.7412		5	-2	0.0132	0.0849	-3.2813
				384	0.34	0.056	0.1401	-4.747		384	0.75	0.0017	0.0222	-1.1015
				726	1.02	0.0561	0.1403	-4.7494		726	-0.05	0.9207	0.9758	-7.0322
				1482	0.59	0.0561	0.1403	-4.7498		1482	0	0.9896	0.9983	-7.0382
				1578	-0.31	0.0565	0.1407	-4.7565		1578	0.8	0.0007	0.012	-0.1337
				3147	0.55	0.0565	0.1407	-4.7555		3147	1.13	0.0026	0.0295	-1.5461
				2157	-0.33	0.0564	0.1407	-4.7538		2157	-0.23	0.1518	0.4436	-5.7714
				782	-0.39	0.0564	0.1407	-4.7546		782	-0.22	0.2396	0.568	-6.1841
				662	-0.29	0.0563	0.1407	-4.7534		662	-0.05	0.7023	0.8908	-6.9479
				2374	0.49	0.0567	0.1411	-4.7597		2374	0.36	0.1356	0.4146	-5.6653
				3188	-0.47	0.0567	0.1411	-4.7602		3188	-0.28	0.2159	0.5403	-6.0928
				1032	0.51	0.057	0.1413	-4.7649		1032	-0.66	0.0224	0.1237	-3.8429
				2574	0.53	0.0569	0.1413	-4.7634		2574	0.13	0.5905	0.8365	-6.8592
				1266	-0.37	0.0569	0.1413	-4.764		1266	0.02	0.9252	0.9766	-7.0329
				1267	-0.37	0.0569	0.1413	-4.764		1267	0.02	0.9252	0.9766	-7.0329
				410	-0.38	0.0572	0.1417	-4.7688		410	-0.18	0.2999	0.6416	-6.3743
				1007	-1.11	0.0572	0.1417	-4.7684		1007	-0.22	0.6682	0.8711	-6.9246
				542	-0.36	0.0575	0.1422	-4.7735		542	0.02	0.924	0.9766	-7.0327
				2816	-0.57	0.0576	0.1423	-4.7762		2816	-0.91	0.0092	0.0673	-2.8926
				2479	0.33	0.0576	0.1423	-4.7752		2479	-0.16	0.2982	0.6399	-6.3696
				3305	0.39	0.0576	0.1423	-4.7754		3305	-0.16	0.3744	0.7072	-6.5505
				1930	0.56	0.0581	0.1432	-4.7848		1930	0.59	0.0493	0.2141	-4.6623
				189	0.36	0.058	0.1432	-4.7836		189	-0.28	0.1174	0.379	-5.5268
				2817	0.32	0.058	0.1432	-4.7829		2817	-0.15	0.3293	0.6646	-6.4501
				2113	-0.53	0.0584	0.1439	-4.7899		2113	-0.38	0.1464	0.4335	-5.737
				2287	-0.57	0.0585	0.144	-4.7919		2287	0.37	0.1804	0.4911	-5.931
				2318	-0.4	0.0585	0.144	-4.7921		2318	0.06	0.7279	0.902	-6.9634
				1909	-0.79	0.0588	0.1442	-4.7969		1909	-1.08	0.0186	0.1084	-3.6441
				1377	-0.72	0.0589	0.1442	-4.7982		1377	-0.66	0.078	0.2893	-5.1267
				1562	-0.52	0.0587	0.1442	-4.7947		1562	-0.37	0.1441	0.4301	-5.7223
				1701	-0.45	0.0589	0.1442	-4.7982		1701	-0.11	0.578	0.8309	-6.8468
				544	0.28	0.0588	0.1442	-4.7962		544	-0.07	0.5855	0.8354	-6.8543
				3544	-0.46	0.0587	0.1442	-4.7952		3544	-0.09	0.6754	0.8749	-6.9298
				2146	0.33	0.0588	0.1442	-4.7969		2146	0	0.9792	0.9938	-7.0379
				2965	-0.77	0.0592	0.1446	-4.8029		2965	-0.35	0.3374	0.6739	-6.4694
				770	0.82	0.0592	0.1446	-4.8029		770	-0.15	0.6813	0.8778	-6.9339
				2803	-0.68	0.0596	0.1456	-4.8101		2803	-1.43	0.0024	0.0278	-1.4456
				1228	-0.3	0.0598	0.146	-4.8141		1228	-0.4	0.0219	0.1215	-3.8172
				1430	0.35	0.0599	0.146	-4.8148		1430	0.1	0.5536	0.8131	-6.8212
				2608	0.34	0.06	0.1461	-4.8176		2608	0.74	0.0021	0.0249	-1.2865
				2405	-0.51	0.06	0.1461	-4.817		2405	-0.85	0.0075	0.0595	-2.6765
				2996	1.23	0.06	0.1461	-4.817		2996	-1.05	0.0978	0.337	-5.3496
				1518	0.43	0.0602	0.1466	-4.8211		1518	-0.28	0.1911	0.508	-5.9833
				1772	-0.58	0.0603	0.1466	-4.8223		1772	-0.12	0.6442	0.8585	-6.9063
				2671	0.87	0.0604	0.1468	-4.8239		2671	-1.37	0.0106	0.0736	-3.0431
				30	-1.16	0.0607	0.1474	-4.8289		30	-1.78	0.0114	0.0773	-3.1227
				1869	-0.66	0.061	0.1479	-4.8338		1869	0.05	0.8816	0.9624	-7.0246
				3153	-0.38	0.0609	0.1479	-4.8329		3153	0.01	0.9323	0.9798	-7.0339
				2918	-0.27	0.0611	0.148	-4.835		2918	-0.02	0.8403	0.9444	-7.0132
				446	0.45	0.0613	0.1483	-4.8382		446	-0.08	0.6882	0.8808	-6.9386
				826	-0.3	0.0613	0.1484	-4.8392		826	0.07	0.6113	0.8455	-6.8784
				1193	-0.56	0.0617	0.1486	-4.8451		1193	-0.98	0.0067	0.0555	-2.5608
				2787	-1.25	0.0617	0.1486	-4.8459		2787	1.75	0.0181	0.1064	-3.6161
				3450	-0.43	0.0616	0.1486	-4.8436		3450	-0.14	0.4868	0.7776	-6.7391
				1376	-0.93	0.0615	0.1486	-4.8424		1376	-0.23	0.5888	0.836	-6.8574
				1173	0.35	0.0617	0.1486	-4.8445		1173	-0.07	0.6725	0.8732	-6.9277
				2624	0.31	0.0615	0.1486	-4.8417		2624	-0.05	0.7413	0.9046	-6.9709
				1848	-1.32	0.0616	0.1486	-4.8435		1848	-0.06	0.9257	0.9766	-7.033
				2298	-0.4	0.0616	0.1486	-4.8442		2298	-0.01	0.9627	0.9896	-7.037
				3190	-0.37	0.0621	0.1493	-4.8516		3190	0.13	0.4635	0.7629	-6.7058
				3181	0.46	0.0622	0.1494	-4.8528		3181	0.16	0.475	0.7699	-6.7227
				2720	-1.33	0.0623	0.1497	-4.8553		2720	-0.03	0.9621	0.9896	-7.0369
				2395	-0.44	0.0626	0.1501	-4.8594		2395	-0.73	0.0084	0.064	-2.795
				1512	-0.47	0.0626	0.1501	-4.8602		1512	-0.29	0.2115	0.5353	-6.0745
				1536	0.29	0.0627	0.1501	-4.861		1536	-0.14	0.3123	0.6504	-6.4072
				2020	-0.36	0.0626	0.1501	-4.8604		2020	0.07	0.6742	0.874	-6.9289
				759	-0.74	0.0627	0.1501	-4.8615		759	-0.04	0.9009	0.9666	-7.0287
				663	-0.31	0.0628	0.1503	-4.8637		663	-0.09	0.5373	0.806	-6.8029
				2004	-0.51	0.0629	0.1505	-4.8655		2004	-0.21	0.3972	0.7211	-6.5951
				340	-1.12	0.0631	0.1507	-4.8674		340	2.16	0.0042	0.0406	-2.0621
				3222	-0.38	0.0632	0.1509	-4.8694		3222	-0.58	0.0132	0.0848	-3.279
				3209	0.43	0.0634	0.1513	-4.8731		3209	0	0.9926	0.9985	-7.0383
				1733	-0.35	0.0636	0.1518	-4.8766		1733	-0.05	0.7741	0.9196	-6.9873
				35	-0.76	0.0642	0.1527	-4.8848		35	-0.97	0.0264	0.1393	-4.0165
				2661	-0.37	0.0641	0.1527	-4.8839		2661	-0.44	0.0352	0.1703	-4.3168
				645	-1.12	0.0641	0.1527	-4.884		645	-0.59	0.2831	0.6215	-6.3265
				2110	-0.8	0.0646	0.1534	-4.8912		2110	-0.89	0.0447	0.202	-4.562
				3580	-0.35	0.0645	0.1534	-4.8902		3580	-0.11	0.4885	0.7782	-6.7414
				3011	1.04	0.0646	0.1534	-4.8909		3011	-0.32	0.5145	0.7939	-6.7755
				3237	-0.62	0.0649	0.1538	-4.8957		3237	1.94	0.0003	0.0084	0.6765
				1182	-0.32	0.0649	0.1538	-4.8956		1182	-0.13	0.3835	0.7136	-6.5688
				3552	0.3	0.0651	0.1543	-4.8995		3552	-0.53	0.0063	0.054	-2.4978
				2276	-0.32	0.0652	0.1544	-4.9005		2276	0.13	0.4027	0.7244	-6.6052
				2286	-0.59	0.0654	0.1546	-4.9039		2286	-0.18	0.5217	0.7972	-6.7844
				2052	-0.67	0.0654	0.1546	-4.9047		2052	-0.15	0.6443	0.8585	-6.9064
				613	-0.3	0.0653	0.1546	-4.9032		613	-0.04	0.8016	0.929	-6.9992
				2761	-0.4	0.0654	0.1546	-4.9041		2761	0.01	0.9594	0.9896	-7.0367
				2256	0.32	0.0656	0.1548	-4.9068		2256	0.21	0.1931	0.5103	-5.9929
				3323	-0.5	0.0657	0.1549	-4.9079		3323	-0.07	0.7714	0.9196	-6.9861
				3247	-0.37	0.0657	0.155	-4.9093		3247	0.19	0.3093	0.648	-6.3995
				723	0.37	0.066	0.1554	-4.9128		723	0.31	0.1147	0.3746	-5.5049
				1442	-1.68	0.066	0.1554	-4.9139		1442	-0.43	0.5885	0.8359	-6.8572
				322	-0.37	0.066	0.1554	-4.9135		322	-0.09	0.5989	0.8427	-6.8671
				540	-0.38	0.0663	0.1558	-4.9176		540	-0.43	0.0427	0.1957	-4.5151
				3125	0.33	0.0663	0.1558	-4.9176		3125	0.08	0.6032	0.8442	-6.8711
				646	-0.5	0.0665	0.1559	-4.9201		646	-0.44	0.0963	0.3337	-5.3343
				950	-0.38	0.0664	0.1559	-4.9187		950	0.16	0.3713	0.7047	-6.544
				657	-0.36	0.0665	0.1559	-4.9205		657	-0.13	0.4628	0.7629	-6.7049
				2991	-0.26	0.0666	0.1562	-4.923		2991	-0.22	0.1098	0.3659	-5.4629
				175	0.37	0.0669	0.1564	-4.9271		175	-0.21	0.2495	0.5803	-6.2192
				2489	0.43	0.0668	0.1564	-4.9258		2489	-0.1	0.6126	0.8455	-6.8796
				752	-1.87	0.0668	0.1564	-4.9247		752	0.3	0.7346	0.904	-6.9672
				896	-0.37	0.0669	0.1564	-4.9263		896	0.01	0.9398	0.9834	-7.0348
				2713	0.35	0.0671	0.1567	-4.9292		2713	-0.05	0.7803	0.9218	-6.9902
				992	-1.69	0.0673	0.1571	-4.9328		992	-1.67	0.0694	0.2671	-5.0097
				78	-0.34	0.0676	0.1576	-4.9367		78	-0.25	0.1538	0.4469	-5.7837
				768	0.98	0.0678	0.1581	-4.9405		768	0.44	0.3566	0.6909	-6.5129
				3402	0.4	0.0679	0.1582	-4.9416		3402	-0.48	0.0385	0.1819	-4.4095
				2125	-0.27	0.068	0.1584	-4.9434		2125	-0.16	0.2482	0.5792	-6.2148
				1476	-0.53	0.0683	0.1589	-4.9482		1476	-1.08	0.0037	0.0373	-1.9022
				974	-0.42	0.0683	0.1589	-4.9481		974	-0.09	0.6405	0.8563	-6.9033
				28	-0.38	0.0686	0.1594	-4.952		28	-0.72	0.0054	0.0479	-2.3194
				2225	-0.65	0.0687	0.1597	-4.954		2225	-1.23	0.0055	0.0484	-2.3407
				989	0.7	0.0688	0.1597	-4.9547		989	-0.02	0.9537	0.9896	-7.0363
				2989	1.01	0.069	0.1601	-4.9582		2989	0.33	0.4962	0.7836	-6.7518
				1459	0.41	0.0691	0.1602	-4.9596		1459	-0.14	0.484	0.7763	-6.7353
				1952	-0.4	0.0693	0.1604	-4.9615		1952	0.07	0.7348	0.904	-6.9673
				3537	0.28	0.0694	0.1608	-4.9642		3537	0.02	0.8843	0.9635	-7.0252
				3470	-0.27	0.0695	0.1609	-4.9654		3470	0.31	0.0426	0.1957	-4.5138
				33	-0.95	0.0698	0.1613	-4.9688		33	-0.51	0.2861	0.6256	-6.3351
				2523	-0.41	0.07	0.1616	-4.9716		2523	-0.76	0.0056	0.0492	-2.3686
				2278	0.75	0.0701	0.1616	-4.7105		2278	-0.54	0.0986	0.3391	-5.2951
				2307	0.49	0.07	0.1616	-4.9721		2307	0.19	0.4347	0.7417	-6.6609
				1674	-0.27	0.07	0.1616	-4.9726		1674	0.04	0.7322	0.9033	-6.9659
				3063	-0.43	0.0704	0.1621	-4.9776		3063	0.25	0.2477	0.5791	-6.2129
				951	-0.38	0.0704	0.1621	-4.9778		951	0.04	0.8374	0.9439	-7.0123
				2426	-0.29	0.0707	0.1624	-4.9078		2426	1.18	0.0005	0.0099	0.5297
				2672	0.27	0.0706	0.1624	-4.9809		2672	-0.13	0.3401	0.6765	-6.4757
				3280	-0.52	0.0705	0.1624	-4.9799		3280	-0.15	0.5489	0.8105	-6.816
				3438	-0.88	0.0709	0.1629	-4.9111		3438	-1.04	0.0795	0.2934	-4.8844
				953	-0.3	0.0711	0.1631	-4.9872		953	0.04	0.7906	0.9262	-6.9947
				2743	-0.36	0.0712	0.1633	-4.9893		2743	-0.23	0.2097	0.534	-6.067
				597	-0.42	0.0712	0.1633	-4.9889		597	-0.05	0.8047	0.9297	-7.0005
				833	-0.4	0.0712	0.1633	-4.99		833	-0.03	0.8928	0.9647	-7.0271
				87	-1.31	0.0718	0.1642	-4.9981		87	2.32	0.0078	0.0607	-2.7162
				1208	-0.69	0.0717	0.1642	-4.9967		1208	-0.76	0.0535	0.2272	-4.7466
				1893	0.3	0.0718	0.1642	-4.997		1893	-0.23	0.1477	0.436	-5.7459
				2825	-0.68	0.0718	0.1642	-4.9973		2825	-0.2	0.549	0.8105	-6.8161
				2590	0.33	0.0721	0.1646	-5.0021		2590	1.18	0.0002	0.0061	1.3698
				3123	0.35	0.0721	0.1646	-5.0013		3123	0.07	0.6764	0.8757	-6.9305
				1099	-0.33	0.0722	0.1647	-5.0028		1099	-0.15	0.373	0.7061	-6.5476
				1820	-0.35	0.0724	0.165	-4.8255		1820	0.55	0.054	0.2282	-4.2386
				488	-2.05	0.0727	0.1654	-5.0096		488	2.34	0.0476	0.2098	-4.6272
				3139	0.57	0.0727	0.1654	-5.0108		3139	-0.63	0.0549	0.2304	-4.7729
				3234	2.75	0.0726	0.1654	-5.0088		3234	0.94	0.4914	0.7809	-6.7454
				1231	-1.07	0.0727	0.1654	-5.0106		1231	0.29	0.5762	0.8299	-6.845
				936	-0.29	0.0731	0.166	-5.015		936	0.18	0.2348	0.5633	-6.1667
				1575	-0.29	0.0731	0.166	-5.0153		1575	0.15	0.3111	0.6491	-6.4041
				1695	-0.62	0.0733	0.1663	-4.9451		1695	-1.27	0.0122	0.0807	-2.8931
				32	-0.77	0.0733	0.1664	-5.0189		32	-0.75	0.0808	0.2957	-5.1617
				2316	0.62	0.0736	0.1668	-4.7611		2316	1.26	0.002	0.0248	-1.0991
				2894	-0.39	0.0736	0.1668	-5.0229		2894	-0.14	0.469	0.7656	-6.714
				920	0.25	0.074	0.1673	-5.0277		920	0.3	0.0453	0.2035	-4.5754
				1450	-0.64	0.0739	0.1673	-5.0268		1450	-0.7	0.0576	0.2379	-4.8209
				456	-0.33	0.0739	0.1673	-5.0263		456	-0.15	0.3701	0.7039	-6.5417
				396	-0.27	0.074	0.1673	-5.0285		396	-0.07	0.6187	0.846	-6.885
				900	-0.42	0.0741	0.1673	-5.0288		900	-0.01	0.9623	0.9896	-7.037
				1261	-0.58	0.0741	0.1674	-5.0299		1261	-1.05	0.0075	0.0595	-2.676
				753	-0.33	0.0743	0.1676	-5.032		753	-0.27	0.1226	0.3911	-5.5685
				2373	0.43	0.0745	0.1677	-5.0343		2373	0.45	0.0618	0.2485	-4.8932
				2098	-0.55	0.0744	0.1677	-5.0329		2098	-0.27	0.3377	0.674	-6.4701
				855	-0.31	0.0744	0.1677	-5.0335		855	-0.15	0.343	0.6792	-6.4824
				248	-0.34	0.0747	0.168	-5.0375		248	-0.85	0.0014	0.0194	-0.8636
				1294	-0.55	0.0747	0.168	-5.0368		1294	-0.05	0.8598	0.9544	-7.019
				781	-0.38	0.0748	0.1681	-5.0385		781	0.02	0.8988	0.9658	-7.0283
				1138	-0.61	0.0749	0.1682	-5.0402		1138	-0.64	0.0677	0.2627	-4.9852
				695	1.35	0.075	0.1683	-5.041		695	0.97	0.1772	0.4869	-5.9147
				89	-1.21	0.0752	0.1686	-5.0435		89	-0.1	0.8651	0.957	-7.0205
				1403	-0.32	0.0754	0.1688	-5.0461		1403	-0.28	0.1063	0.3598	-5.4312
				2362	0.38	0.0753	0.1688	-5.0457		2362	-0.22	0.2728	0.6088	-6.2953
				1547	-0.63	0.0756	0.1692	-5.049		1547	-0.43	0.1915	0.508	-5.9855
				837	-0.35	0.0757	0.1692	-5.0509		837	0.18	0.3161	0.653	-6.4172
				836	-0.35	0.0757	0.1692	-5.0508		836	0.18	0.3198	0.6555	-6.4265
				2943	-0.31	0.0758	0.1692	-5.0514		2943	-0.09	0.584	0.8345	-6.8528
				1676	-0.29	0.0758	0.1692	-5.0513		1676	0.06	0.6955	0.8856	-6.9435
				1889	-0.42	0.076	0.1696	-5.0543		1889	-0.73	0.0092	0.0673	-2.8916
				1425	-0.54	0.0766	0.1708	-4.991		1425	-0.81	0.0407	0.1893	-4.1876
				2723	-0.4	0.0766	0.1708	-5.0626		2723	-0.3	0.1649	0.4638	-5.8483
				241	0.4	0.0769	0.1713	-5.0664		241	0.52	0.0297	0.1502	-4.1387
				2176	0.39	0.077	0.1714	-5.0679		2176	-0.29	0.164	0.4627	-5.8434
				875	-0.32	0.077	0.1714	-5.0674		875	0.16	0.3492	0.6837	-6.4965
				1731	-0.32	0.0773	0.1717	-5.0001		1731	1.03	0.0018	0.0227	-0.8266
				1214	-0.5	0.0772	0.1717	-5.0703		1214	-0.11	0.6534	0.8631	-6.9135
				993	0.45	0.0773	0.1718	-5.0719		993	0.35	0.1486	0.4377	-5.7512
				1131	-0.72	0.0775	0.1719	-5.0738		1131	-1.15	0.0141	0.0891	-3.3551
				747	-0.57	0.0776	0.1719	-5.0747		747	-0.75	0.0298	0.1505	-4.1422
				1270	-0.3	0.0775	0.1719	-5.0738		1270	-0.13	0.3825	0.7129	-6.5668
				2537	0.41	0.0778	0.1723	-5.0778		2537	-0.21	0.3176	0.6549	-6.421
				3292	-0.49	0.0782	0.1732	-5.083		3292	-0.67	0.0261	0.1383	-4.0037
				2935	-0.47	0.0786	0.1739	-5.0881		2935	-0.19	0.4361	0.7436	-6.6632
				337	0.31	0.0788	0.1743	-5.0905		337	0.03	0.8297	0.9413	-7.0097
				832	-0.37	0.0792	0.1749	-5.0951		832	-0.02	0.914	0.9731	-7.0311
				329	0.36	0.0795	0.1755	-5.0988		329	-0.13	0.485	0.7768	-6.7366
				1908	-0.67	0.0796	0.1756	-5.1009		1908	-1.27	0.0064	0.054	-2.505
				2958	-0.52	0.0796	0.1756	-5.1003		2958	-0.32	0.245	0.5744	-6.2034
				2975	1.14	0.0799	0.1761	-5.1041		2975	1.33	0.0493	0.2141	-4.6634
				3513	-0.28	0.0801	0.1764	-5.1067		3513	-0.15	0.2956	0.6383	-6.3623
				1494	-0.33	0.08	0.1764	-5.1061		1494	0.16	0.3346	0.6709	-6.4628
				658	-0.29	0.0802	0.1765	-5.1081		658	-0.12	0.4041	0.7259	-6.6079
				2823	-0.29	0.0804	0.1766	-5.1106		2823	-0.1	0.5038	0.7869	-6.7618
				2824	-0.29	0.0804	0.1766	-5.1106		2824	-0.1	0.5038	0.7869	-6.7618
				3179	0.53	0.0804	0.1766	-5.1106		3179	0.04	0.89	0.9645	-7.0265
				790	-0.35	0.0807	0.177	-5.1136		790	-0.03	0.8846	0.9635	-7.0253
				2460	0.41	0.081	0.1777	-5.1177		2460	0.35	0.1199	0.3847	-5.5473
				1310	0.5	0.0811	0.1777	-5.1192		1310	0.05	0.8456	0.9477	-7.0149
				186	0.29	0.0811	0.1777	-5.1191		186	-0.01	0.931	0.9796	-7.0337
				2093	-0.47	0.0812	0.1779	-5.1208		2093	-0.17	0.4849	0.7768	-6.7365
				881	-0.42	0.0815	0.1783	-5.1235		881	-0.01	0.9608	0.9896	-7.0368
				2647	-0.42	0.0817	0.1785	-5.1268		2647	-0.43	0.0717	0.2728	-5.0422
				1349	-0.31	0.0817	0.1785	-5.1267		1349	-0.26	0.1292	0.4028	-5.6192
				1347	-0.38	0.0817	0.1785	-5.1265		1347	-0.13	0.5202	0.7964	-6.7825
				924	0.89	0.0819	0.1787	-5.1283		924	0.18	0.6981	0.888	-6.9452
				1324	-0.61	0.0825	0.1801	-5.1366		1324	-3.87	0	0.0023	4.6369
				1775	0.32	0.0829	0.1807	-5.1407		1775	-0.18	0.2863	0.6256	-6.3359
				668	-0.4	0.083	0.1809	-5.1421		668	-0.17	0.4063	0.7288	-6.6119
				2112	0.29	0.0831	0.1809	-5.143		2112	0.01	0.9565	0.9896	-7.0365
				1645	-1.57	0.0835	0.1815	-5.148		1645	1.55	0.0872	0.3093	-5.2366
				3086	0.55	0.0835	0.1815	-5.1477		3086	0.52	0.0978	0.337	-5.3498
				2239	0.44	0.084	0.1824	-5.1537		2239	0.28	0.2451	0.5744	-6.2037
				1834	-0.48	0.0841	0.1825	-5.1546		1834	-0.2	0.4302	0.7416	-6.6534
				873	-0.34	0.0843	0.1828	-5.157		873	-0.35	0.0771	0.2866	-5.1148
				1070	-1.16	0.0844	0.1831	-5.159		1070	-1.25	0.0673	0.2627	-4.9787
				894	-0.3	0.086	0.1863	-5.1767		894	-0.17	0.2971	0.6399	-6.3666
				415	-0.28	0.0864	0.187	-5.1819		415	-0.2	0.203	0.5248	-6.0379
				485	-0.24	0.0865	0.187	-5.1824		485	0.11	0.4011	0.7238	-6.6023
				3322	-0.47	0.0864	0.187	-5.1822		3322	-0.13	0.5894	0.8362	-6.858
				2484	0.3	0.0866	0.1872	-5.184		2484	-0.24	0.1567	0.4519	-5.8007
				1509	0.37	0.0866	0.1872	-5.1845		1509	-0.09	0.6367	0.8535	-6.9003
				2242	-0.46	0.0869	0.1876	-5.1871		2242	-0.66	0.0254	0.1354	-3.9741
				2927	-0.3	0.0869	0.1876	-5.1878		2927	-0.29	0.0953	0.3317	-5.3248
				2453	-0.45	0.087	0.1877	-5.1887		2453	-0.6	0.0325	0.1603	-4.2338
				895	-0.36	0.0874	0.1884	-5.1931		895	-0.03	0.8516	0.9504	-7.0167
				2500	-0.34	0.0877	0.1887	-5.1968		2500	-0.55	0.0165	0.0998	-3.5205
				2493	0.29	0.0877	0.1887	-5.196		2493	-0.18	0.2529	0.5836	-6.2308
				968	-0.26	0.0876	0.1887	-5.1954		968	0.09	0.5311	0.8049	-6.7956
				144	-0.36	0.0887	0.1906	-5.2074		144	0.07	0.7102	0.8944	-6.9529
				866	-0.37	0.0887	0.1906	-5.2082		866	-0.05	0.8035	0.9296	-7
				1746	-0.3	0.0888	0.1906	-5.2088		1746	-0.03	0.8464	0.948	-7.0151
				809	-0.29	0.0887	0.1906	-5.2075		809	0	0.9999	0.9999	-7.0383
				2028	0.53	0.089	0.1908	-5.2106		2028	0.07	0.7865	0.9245	-6.9929
				1501	-0.54	0.0894	0.1915	-5.0533		1501	1.95	0.0038	0.0378	-1.3363
				2538	-0.56	0.0894	0.1915	-5.2152		2538	-0.63	0.0608	0.2462	-4.876
				3167	0.42	0.0894	0.1915	-5.2159		3167	0.01	0.9605	0.9896	-7.0368
				2357	0.77	0.0896	0.1916	-4.9613		2357	0.2	0.5419	0.8066	-6.7992
				587	-0.36	0.0895	0.1916	-5.2169		587	0	0.983	0.9948	-7.0381
				107	0.76	0.0897	0.1917	-5.2184		107	1.34	0.0114	0.0773	-3.1242
				3554	0.34	0.0909	0.1943	-5.2323		3554	-0.14	0.4316	0.7417	-6.6558
				2529	0.28	0.0912	0.1946	-5.2346		2529	0.35	0.0485	0.2124	-4.6462
				1265	-0.34	0.0914	0.1948	-5.2367		1265	0.03	0.8641	0.9565	-7.0202
				1737	-0.34	0.0914	0.1948	-5.2367		1737	0.03	0.8641	0.9565	-7.0202
				577	-1.46	0.0915	0.195	-5.2384		577	-0.08	0.9189	0.9751	-7.0319
				3591	0.27	0.0917	0.1953	-5.2403		3591	0.04	0.7718	0.9196	-6.9862
				1323	-0.7	0.0922	0.1963	-5.246		1323	-0.67	0.1031	0.3515	-5.4015
				3148	-0.31	0.0923	0.1963	-5.2467		3148	0.22	0.2137	0.5373	-6.0835
				1488	-0.3	0.0924	0.1964	-5.2477		1488	0.32	0.0827	0.3007	-5.1839
				784	-0.27	0.0927	0.1968	-5.251		784	-0.1	0.5064	0.789	-6.7651
				824	-0.33	0.0926	0.1968	-5.2504		824	-0.04	0.8045	0.9297	-7.0004
				964	-0.26	0.0929	0.1972	-5.2535		964	0	0.9996	0.9998	-7.0383
				354	3.4	0.093	0.1973	-5.2543		354	-0.86	0.6344	0.8524	-6.8984
				1707	0.47	0.0933	0.1977	-5.2572		1707	-0.29	0.2688	0.6059	-6.2828
				1844	0.41	0.0937	0.1981	-5.2614		1844	-0.61	0.0253	0.1353	-3.9711
				1743	0.43	0.0935	0.1981	-5.2597		1743	0.61	0.0293	0.1493	-4.1244
				1194	-1.04	0.0935	0.1981	-5.2599		1194	-0.91	0.1332	0.4096	-5.6482
				414	-0.27	0.0936	0.1981	-5.2607		414	-0.16	0.2968	0.6399	-6.3656
				724	0.47	0.0945	0.1998	-5.2703		724	0.39	0.1498	0.4396	-5.7592
				1602	0.67	0.0946	0.1999	-5.2711		1602	0.18	0.6236	0.8478	-6.8892
				2216	-0.3	0.0949	0.2004	-5.2742		2216	-0.14	0.4101	0.7312	-6.6187
				2714	0.32	0.0954	0.2008	-5.2793		2714	0.67	0.0057	0.0499	-2.3908
				2641	-0.32	0.0953	0.2008	-5.2785		2641	-0.19	0.2819	0.6201	-6.3229
				2754	0.36	0.0952	0.2008	-5.2774		2754	-0.17	0.3946	0.7194	-6.5902
				3565	-0.36	0.0953	0.2008	-5.2784		3565	-0.16	0.4127	0.7313	-6.6234
				2055	-0.29	0.0955	0.2008	-5.2799		2055	0.07	0.67	0.8714	-6.9259
				2782	0.38	0.0953	0.2008	-5.2783		2782	-0.08	0.6808	0.8778	-6.9336
				1284	-0.58	0.0956	0.201	-5.2812		1284	0.2	0.5289	0.8035	-6.793
				509	-0.65	0.0958	0.2013	-5.2835		509	-1.22	0.0094	0.0682	-2.9217
				2180	-0.42	0.0962	0.202	-5.2874		2180	-0.87	0.0057	0.0499	-2.3908
				1127	1.43	0.0969	0.2033	-5.2942		1127	3.04	0.0053	0.0478	-2.3077
				119	-1	0.0971	0.2037	-5.2966		119	-0.22	0.6818	0.8781	-6.9343
				1757	-0.59	0.0974	0.2043	-5.3		1757	-0.23	0.4694	0.7656	-6.7145
				1398	-0.47	0.0976	0.2045	-5.3014		1398	-1.09	0.0036	0.0368	-1.8852
				2767	-0.37	0.0979	0.2049	-5.3041		2767	-0.21	0.2983	0.6399	-6.3698
				3111	0.86	0.0983	0.2057	-5.3084		3111	-0.75	0.1411	0.4241	-5.7024
				2858	0.34	0.0984	0.2058	-5.3098		2858	0.48	0.0325	0.1602	-4.2318
				1220	0.44	0.0985	0.206	-5.3108		1220	-0.15	0.5384	0.8062	-6.8041
				1141	-0.47	0.0989	0.2063	-5.3144		1141	-0.66	0.0334	0.1639	-4.2624
				1913	-0.26	0.0988	0.2063	-5.3131		1913	-0.25	0.1197	0.3846	-5.5457
				296	0.46	0.0988	0.2063	-5.3134		296	0.15	0.5442	0.8085	-6.8107
				1847	-0.4	0.0994	0.207	-5.2568		1847	3.92	0	0.0023	4.1958
				1044	-0.22	0.0994	0.207	-5.3191		1044	-0.04	0.7306	0.9028	-6.9649
				980	-0.36	0.0992	0.207	-5.3178		980	0	0.9976	0.9998	-7.0383
				871	-0.4	0.0996	0.2073	-5.3211		871	0.13	0.5683	0.8227	-6.8369
				514	-0.3	0.0999	0.2074	-5.3239		514	-0.13	0.4372	0.7443	-6.665
				2848	-0.48	0.0998	0.2074	-5.3237		2848	0.14	0.6053	0.8442	-6.8731
				3103	-0.26	0.0999	0.2074	-5.3239		3103	-0.05	0.7008	0.8896	-6.947
				3056	-0.31	0.0999	0.2074	-5.3239		3056	-0.06	0.7282	0.902	-6.9636
				783	-0.38	0.1005	0.2086	-5.3303		783	-0.22	0.3003	0.6416	-6.3754
				1264	-0.28	0.1006	0.2087	-5.3309		1264	0.06	0.6868	0.8806	-6.9377
				1460	-1.18	0.1009	0.2092	-5.3339		1460	0.43	0.5061	0.789	-6.7648
				1350	-0.32	0.1011	0.2094	-5.3359		1350	-0.26	0.1779	0.488	-5.9182
				899	-0.28	0.1011	0.2094	-5.3357		899	0.07	0.6467	0.8598	-6.9083
				2451	-1.05	0.1013	0.2095	-5.338		2451	-0.97	0.1261	0.3977	-5.5955
				2903	-0.31	0.1013	0.2095	-5.3376		2903	-0.25	0.1724	0.4786	-5.8893
				3400	0.53	0.1013	0.2095	-5.3377		3400	-0.18	0.5349	0.806	-6.8
				3226	-0.5	0.1021	0.2109	-5.3455		3226	0.1	0.7091	0.8944	-6.9521
				1196	-0.4	0.1026	0.2116	-5.3507		1196	-0.27	0.2392	0.568	-6.1826
				416	-0.33	0.1025	0.2116	-5.3492		416	-0.16	0.3845	0.7142	-6.5708
				1326	0.88	0.1025	0.2116	-5.3494		1326	-0.25	0.608	0.8446	-6.8755
				3214	0.36	0.1026	0.2116	-5.3507		3214	-0.07	0.7292	0.9024	-6.9641
				2802	0.41	0.1029	0.2121	-5.3535		2802	-0.56	0.0393	0.185	-4.4287
				1781	0.38	0.1032	0.2125	-5.3564		1781	-0.32	0.1627	0.4609	-5.8361
				966	-0.3	0.1033	0.2125	-5.3565		966	0.03	0.8397	0.9443	-7.013
				3040	0.74	0.1036	0.2132	-5.3602		3040	-0.59	0.1789	0.49	-5.9233
				1080	-0.27	0.1037	0.2132	-5.3608		1080	0.21	0.1901	0.5068	-5.9786
				1555	0.5	0.1038	0.2132	-5.3619		1555	-0.05	0.8565	0.9525	-7.0181
				1093	0.38	0.1038	0.2132	-5.3619		1093	0.01	0.9775	0.9936	-7.0378
				1977	-0.38	0.1044	0.2142	-5.3669		1977	0.42	0.0797	0.2934	-5.1483
				735	0.28	0.1047	0.2147	-5.3698		735	-0.21	0.2075	0.5312	-6.0576
				2888	-0.36	0.1048	0.2148	-5.3709		2888	-0.1	0.6214	0.8474	-6.8874
				411	-0.23	0.105	0.215	-5.3728		411	-0.12	0.3585	0.6918	-6.5171
				3196	0.39	0.1049	0.215	-5.3723		3196	-0.05	0.822	0.9365	-7.007
				349	0.26	0.1059	0.2165	-5.381		349	0.55	0.0066	0.0548	-2.5439
				1659	-0.41	0.1059	0.2165	-5.3814		1659	-0.4	0.115	0.3746	-5.5069
				3045	-0.3	0.1059	0.2165	-5.3813		3045	-0.04	0.8287	0.9407	-7.0093
				1782	-0.23	0.106	0.2165	-5.3817		1782	0.03	0.8431	0.9459	-7.0141
				1884	-0.39	0.1063	0.2167	-5.3846		1884	0.55	0.0374	0.1784	-4.3772
				2111	-0.55	0.1061	0.2167	-5.3832		2111	-0.41	0.2072	0.531	-6.056
				273	-2.2	0.1062	0.2167	-5.3842		273	0.21	0.8616	0.9549	-7.0195
				1160	-0.35	0.1065	0.217	-5.3863		1160	-0.06	0.7375	0.9046	-6.9688
				2512	-0.53	0.1067	0.2173	-5.3881		2512	-0.21	0.4894	0.7793	-6.7427
				3036	-0.75	0.107	0.2179	-5.3915		3036	-0.51	0.2443	0.5741	-6.2009
				3345	-0.49	0.1075	0.218	-5.3952		3345	-1.64	0.0006	0.0111	0.0092
				1402	-0.62	0.1075	0.218	-5.3957		1402	1.81	0.0012	0.0173	-0.7043
				3208	-0.23	0.1073	0.218	-5.3941		3208	-0.27	0.0669	0.2613	-4.9721
				3573	0.46	0.1076	0.218	-5.3964		3573	0.38	0.1699	0.4732	-5.8757
				323	0.25	0.1074	0.218	-5.3949		323	0.19	0.2044	0.5259	-6.0441
				2942	-0.29	0.1074	0.218	-5.3943		2942	-0.11	0.5082	0.7891	-6.7674
				977	-0.35	0.1074	0.218	-5.3945		977	0.11	0.5654	0.8217	-6.8338
				3459	0.66	0.1072	0.218	-5.3928		3459	0.11	0.7626	0.9143	-6.9818
				2716	0.43	0.1087	0.2201	-5.4067		2716	0.88	0.0079	0.0609	-2.7292
				2847	-0.74	0.1088	0.2201	-5.4072		2847	0.55	0.2081	0.5322	-6.0598
				2147	-0.23	0.1087	0.2201	-5.4065		2147	-0.13	0.3495	0.6838	-6.4971
				2610	0.21	0.109	0.2203	-5.4091		2610	0.27	0.0538	0.2279	-4.7524
				3584	0.45	0.109	0.2203	-5.4094		3584	-0.07	0.7842	0.9239	-6.9919
				2850	-0.71	0.1092	0.2204	-5.4106		2850	0.52	0.2203	0.5467	-6.1106
				3037	-0.74	0.1092	0.2204	-5.4104		3037	-0.51	0.2444	0.5741	-6.2015
				334	-0.81	0.1095	0.2207	-5.4133		334	-0.07	0.8687	0.9577	-7.0214
				670	-0.28	0.1094	0.2207	-5.413		670	0	0.9865	0.9962	-7.0382
				3194	-0.87	0.1098	0.221	-5.3571		3194	0.77	0.2183	0.544	-5.8703
				2366	-0.36	0.1097	0.221	-5.4152		2366	0.17	0.4138	0.732	-6.6253
				2974	-0.29	0.1098	0.221	-5.4161		2974	-0.1	0.5636	0.8205	-6.832
				2060	0.22	0.1099	0.2211	-5.4169		2060	-0.01	0.9073	0.9708	-7.0299
				889	-0.29	0.1101	0.2213	-5.4184		889	0.1	0.5677	0.8223	-6.8362
				1879	0.95	0.1103	0.2217	-5.4206		1879	0.04	0.9429	0.9845	-7.0352
				3502	0.44	0.1105	0.2219	-5.4225		3502	-0.2	0.4305	0.7416	-6.6539
				2990	0.89	0.1105	0.2219	-5.4226		2990	0.16	0.7475	0.9067	-6.9742
				1565	0.38	0.1111	0.223	-5.4279		1565	-0.4	0.0971	0.3358	-5.3424
				333	-0.33	0.1114	0.2233	-5.4301		333	0.08	0.6783	0.8769	-6.9319
				3061	-0.34	0.1117	0.2234	-5.433		3061	-0.27	0.1896	0.5061	-5.9761
				2807	-0.24	0.1115	0.2234	-5.4311		2807	-0.19	0.1992	0.5182	-6.0206
				3499	0.45	0.1116	0.2234	-5.4322		3499	0.15	0.5704	0.8249	-6.839
				672	-0.29	0.1117	0.2234	-5.433		672	0.06	0.7147	0.8952	-6.9556
				1650	-0.43	0.1116	0.2234	-5.4316		1650	0.09	0.7156	0.8952	-6.9561
				1356	-0.62	0.1119	0.2235	-5.4342		1356	-1.19	0.0107	0.0744	-3.0615
				1248	-0.31	0.112	0.2235	-5.4352		1248	0.14	0.4269	0.7406	-6.6479
				629	-0.21	0.1119	0.2235	-5.4348		629	0.03	0.7839	0.9239	-6.9918
				3535	-0.33	0.1122	0.2238	-5.4368		3535	-0.07	0.7102	0.8944	-6.9529
				2219	0.38	0.1125	0.2242	-5.4398		2219	-1.28	0.0006	0.0111	0.0311
				1765	0.27	0.1125	0.2242	-5.4394		1765	-0.2	0.2177	0.5437	-6.1001
				541	-0.26	0.1129	0.2248	-5.4427		541	0.07	0.6417	0.8572	-6.9043
				1892	-0.35	0.113	0.225	-5.4441		1892	0.39	0.0839	0.3033	-5.1988
				2843	-1.47	0.1133	0.2255	-5.4469		2843	-1.4	0.1281	0.4008	-5.6111
				1680	-0.38	0.1135	0.2256	-5.448		1680	-0.45	0.0677	0.2627	-4.9853
				1935	0.34	0.1143	0.2272	-5.4552		1935	0.09	0.6536	0.8631	-6.9136
				2592	-1.81	0.1148	0.2279	-5.459		2592	-0.36	0.7317	0.9033	-6.9655
				566	0.28	0.1148	0.2279	-5.4591		566	-0.05	0.7465	0.9067	-6.9737
				195	0.27	0.1153	0.2287	-5.463		195	-0.08	0.6178	0.8455	-6.8843
				82	-0.43	0.1161	0.2293	-5.4697		82	-0.62	0.0381	0.1806	-4.3984
				738	-0.39	0.1158	0.2293	-5.4679		738	-0.5	0.0592	0.2422	-4.8493
				179	0.34	0.116	0.2293	-5.4695		179	-0.28	0.1842	0.4956	-5.9502
				623	-0.28	0.1161	0.2293	-5.4699		623	-0.13	0.4347	0.7417	-6.6609
				1209	0.57	0.1161	0.2293	-5.4698		1209	-0.21	0.5338	0.8052	-6.7988
				1185	-0.44	0.1156	0.2293	-5.4661		1185	-0.14	0.5842	0.8345	-6.853
				2906	0.29	0.1159	0.2293	-5.4682		2906	0.09	0.6164	0.8455	-6.883
				820	-0.26	0.1161	0.2293	-5.4701		820	0.06	0.6625	0.8676	-6.9204
				831	-0.26	0.1163	0.2297	-5.472		831	-0.06	0.7036	0.8922	-6.9487
				674	-0.27	0.1169	0.2306	-5.4765		674	0.13	0.4126	0.7313	-6.6231
				2933	-0.29	0.1172	0.231	-5.4793		2933	-0.13	0.455	0.7573	-6.6931
				325	-0.25	0.1173	0.231	-5.4797		325	0.04	0.7765	0.9196	-6.9884
				326	-0.25	0.1173	0.231	-5.4797		326	0.04	0.7765	0.9196	-6.9884
				190	0.25	0.1174	0.2312	-5.4808		190	-0.28	0.0854	0.3062	-5.2168
				2338	0.65	0.1179	0.232	-5.485		2338	0.3	0.4348	0.7417	-6.661
				3020	0.37	0.118	0.232	-5.4855		3020	0.01	0.9775	0.9936	-7.0378
				1415	-0.68	0.1182	0.2324	-5.4876		1415	-3.44	0.0001	0.0044	2.378
				2810	-0.82	0.1185	0.2327	-5.4895		2810	-0.14	0.7733	0.9196	-6.987
				1607	0.22	0.1189	0.2335	-5.4933		1607	0.53	0.0039	0.0384	-1.9657
				2042	-0.39	0.1192	0.2336	-5.4957		2042	-1.22	0.0011	0.0167	-0.6344
				2485	0.25	0.1193	0.2336	-5.496		2485	-0.14	0.3479	0.683	-6.4937
				2753	0.25	0.1193	0.2336	-5.496		2753	-0.14	0.3479	0.683	-6.4937
				2737	-0.42	0.1192	0.2336	-5.495		2737	-0.2	0.4163	0.7349	-6.6298
				81	-1.09	0.1192	0.2336	-5.4957		81	-0.18	0.7695	0.9187	-6.9852
				745	-0.21	0.1202	0.2351	-5.5038		745	-0.29	0.0491	0.2139	-4.6582
				1129	-0.22	0.1203	0.2351	-5.504		1129	-0.17	0.2117	0.5353	-6.0751
				686	0.28	0.1202	0.2351	-5.5035		686	-0.14	0.3942	0.7194	-6.5894
				3218	-0.55	0.1209	0.2362	-5.5091		3218	-0.93	0.0208	0.1177	-3.764
				288	-1.47	0.1211	0.2365	-5.5105		288	0.21	0.8029	0.9296	-6.9998
				2340	-0.33	0.1217	0.2368	-5.5149		2340	-0.73	0.0065	0.0545	-2.5233
				34	-0.69	0.1217	0.2368	-5.5153		34	-0.56	0.1975	0.5159	-6.0133
				432	-0.28	0.1214	0.2368	-5.513		432	-0.15	0.3787	0.711	-6.5592
				669	-0.23	0.1216	0.2368	-5.5142		669	-0.12	0.3818	0.7129	-6.5653
				1533	-0.23	0.1216	0.2368	-5.5142		1533	-0.12	0.3818	0.7129	-6.5653
				2828	-0.74	0.1217	0.2368	-5.5151		2828	0.29	0.5115	0.7916	-6.7717
				3184	-0.3	0.1217	0.2368	-5.5154		3184	-0.08	0.6409	0.8565	-6.9036
				3062	0.54	0.1221	0.2373	-5.5187		3062	-0.46	0.1741	0.4817	-5.8984
				1523	-0.67	0.1221	0.2373	-5.5181		1523	0.36	0.3705	0.7039	-6.5425
				2383	-0.44	0.1227	0.2382	-5.5227		2383	-0.69	0.0277	0.1437	-4.0642
				2145	-0.36	0.1235	0.2398	-5.5296		2145	-0.3	0.1889	0.5052	-5.9731
				1451	-1.12	0.1237	0.2399	-5.5306		1451	0.21	0.7499	0.9072	-6.9754
				309	1.02	0.1242	0.2409	-5.2878		309	-0.46	0.3632	0.6963	-6.5074
				2585	0.29	0.1246	0.2415	-5.5379		2585	0.57	0.013	0.0839	-3.2619
				722	0.29	0.125	0.242	-5.5408		722	0.36	0.0657	0.2598	-4.9543
				958	-0.31	0.1249	0.242	-5.5404		958	0.02	0.9209	0.9758	-7.0322
				611	-0.23	0.1253	0.2424	-5.5435		611	0.11	0.4428	0.7483	-6.6741
				612	-0.23	0.1253	0.2424	-5.5435		612	0.11	0.4428	0.7483	-6.6741
				2763	-0.3	0.1256	0.2428	-5.5455		2763	-0.17	0.3478	0.683	-6.4935
				583	-0.3	0.1259	0.243	-5.5479		583	-0.08	0.6687	0.8713	-6.925
				1313	-0.25	0.1259	0.243	-5.5477		1313	0.02	0.8993	0.9658	-7.0284
				1649	-0.31	0.1258	0.243	-5.5469		1649	0.02	0.9317	0.9796	-7.0338
				3213	-0.2	0.1269	0.2447	-5.555		3213	-0.21	0.1196	0.3846	-5.5453
				348	0.22	0.127	0.2448	-5.556		348	0.03	0.7946	0.9277	-6.9964
				3110	0.32	0.1271	0.2449	-5.557		3110	0.51	0.0294	0.1493	-4.1265
				1276	-0.25	0.1272	0.2449	-5.5574		1276	0.1	0.513	0.7934	-6.7736
				1516	-0.36	0.1275	0.2453	-5.5595		1516	-0.62	0.0211	0.1191	-3.7809
				1184	-0.24	0.1275	0.2453	-5.56		1184	-0.02	0.8684	0.9577	-7.0213
				865	-0.41	0.1279	0.2459	-5.5627		865	0.09	0.7101	0.8944	-6.9528
				1318	-0.68	0.1281	0.246	-5.5641		1318	-0.61	0.1693	0.472	-5.8725
				2280	-0.37	0.1281	0.246	-5.5644		2280	-0.2	0.3758	0.708	-6.5533
				652	-2.85	0.1286	0.2468	-5.568		652	1.31	0.4504	0.7537	-6.686
				2349	0.37	0.1288	0.2469	-5.5696		2349	0.52	0.0462	0.2054	-4.5955
				3515	-0.43	0.1289	0.2469	-5.5702		3515	0.45	0.1164	0.3771	-5.5185
				1480	2.04	0.1288	0.2469	-5.5692		1480	0.64	0.6056	0.8442	-6.8733
				932	-0.27	0.129	0.2469	-5.5709		932	0.06	0.7145	0.8952	-6.9555
				3074	0.25	0.1288	0.2469	-5.5691		3074	-0.03	0.8542	0.9514	-7.0174
				962	-0.22	0.1297	0.248	-5.576		962	0.13	0.3282	0.6641	-6.4475
				756	-0.59	0.1297	0.248	-5.5763		756	0.31	0.3989	0.7223	-6.5982
				3394	0.24	0.1299	0.248	-5.5773		3394	-0.03	0.8204	0.9353	-7.0064
				3395	0.24	0.1299	0.248	-5.5773		3395	-0.03	0.8204	0.9353	-7.0064
				2375	0.49	0.13	0.2482	-5.5785		2375	0.29	0.3468	0.6823	-6.4912
				2932	-0.32	0.1303	0.2485	-5.5802		2932	-0.16	0.4082	0.7296	-6.6152
				1825	0.37	0.1306	0.249	-5.583		1825	0.39	0.1087	0.3638	-5.4529
				1849	-0.33	0.1307	0.249	-5.5833		1849	-0.16	0.4323	0.7417	-6.657
				3488	0.23	0.1307	0.249	-5.5833		3488	-0.03	0.8492	0.9499	-7.0159
				3458	-0.51	0.1308	0.2491	-5.5844		3458	-1.56	0.0015	0.0205	-0.9503
				2568	-0.48	0.1315	0.2502	-5.589		2568	-0.61	0.0676	0.2627	-4.9835
				2593	-1.74	0.1318	0.2507	-5.5915		2593	-0.33	0.7512	0.9077	-6.9761
				3314	0.22	0.1324	0.2508	-5.5955		3314	0.32	0.0444	0.2014	-4.5552
				1622	-0.45	0.1323	0.2508	-5.5951		1622	-0.59	0.063	0.2515	-4.9127
				60	-0.41	0.1323	0.2508	-5.5949		60	-0.4	0.1343	0.412	-5.6561
				3253	-0.56	0.1319	0.2508	-5.5924		3253	-0.26	0.4522	0.7546	-6.6888
				3568	0.36	0.1321	0.2508	-5.5937		3568	-0.16	0.4685	0.7656	-6.7133
				659	-0.25	0.1321	0.2508	-5.5933		659	-0.08	0.5875	0.8357	-6.8562
				1381	-0.38	0.1321	0.2508	-5.5933		1381	0.04	0.8528	0.9511	-7.017
				1124	0.56	0.1328	0.2515	-5.5986		1124	0.74	0.0577	0.2382	-4.8234
				1340	-0.29	0.1335	0.2527	-5.3581		1340	-0.58	0.0069	0.0561	-2.4357
				655	-0.23	0.1337	0.253	-5.6051		655	-0.01	0.9399	0.9834	-7.0348
				3494	-0.28	0.134	0.2532	-5.607		3494	-0.53	0.0158	0.0964	-3.4739
				1219	-0.52	0.1339	0.2532	-5.6063		1219	0.08	0.7886	0.9258	-6.9938
				503	-1.54	0.1341	0.2533	-5.6077		503	0.26	0.7854	0.9243	-6.9924
				876	-0.25	0.135	0.2545	-5.6144		876	-0.26	0.1251	0.396	-5.5879
				877	-0.25	0.135	0.2545	-5.6144		877	-0.26	0.1251	0.396	-5.5879
				3454	0.77	0.1348	0.2545	-5.6128		3454	0.33	0.4907	0.7804	-6.7445
				2907	0.21	0.1349	0.2545	-5.6137		2907	0.02	0.8813	0.9624	-7.0245
				1168	-0.84	0.1353	0.2549	-5.616		1168	-0.87	0.1255	0.397	-5.5914
				3069	0.45	0.1354	0.255	-5.6172		3069	0.06	0.8235	0.9374	-7.0076
				96	0.32	0.1359	0.2558	-5.6205		96	-0.52	0.0302	0.1519	-4.1549
				1942	-0.27	0.1367	0.2571	-5.6258		1942	0.06	0.7091	0.8944	-6.9522
				862	-0.25	0.1374	0.2583	-5.6307		862	-0.09	0.5462	0.81	-6.813
				772	-0.2	0.1377	0.2588	-5.633		772	0.04	0.7578	0.911	-6.9795
				1982	-0.26	0.1379	0.2589	-5.6339		1982	-0.14	0.392	0.7174	-6.5852
				2457	0.35	0.1383	0.2596	-5.637		2457	0.35	0.1325	0.4082	-5.6432
				2827	-0.41	0.1384	0.2597	-5.6377		2827	-0.15	0.5588	0.8174	-6.8268
				1166	-0.34	0.1387	0.2599	-5.6397		1166	-0.1	0.6527	0.8631	-6.913
				1817	-0.21	0.1386	0.2599	-5.6391		1817	0.01	0.9386	0.9832	-7.0347
				475	-2.86	0.139	0.2604	-5.642		475	1.22	0.4971	0.7836	-6.7531
				743	0.33	0.1394	0.2608	-5.6445		743	-0.14	0.4879	0.778	-6.7407
				3168	0.41	0.1394	0.2608	-5.6445		3168	-0.11	0.6651	0.8678	-6.9224
				481	-0.2	0.1394	0.2608	-5.6447		481	0.01	0.9252	0.9766	-7.0329
				3058	0.23	0.1401	0.2618	-5.6489		3058	-0.1	0.4784	0.7725	-6.7275
				2009	0.29	0.1406	0.2627	-5.6528		2009	-0.4	0.0575	0.2377	-4.819
				901	-0.31	0.141	0.2632	-5.6551		901	0.1	0.5939	0.84	-6.8624
				3106	-0.24	0.1411	0.2633	-5.6558		3106	-0.41	0.0271	0.1417	-4.0433
				409	-0.22	0.1412	0.2635	-5.6569		409	-0.03	0.8476	0.9488	-7.0155
				1706	0.41	0.1417	0.2641	-5.6601		1706	-0.27	0.3004	0.6416	-6.3756
				3079	0.33	0.1417	0.2641	-5.6599		3079	-0.03	0.8914	0.9647	-7.0268
				1955	0.66	0.1424	0.2652	-5.4208		1955	0.61	0.1051	0.3563	-5.3593
				2744	-0.9	0.1428	0.2655	-5.6672		2744	-1.26	0.0545	0.2293	-4.7655
				1850	0.34	0.1428	0.2655	-5.6671		1850	0.16	0.4445	0.749	-6.6766
				817	-0.28	0.1426	0.2655	-5.6661		817	0.13	0.4695	0.7656	-6.7148
				3525	0.34	0.1435	0.2668	-5.6721		3525	0.4	0.0946	0.3298	-5.3172
				306	0.25	0.1436	0.2668	-5.6727		306	0.08	0.6214	0.8474	-6.8873
				1435	0.22	0.1437	0.2669	-5.6733		1435	0.52	0.0066	0.0548	-2.5436
				3532	0.3	0.1438	0.2669	-5.674		3532	0.26	0.2032	0.5248	-6.0385
				3187	-0.33	0.1441	0.2674	-5.676		3187	-0.09	0.6582	0.8656	-6.9172
				1110	-0.36	0.1443	0.2674	-5.6768		1110	0.07	0.7527	0.9082	-6.9769
				2051	1.42	0.1446	0.268	-5.6791		2051	0.46	0.6088	0.8454	-6.8762
				442	-0.59	0.145	0.2684	-5.6814		442	2.33	0.0005	0.0095	0.3338
				1924	-0.34	0.145	0.2684	-5.6817		1924	-0.58	0.0269	0.1408	-4.034
				1416	-0.24	0.1452	0.2686	-5.6828		1416	-1.04	0.0003	0.0074	0.9674
				1268	-0.25	0.1453	0.2687	-5.6835		1268	-0.06	0.7138	0.8952	-6.9551
				1273	-0.39	0.1456	0.269	-5.6852		1273	0	0.986	0.9961	-7.0381
				1661	0.47	0.1457	0.2692	-5.4434		1661	0.12	0.6101	0.8454	-6.8712
				2308	-0.24	0.1458	0.2692	-5.6869		2308	0.07	0.6352	0.8524	-6.899
				2736	-0.32	0.146	0.2695	-5.6883		2736	-0.08	0.6968	0.8866	-6.9443
				1178	-0.88	0.1464	0.2699	-5.6907		1178	-1.17	0.0661	0.2604	-4.9612
				1595	-0.32	0.1463	0.2699	-5.6902		1595	-0.08	0.6813	0.8778	-6.9339
				2540	0.33	0.1465	0.27	-5.6915		2540	-0.1	0.619	0.846	-6.8853
				885	-0.29	0.1477	0.2712	-5.6989		885	-0.19	0.3063	0.6456	-6.3916
				2334	-0.26	0.1477	0.2712	-5.6988		2334	-0.16	0.3604	0.6933	-6.5212
				1289	-0.23	0.1477	0.2712	-5.699		1289	-0.13	0.3676	0.702	-6.5365
				2902	-0.2	0.1475	0.2712	-5.6977		2902	-0.1	0.4542	0.7568	-6.6918
				2954	-0.33	0.1473	0.2712	-5.6966		2954	-0.13	0.5328	0.8049	-6.7976
				2284	0.23	0.1477	0.2712	-5.6987		2284	-0.07	0.62	0.8465	-6.8861
				2047	-0.27	0.1477	0.2712	-5.6988		2047	0.06	0.7384	0.9046	-6.9693
				609	-0.27	0.1479	0.2714	-5.7002		609	-0.09	0.6001	0.8427	-6.8682
				1898	-0.45	0.1481	0.2715	-5.7015		1898	0.31	0.2942	0.6367	-6.3583
				1096	-0.21	0.1481	0.2715	-5.7013		1096	-0.03	0.7949	0.9277	-6.9965
				3158	-0.21	0.1484	0.2719	-5.7033		3158	-0.13	0.3523	0.6853	-6.5034
				1570	0.48	0.1495	0.273	-5.6619		1570	2.53	0.0006	0.0108	0.3861
				1624	-0.43	0.1493	0.273	-5.7088		1624	-0.53	0.0884	0.3126	-5.25
				2797	-0.6	0.1494	0.273	-5.7096		2797	-0.71	0.0949	0.3304	-5.3198
				3236	-0.46	0.1494	0.273	-5.7093		3236	-0.54	0.0985	0.3391	-5.3572
				2749	0.31	0.1492	0.273	-5.7081		2749	0.33	0.1262	0.3977	-5.5964
				2034	-0.45	0.1491	0.273	-5.7078		2034	0.39	0.2037	0.5251	-6.0409
				521	-0.26	0.1496	0.2732	-5.7112		521	-0.1	0.538	0.8062	-6.8037
				1441	0.76	0.1499	0.2734	-5.7125		1441	-0.71	0.1764	0.4855	-5.9105
				2976	0.42	0.1502	0.2738	-5.7146		2976	1.11	0.0042	0.0406	-2.0561
				970	-0.24	0.1501	0.2738	-5.7143		970	0.12	0.4435	0.7483	-6.6751
				2127	0.2	0.1504	0.274	-5.7157		2127	0.01	0.9664	0.9901	-7.0372
				1251	-0.64	0.1514	0.2756	-5.7218		1251	-0.54	0.2163	0.541	-6.0946
				1192	-0.76	0.1516	0.2758	-5.7231		1192	1.7	0.0099	0.0703	-2.9726
				330	0.21	0.1516	0.2758	-5.7233		330	-0.12	0.3918	0.7174	-6.5849
				956	-0.26	0.1517	0.2759	-5.7242		956	0.2	0.2689	0.6059	-6.2831
				74	-0.57	0.152	0.2762	-5.7255		74	-0.48	0.211	0.5348	-6.0723
				665	-0.21	0.1525	0.2771	-5.7291		665	-0.01	0.9557	0.9896	-7.0364
				2086	-0.37	0.153	0.2776	-5.7317		2086	-1.01	0.0037	0.0373	-1.907
				930	-0.23	0.153	0.2776	-5.7319		930	0.09	0.5372	0.806	-6.8028
				1768	-0.28	0.1535	0.278	-5.7352		1768	-0.94	0.0014	0.0193	-0.8499
				3260	-0.25	0.1536	0.278	-5.7353		3260	-0.18	0.2791	0.6172	-6.3146
				2865	-0.45	0.1534	0.278	-5.7346		2865	-0.29	0.3381	0.6742	-6.471
				976	-0.28	0.1535	0.278	-5.7351		976	-0.1	0.5755	0.8296	-6.8443
				277	0.71	0.1536	0.278	-5.7356		277	-0.23	0.6101	0.8454	-6.8774
				339	0.65	0.1537	0.2781	-5.495		339	-0.21	0.527	0.8012	-6.7811
				3071	0.22	0.1538	0.2781	-5.7367		3071	-0.02	0.8712	0.9581	-7.0221
				2662	-0.23	0.1544	0.279	-5.7404		2662	-0.43	0.0232	0.1268	-3.8796
				863	-0.26	0.155	0.2794	-5.7439		863	0.08	0.625	0.8478	-6.8905
				864	-0.26	0.155	0.2794	-5.7439		864	0.08	0.625	0.8478	-6.8905
[truncated: 1,598 more rows]

## Sheet: DM AmBRA3-DM
PPP ID	PPP #	TCA ID	AmBA3-DM	Peak id	DM - Log FC	DM - P-value	DM -Adjusted P-value	DM - Log Odds	WT	DM - Peak id	Log FC	P-value	DM -Adjusted P-value	DM - Log Odds
Glucose 6-phosphate, C6H13O9P	3			1718	-2.92	0	0.0003	2.4354		1718	-0.37	0.2627	0.369	-6.8377
Sedoheptulose 7-phosphate, C7H15O10P	4			1785	-3.96	0	0.0003	2.4621		1785	-0.22	0.5995	0.6943	-7.4488
Glucono-1,5-lactone, C6H10O6	6			1292	-3.11	0.0001	0.0005	1.8974		1292	-2.63	0.0002	0.0012	0.8035
Erythrose 4-phosphate, C4H9O7P	7			1293	-4.22	0.0001	0.0004	1.9495		1293	-1.09	0.0541	0.1032	-5.312
Glyceraldehyde, C3H6O3	9			1818	-1.49	0	0.000240296	2.7652		1818	-0.54	0.0093	0.0244	-3.4276
Glyceraldehyde 3-phosphate, C3H7O6P	10			1284	-1.59	0.0003	0.0012	0.5309		1284	-1.16	0.0015	0.0058	-1.4361
6-Phospho-D-gluconate, C6H13O10P	12			1896	-1.39	0.0021	0.0074	-1.8068		1896	1.06	0.0082	0.0219	-3.2866
2-Phospho-D-glycerate, C3H7O7P	13			1792	-2.93	0	4.79022e-05	5.0626		1792	0.14	0.5008	0.61	-7.3378
Fructose 1,6-bisphosphate, C6H14O12P2	14			2096	-0.02	0.9495	0.9757	-7.6188		2096	0.57	0.1664	0.2574	-6.426
Glucose, C6H12O6	15			1670	-0.89	0.0028	0.0095	-2.1113		1670	-0.59	0.0185	0.0428	-4.1756
Ribose, C5H10O5	16			1516	-3.85	0	3.56046e-05	5.4945		1516	-1.44	0.0009	0.0041	-0.8776
Deoxyribose, C5H10O4	17			1483	-4.74	0	7.0787e-06	7.5203		1483	-2.65	0	0.0001	3.7735
Glycerate	19			1205	-0.34	0.4885	0.6415	-7.3213		1205	2.5	0.0015	0.0057	-1.3934
				1241	-5.01	0	0.0001	8.74		1241	-2.97	0	3.68721e-05	5.5264
				1243	-3.9	0	1.58547e-07	8.3949		1243	-2.23	0	0.0001	4.8987
				1720	9.91	0	2.11236e-07	13.0116		1720	9.84	0	1.51178e-07	12.9939
				1770	-9.22	0	2.11236e-07	13.0676		1770	-8.9	0	1.51178e-07	12.9848
				366	10.41	0	2.15416e-07	12.8449		366	10.14	0	1.90487e-07	12.7763
				7	-10.97	0	2.18899e-07	12.3934		7	-2.14	0	0.0002	3.5398
				1282	-8.39	0	2.18899e-07	12.4274		1282	-8.07	0	2.11013e-07	12.3059
				1294	-9.78	0	2.18899e-07	12.533		1294	-9.75	0	1.9152e-07	12.523
				1298	-7.73	0	2.18899e-07	12.4998		1298	-7.83	0	1.9152e-07	12.5383
				1910	8.29	0	2.18899e-07	12.5595		1910	7.26	0	2.11013e-07	12.1409
				273	-7.89	0	2.46854e-07	12.2067		273	-7.73	0	2.11013e-07	12.1388
				722	7.61	0	2.46854e-07	12.1904		722	7.66	0	2.11013e-07	12.209
				868	-6.76	0	2.46854e-07	12.1667		868	-6.77	0	2.11013e-07	12.1707
				8	-9.57	0	2.81335e-07	11.8595		8	-2.24	0	0.0002	3.6924
				13	-8.38	0	2.81335e-07	11.9019		13	-8.63	0	2.13298e-07	12.0076
				945	6.33	0	2.81335e-07	11.8188		945	6.23	0	2.61251e-07	11.7634
				946	-6.34	0	2.81335e-07	11.9769		946	-6.14	0	2.34748e-07	11.8589
				1271	-6.16	0	2.81335e-07	11.8831		1271	-6.59	0	2.11013e-07	12.1211
				1290	-6.87	0	2.81335e-07	11.8142		1290	-1.56	0	0.0002	3.4279
				1667	-9.06	0	2.81335e-07	12.0169		1667	-9.17	0	2.13298e-07	12.0605
				26	-9.04	0	3.11618e-07	11.6889		26	-1.72	0.0001	0.0005	2.0518
				254	-6.33	0	3.11618e-07	11.6942		254	-5.96	0	2.91427e-07	11.4549
				5	-8.31	0	3.39346e-07	11.6059		5	-8.6	0	2.61251e-07	11.7382
				1030	5.66	0	3.66202e-07	11.3722		1030	5.33	0	3.73513e-07	11.1208
				1286	-7.48	0	3.66202e-07	11.3823		1286	-7.32	0	3.20548e-07	11.2931
				1306	-8.79	0	3.66202e-07	11.4199		1306	-8.92	0	2.90071e-07	11.4791
				1485	-6.66	0	3.66202e-07	11.5242		1485	-6.79	0	2.90071e-07	11.6014
				1666	-10.46	0	3.66202e-07	11.3967		1666	-10.72	0	2.90071e-07	11.4972
				1713	-5.99	0	3.66202e-07	11.4372		1713	-1.78	0	0.0001	4.575
				2277	-5.98	0	3.66202e-07	11.4577		2277	-5.72	0	3.20548e-07	11.2754
				51	-7.5	0	3.87572e-07	11.3114		51	-7.89	0	2.90071e-07	11.5214
				9	-9.49	0	3.9043e-07	11.2554		9	-1.88	0.0001	0.0007	1.5962
				209	-7.2	0	3.9043e-07	11.2403		209	-5.03	0	1.3769e-06	9.5161
				1247	-7.65	0	3.9043e-07	11.2417		1247	-7.63	0	3.35169e-07	11.2273
				1289	-6.88	0	4.28229e-07	11.1563		1289	-0.57	0.0113	0.0286	-3.6472
				1486	-6.29	0	4.40048e-07	11.117		1486	-5.52	0	6.08803e-07	10.5216
				1971	-6.14	0	4.78657e-07	11.0381		1971	-6.02	0	4.30174e-07	10.9434
				1046	-5.54	0	4.81635e-07	10.9917		1046	-4.94	0	6.44895e-07	10.4596
				1435	-8.67	0	4.81635e-07	10.0628		1435	-2.79	0	0.0001	4.6684
				2105	-6.98	0	4.81635e-07	11.0097		2105	-7.08	0	3.88674e-07	11.0731
				14	-8.54	0	5.09303e-07	10.8638		14	-1.99	0.0001	0.0005	2.0839
				454	-5.98	0	5.09303e-07	10.8718		454	-1.68	0	0.0002	3.3209
				1259	-5.26	0	5.09303e-07	10.8709		1259	-1.97	0	4.70675e-05	5.2249
				2116	-5.75	0	5.09303e-07	10.9131		2116	-5.72	0	4.30174e-07	10.8893
				299	-5.49	0	5.16884e-07	10.8193		299	-1.33	0.0001	0.0005	2.2613
				1044	-5.49	0	5.16884e-07	10.8193		1044	-1.33	0.0001	0.0005	2.2613
				1366	-5.88	0	5.3012e-07	10.7844		1366	-5.02	0	8.83289e-07	10.0146
				1296	-8.08	0	5.32442e-07	10.765		1296	-8.33	0	4.30174e-07	10.9061
				1035	-5.33	0	5.36968e-07	10.743		1035	-5.51	0	4.30174e-07	10.8988
				1240	-6.43	0	5.51245e-07	10.708		1240	-4.16	0	3.50656e-06	8.4046
				2267	-5.93	0	5.68576e-07	10.6696		2267	-5.74	0	6.08803e-07	10.5173
				471	6.4	0	6.03424e-07	10.6099		471	7.61	0	3.09463e-07	11.3749
				1234	-7.82	0	6.24934e-07	9.8172		1234	-2.04	0	0.0004	2.9709
				972	-5.25	0	7.6827e-07	10.3835		972	-5.21	0	0.0001	10.3493
				1356	-5.1	0	7.6827e-07	10.3805		1356	-4.89	0	7.47674e-07	10.1745
				2032	-7.21	0	7.78242e-07	10.3558		2032	-1.16	0.001	0.0043	-0.9609
				984	5.54	0	8.1675e-07	10.2897		984	6	0	5.25395e-07	10.67
				1532	-6.42	0	8.1675e-07	10.2895		1532	-1.51	0.0001	0.0009	1.3556
				2428	-4.98	0	8.59822e-07	10.2349		2428	-1.84	0	0.0001	4.2413
				1530	-8	0	9.47483e-07	9.5346		1530	-3.57	0	0.0001	5.2546
				2237	-5.26	0	9.47483e-07	10.1364		2237	-0.86	0.0011	0.0047	-1.1019
				1701	-5.87	0	9.97626e-07	10.0749		1701	-6.1	0	7.13993e-07	10.266
				1714	-4.87	0	1.01146e-06	10.0504		1714	-0.29	0.0916	0.1596	-5.8476
				122	-4.83	0	1.01938e-06	10.0309		122	-5.03	0	7.32765e-07	10.2336
				830	-6.99	0	1.05385e-06	9.4379		830	-1.51	0.0002	0.0013	1.1617
				1299	-6.85	0	1.05385e-06	9.9779		1299	-6.84	0	9.25839e-07	9.9651
				1669	-4.84	0	1.09171e-06	9.9363		1669	-0.68	0.0032	0.0104	-2.2525
				1327	-4.98	0	1.13575e-06	9.8912		1327	-0.84	0.0013	0.005	-1.2091
				1362	-7.19	0	1.23658e-06	9.316		1362	-2.68	0	0.0002	3.9411
				1636	-6.35	0	1.23761e-06	9.7951		1636	-5.85	0	1.61229e-06	9.3597
				1993	-4.77	0	1.28409e-06	9.7521		1993	-4.33	0	1.83316e-06	9.2274
				851	6.75	0	1.33541e-06	9.7071		851	6.61	0	1.28122e-06	9.5938
				2278	-5.68	0	1.49593e-06	9.5991		2278	-5.03	0	3.20548e-07	8.9356
				829	-7	0	1.50514e-06	9.5819		829	-1.99	0.0001	0.0007	1.6758
				1062	4.65	0	1.60228e-06	9.5167		1062	5.28	0	7.47674e-07	10.1714
				1363	-6.25	0	1.63016e-06	9.4902		1363	-2.11	0	0.0003	2.6928
				1439	-6.28	0	1.70596e-06	9.4284		1439	-1.87	0.0001	0.0006	1.8124
				1521	-4.75	0	1.70596e-06	9.428		1521	-1.82	0	0.0002	3.4806
				2	-7.53	0	1.80976e-06	9.3654		2	-3.37	0	0.0001	4.4144
				455	-5.67	0	1.96799e-06	9.2537		455	-1.54	0.0002	0.0011	0.9778
				1319	-5.79	0	1.96799e-06	9.2486		1319	-2.69	0	0.0001	4.515
				1358	-4.43	0	1.96799e-06	9.2478		1358	-4.17	0	2.30493e-06	8.9102
				1533	-6.1	0	1.96799e-06	8.9365		1533	-3.25	0	0.0001	5.1737
				1295	-8.71	0	2.04809e-06	8.8787		1295	-2.27	0.0002	0.0012	1.2299
				1297	-8.16	0	2.04809e-06	9.1911		1297	-7.86	0	2.24517e-06	8.9796
				883	5.83	0	2.10865e-06	9.1548		883	6.59	0	1.03828e-06	9.8098
				206	-6.67	0	2.1596e-06	9.1205		206	-0.93	0.007	0.0195	-3.1193
				271	-8.69	0	2.1596e-06	8.8131		271	-2.68	0.0001	0.0007	2.0688
				961	-3.68	0	2.33587e-06	9.0276		961	0.43	0.0159	0.0375	-4.013
				973	-4.44	0	2.33587e-06	9.0222		973	-4.14	0	2.9445e-06	8.6339
				56	-5.04	0	2.34579e-06	8.9879		56	-3.21	0	2.02572e-05	6.2664
				998	-5.94	0	2.34579e-06	8.6895		998	-3.09	0	0.0001	4.7038
				1357	-4.57	0	2.34579e-06	8.9711		1357	-3.98	0	4.15045e-06	8.1669
				1554	3.28	0	2.34579e-06	8.9754		1554	4.41	0	6.08803e-07	10.5262
				1994	-4.54	0	2.34579e-06	8.9657		1994	-3.85	0	4.68201e-06	8.0145
				2100	-7.11	0	2.34579e-06	8.7099		2100	-1.71	0.0004	0.0021	0.5023
				2118	-4.92	0	2.34579e-06	8.9517		2118	-4.91	0	2.26861e-06	8.9489
				1	-4	0	2.39153e-06	8.8983		1	-1.97	0	0.0001	4.4948
				104	-5.8	0	2.39153e-06	8.8858		104	-0.99	0.0032	0.0104	-2.2569
				795	3.83	0	2.39153e-06	8.8908		795	4.58	0	1.00686e-06	9.8633
				1265	-4.1	0	2.39153e-06	8.9032		1265	-0.82	0.0014	0.0053	-1.3106
				1722	-6.62	0	2.39153e-06	8.8963		1722	-6.82	0	2.10099e-06	9.0579
				1734	3.71	0	2.39153e-06	7.5707		1734	2.98	0	2.09231e-05	6.2152				v
				11	-9.15	0	2.5742e-06	8.801		11	-1.72	0.0021	0.0074	-1.7667
				1300	-6.82	0	2.5742e-06	8.8032		1300	-6.58	0	3.00503e-06	8.5977
				2115	-6.31	0	2.686e-06	8.7533		2115	-1.9	0.0002	0.001	1.0917
				1270	-6.61	0	2.71366e-06	8.5171		1270	-2.42	0.0001	0.0005	2.5629
				1494	3.29	0	2.93483e-06	8.6456		1494	3.08	0	3.90531e-06	8.2554
				558	-8.71	0	3.07783e-06	8.5844		558	-3.28	0.0001	0.0004	2.3414
				1752	-8.16	0	3.07783e-06	8.5885		1752	-0.25	0.4587	0.5706	-7.2781
				1036	-5.2	0	3.11199e-06	8.3909		1036	-0.84	0.0038	0.0119	-2.0641
				1493	3.34	0	3.2919e-06	8.505		1493	3.12	0	4.4087e-06	8.0943
				767	-4.4	0	3.30334e-06	8.4934		767	-4.14	0	4.25066e-06	8.1366
				1571	-3.64	0	3.33874e-06	8.4751		1571	-3.62	0	3.35883e-06	8.453
				1443	-5.55	0	3.35537e-06	8.4622		1443	-1.84	0.0001	0.0009	1.3594
				457	-3.62	0	3.66685e-06	8.3627		457	-1.15	0.0002	0.0011	0.9797
				1228	4.4	0	3.73082e-06	8.3383		1228	2.95	0	2.83542e-05	5.8583
				1100	-3.92	0	3.84267e-06	8.3024		1100	-4.11	0	3.00503e-06	8.5896
				641	-4.83	0	3.89426e-06	8.2739		641	-5.06	0	3.11348e-06	8.5484
				1389	-4.52	0	3.89426e-06	8.2759		1389	-0.66	0.0108	0.0274	-3.589
				1239	-5.97	0	4.31662e-06	8.1684		1239	-1.32	0.0016	0.0059	-1.4529
				1524	-4.25	0	4.6832e-06	8.0829		1524	-1.05	0.001	0.0041	-0.9038
				114	-5.63	0	4.75294e-06	8.0149		114	-1.77	0.0003	0.0015	0.5278
				129	-8.44	0	4.75294e-06	8.0483		129	-1.63	0.0035	0.0111	-2.3437
				261	3.74	0	4.75294e-06	8.0257		261	3.74	0	4.61914e-06	8.0348
				404	-5.11	0	4.75294e-06	8.0229		404	-4.8	0	6.39305e-06	7.6481
				1349	-4.25	0	4.75294e-06	8.0382		1349	-2.87	0	3.54726e-05	5.5838
				1475	-3.41	0	4.75294e-06	8.0159		1475	-0.56	0.0077	0.0209	-3.2188
				2188	-4.91	0	4.75294e-06	8.0195		2188	-1.98	0.0001	0.0005	2.1636
				752	-6.99	0	4.88296e-06	7.9668		752	-6.77	0	5.61937e-06	7.7808
				1322	-5.6	0	4.88296e-06	7.975		1322	-1.1	0.0034	0.011	-2.3348
				2295	-4.54	0	4.88296e-06	7.9681		2295	-1.54	0.0002	0.0011	0.9612
				2066	-3.69	0	5.09693e-06	7.9182		2066	-1.17	0.0003	0.0015	0.5039
				983	-4.33	0	5.44143e-06	7.8405		983	-0.99	0.0017	0.0063	-1.5675
				1489	-4.62	0	5.44143e-06	7.8031		1489	-2.99	0	0.0001	4.682
				194	-4.84	0	5.65329e-06	7.7963		194	-2.26	0	0.0003	2.8867
				179	4.91	0	5.7796e-06	7.7676		179	6.45	0	1.63007e-06	9.3402
				1671	-4.7	0	6.007e-06	7.723		1671	-2.42	0	0.0002	3.443
				123	-4.89	0	6.03908e-06	7.7107		123	-2.02	0.0001	0.0006	1.9834
				1501	-5	0	6.35184e-06	7.6425		1501	-2.56	0	0.0003	3.2342
				1113	-4.62	0	0.0001	5.1786		1113	-3.33	0.0001	0.0006	2.3374
				981	-3.66	0	0.0001	5.1634		981	-1.64	0.0001	0.0008	1.8111
				2352	-5.37	0	6.97241e-06	7.5491		2352	-1.23	0.0022	0.0079	-1.8566
				772	7.2	0	7.0787e-06	7.5242		772	6	0	1.83777e-05	6.3909
				2239	-4.05	0	7.11648e-06	7.5082		2239	0	0.9863	0.992	-7.6211
				1506	-3.88	0	7.64236e-06	7.4516		1506	-1.99	0	0.0004	3.0095
				768	-3.75	0	7.73926e-06	7.4119		768	0.02	0.9273	0.9488	-7.6161
				1495	3.05	0	8.15917e-06	7.3528		1495	2.96	0	9.42841e-06	7.1822
				100	-5.41	0	8.43709e-06	7.3072		100	-5.18	0	1.06938e-05	7.0364
				1522	-4.91	0	8.43709e-06	7.3062		1522	-1.32	0.0012	0.0048	-1.1317
				89	3.33	0	9.41777e-06	7.19		89	3.34	0	9.237e-06	7.2093
				1347	-2.77	0	9.95074e-06	7.1217		1347	-1.43	0	0.0003	2.8243
				1527	-2.87	0	9.95074e-06	7.1278		1527	-2.51	0	1.98506e-05	6.2933
				1502	-4.55	0	1.0002e-05	7.11		1502	-0.36	0.1597	0.249	-6.3874
				1262	-2.47	0	0.0001	4.9878		1262	0.01	0.9449	0.9599	-7.6183
				1677	-5.11	0	1.03148e-05	7.0726		1677	-2.67	0	0.0003	2.8418
				185	-5.37	0	1.0391e-05	7.0579		185	-5.22	0	1.21e-05	6.8796
				1395	2.42	0	1.0391e-05	7.0522		1395	2.18	0	1.841e-05	6.383
				1364	-2.57	0	1.08433e-05	7.003		1364	-0.69	0.0015	0.0058	-1.4413
				252	-3.33	0	0.0001	4.9646		252	-1.12	0.0025	0.0086	-1.9838
				2320	-3.94	0	1.09804e-05	6.9839		2320	-2.52	0	0.0001	4.0903
				115	-2.85	0	0.0001	4.958		115	-1.37	0.0004	0.002	0.177
				2465	4.11	0	0.0001	4.9235		2465	4.25	0	0.0001	5.1429
				1444	-5.61	0	1.20325e-05	6.8853		1444	-1.62	0.0012	0.0048	-1.1157
				120	-3.47	0	1.2187e-05	6.866		120	-0.57	0.0184	0.0427	-4.1736
				1507	2.8	0	1.27883e-05	6.8109		1507	4.18	0	1.89649e-06	9.1876
				1090	-4.75	0	0.0001	4.8912		1090	0.01	0.9657	0.9768	-7.6202
				1367	-2.41	0	1.345e-05	6.7534		1367	-2	0	3.61796e-05	5.5519
				1668	-2.49	0	1.42738e-05	6.6867		1668	-1.1	0.0001	0.0009	1.3135
				2235	-5.38	0	1.44905e-05	6.6651		2235	-2.3	0.0002	0.001	1.1274
				1684	2.94	0	1.50876e-05	6.6177		1684	0.85	0.0014	0.0056	-1.3618
				394	-2.95	0	0.0001	4.8177		394	-1.72	0.0001	0.0009	1.2917
				297	-7.52	0	1.52668e-05	6.7118		297	-1.95	0.0025	0.0087	-1.6178
				1181	-2.56	0	1.52668e-05	6.5872		1181	-0.55	0.0064	0.0179	-3.0153
				1686	-7.42	0	1.52668e-05	6.5967		1686	-0.73	0.1162	0.1937	-6.0827
				49	-2.93	0	0.0001	4.8122		49	-1.58	0.0002	0.0013	0.7437
				2479	-4.3	0	1.71474e-05	6.5941		2479	-2.83	0	0.0003	3.3538
				2089	-2.94	0	0.0001	4.7614		2089	-5.49	0	2.38843e-06	8.6278
				835	-2.57	0	0.0001	4.7515		835	-1.48	0.0002	0.001	1.0929
				91	-3.26	0	1.80191e-05	6.4051		91	-0.6	0.0149	0.0355	-3.9431
				1989	-4.15	0	1.83246e-05	6.3818		1989	-1.61	0.0003	0.0019	0.2265
				90	3.69	0	1.84637e-05	6.362		90	3.46	0	2.62266e-05	5.9513
				337	3.45	0	1.84637e-05	6.3651		337	3.33	0	2.23571e-05	6.1289
				1251	-3.61	0	1.85528e-05	6.3511		1251	-3.08	0	4.38001e-05	5.3271
				1381	-5.51	0	1.88211e-05	6.3304		1381	-1.22	0.007	0.0194	-3.1126
				397	-3.38	0	1.89977e-05	6.3099		397	-2.25	0	0.0002	3.6335
				398	-6.42	0	1.89977e-05	6.3091		398	-1.94	0.0015	0.0057	-1.4011
				1064	-3.92	0	1.92632e-05	6.2889		1064	0.46	0.0792	0.1414	-5.7016
				200	-2.58	0	0.0001	4.7069		200	-1.39	0.0002	0.0014	0.6756
				1683	7.15	0	1.99007e-05	6.4004		1683	1.19	0.0209	0.0478	-3.9899
				407	-2.89	0	1.99578e-05	6.2408		407	-1.04	0.0006	0.003	-0.4252
				871	-6.06	0	2.00821e-05	6.2286		871	-1.43	0.0054	0.016	-2.836
				1529	-6.43	0	0.0001	4.681		1529	-2.44	0.0004	0.0021	0.3294
				765	-5.99	0	2.08539e-05	6.1839		765	-1.63	0.0029	0.0096	-2.1355
				1361	-2.78	0	2.09449e-05	6.1737		1361	-1.53	0.0001	0.0005	2.2583
				1025	-3.48	0	2.26185e-05	6.0883		1025	-1	0.0023	0.0081	-1.8892
				1098	-2.06	0	2.38483e-05	6.0276		1098	-1.18	0.0001	0.0004	2.379
				1328	-4.32	0	2.45952e-05	5.9898		1328	-1.22	0.0027	0.0092	-2.0653
				403	-5.12	0	2.47231e-05	5.9788		403	-0.8	0.0364	0.0745	-4.8986
				1244	-5.89	0	0.0001	4.6049		1244	-2.5	0.001	0.0042	-0.9324
				1237	-3.26	0	0.0001	4.5951		1237	-1.12	0.003	0.01	-2.1856
				1037	-4.85	0	2.58614e-05	5.9208		1037	-3.87	0	0.0001	4.4468
				1263	-3.48	0	2.58614e-05	5.9212		1263	-0.58	0.0297	0.0631	-4.6828
				1572	-3.56	0	2.60582e-05	5.9074		1572	-0.25	0.2819	0.39	-6.898
				2091	-3.4	0	0.0001	4.5696		2091	-1.4	0.0012	0.0049	-1.1597
				277	-3.11	0	2.69808e-05	5.8615		277	-0.82	0.0043	0.0134	-2.591
				1474	-3.82	0	2.69808e-05	5.86		1474	-0.88	0.0079	0.0214	-3.2573
				2145	4.51	0	0.0001	4.5624		2145	3.41	0	0.0003	3.5038
				112	-4.56	0	2.78784e-05	5.8195		112	-2.45	0.0001	0.0007	1.7305
				1245	-5.21	0	2.78784e-05	5.8149		1245	-2.06	0.0005	0.0026	-0.2203
				1260	-2.38	0	0.0001	4.5537		1260	-2.63	0	0.0002	4.0576
				1250	-2.87	0	2.83694e-05	5.7913		1250	-0.92	0.0017	0.0063	-1.5499
				105	-5.73	0	0.0001	4.5408		105	-2.3	0.0014	0.0055	-1.337
				1569	-2.36	0	0.0001	4.5316		1569	-0.76	0.0043	0.0132	-2.5701
				1560	4.3	0	2.9686e-05	5.9278		1560	1.45	0.0016	0.0059	-1.0701
				630	6.1	0	3.00458e-05	5.9011		630	1.04	0.0277	0.0597	-4.2972
				1235	-3.47	0	3.00458e-05	5.7196		1235	-1.19	0.0012	0.005	-1.2041
				2114	-3.35	0	3.00458e-05	5.7141		2114	-1.35	0.0005	0.0025	-0.1802
				1267	-4.33	0	0.0001	4.5177		1267	-1.36	0.005	0.0151	-2.7483
				1700	-3.51	0	3.04567e-05	5.6902		1700	-1.6	0.0003	0.0015	0.5416
				332	-4.11	0	3.07475e-05	5.675		332	-1.98	0.0002	0.0012	0.8812
				116	-2.63	0	0.0001	4.5083		116	-2.35	0	0.0001	3.7575
				1641	-3.32	0	3.11181e-05	5.6572		1641	-1.58	0.0002	0.0012	0.7991
				1229	2.37	0	0.0001	4.4918		1229	0.54	0.0216	0.0491	-4.3445
				10	-3.53	0	3.25171e-05	5.6057		10	-1.76	0.0002	0.0011	1.0184
				1266	-2.82	0	3.30597e-05	5.5831		1266	-2.37	0	0.0001	4.4541
				1305	-3.92	0	3.41443e-05	5.5439		1305	-1.87	0.0002	0.0014	0.6938
				395	-4.07	0	0.0001	4.4589		395	-1.73	0.0011	0.0046	-1.0752
				66	-3.34	0	0.0001	4.4421		66	-1.39	0.0013	0.005	-1.2225
				1950	-3.15	0	3.82095e-05	5.4148		1950	-2.52	0	0.0001	3.9289
				970	-2.99	0	3.94216e-05	5.3766		970	-2.28	0	0.0002	3.6047
				203	-3.42	0	0.0001	4.4032		203	-1.76	0.0004	0.0021	0.0778
				606	-3.27	0	4.0118e-05	5.353		606	-3.47	0	3.16005e-05	5.7334
				1104	-4.74	0	4.0783e-05	5.5445		1104	-2.68	0.0002	0.0011	1.3856
				233	-3.45	0	4.15481e-05	5.4941		233	-1.25	0.0002	0.0013	0.9662
				2234	-2.53	0	0.0001	4.3658		2234	-0.8	0.0055	0.0161	-2.8492
				1264	-3.54	0	4.33648e-05	5.2502		1264	-0.79	0.0143	0.0344	-3.8966
				2407	-3.63	0	4.33648e-05	5.2464		2407	-1.42	0.0009	0.0039	-0.8172
				2447	-2.98	0	4.33648e-05	5.2453		2447	-1.39	0.0003	0.0019	0.2314
				1332	-3.49	0	0.0001	4.3622		1332	-1.22	0.0032	0.0105	-2.2661
				1365	-2.27	0	4.40401e-05	5.2209		1365	-0.71	0.003	0.01	-2.1887
				2075	-7.23	0	4.40401e-05	5.4389		2075	-2.31	0.0031	0.0101	-1.834
				1312	-4.74	0	4.4535e-05	5.4028		1312	-1.99	0.0001	0.0008	1.7039
				1442	-5.45	0	4.45459e-05	5.1971		1442	-2.51	0.0004	0.002	0.1184
				1129	-4.5	0	4.49025e-05	5.4031		1129	-1.41	0.0035	0.0111	-1.9668
				1437	-4.16	0	4.49025e-05	5.3822		1437	-1.81	0.0001	0.0007	1.9016
				718	2.07	0	4.49265e-05	5.1735		718	3.22	0	4.78851e-06	7.9638
				496	-1.98	0	4.51446e-05	5.1635		496	-0.74	0.0012	0.005	-1.2068
				1523	-4.51	0	0.0001	4.3453		1523	-0.23	0.5352	0.6424	-7.3808
				1566	-2.45	0	4.52802e-05	5.1555		1566	-0.35	0.0762	0.1367	-5.6623
				1346	-3.52	0	0.0001	4.341		1346	-2.09	0.0002	0.0011	0.9288
				1316	-3.68	0	4.59548e-05	5.135		1316	-2.03	0.0001	0.001	1.2108
				1313	-4.57	0	4.64449e-05	5.119		1313	-1.77	0.001	0.0044	-1.005
				2092	-2.86	0	4.65788e-05	5.1112		2092	-1.1	0.0011	0.0046	-1.057
				540	3.54	0	4.71936e-05	5.0925		540	2.07	0.0001	0.0008	1.5603
				124	-4.57	0	4.74079e-05	5.0816		124	-1.57	0.0021	0.0074	-1.7654
				1574	-2.85	0	4.74079e-05	5.0783		1574	0.44	0.063	0.1172	-5.4685
				1261	-4.04	0	4.82917e-05	5.0447		1261	-1.51	0.0013	0.0052	-1.2762
				1488	-4.5	0	4.82917e-05	5.2668		1488	-2.53	0	0.0003	3.2317
				446	-2.22	0	4.90108e-05	5.0244		446	-2.1	0	0.0001	4.6571
				1269	-4.07	0	0.0001	4.3079		1269	-1.45	0.0031	0.0103	-2.2361
				833	-2.89	0	0.0001	4.2945		833	-0.04	0.8516	0.8928	-7.5994
				84	-3.64	0	0.0001	4.2782		84	-0.68	0.0138	0.0335	-3.7175
				1253	-3.9	0	0.0001	4.2584		1253	-2.81	0	0.0002	3.5178
				190	-4.89	0	0.0001	4.2452		190	-0.74	0.1041	0.177	-5.7096
				1721	-4.11	0	0.0001	4.2448		1721	-3.79	0	0.0002	3.7226
				256	-3.59	0	0.0001	4.2165		256	-2.15	0.0002	0.0012	0.8613
				1496	-2.02	0	0.0001	4.2161		1496	-0.25	0.1581	0.2473	-6.378
				1676	3.18	0	0.0001	4.2091		1676	3.44	0	0.0001	4.7248
				2061	-2.5	0	0.0001	4.2009		2061	-0.74	0.0083	0.0222	-3.3107
				1712	-3.67	0	0.0001	4.1621		1712	-1.42	0.0023	0.0081	-1.8944
				770	-3.83	0	0.0001	4.1607		770	-2.47	0.0001	0.0009	1.2828
				872	-2.27	0	0.0001	4.1517		872	-1.45	0.0001	0.001	1.2231
				1681	-3.12	0	0.0001	4.1323		1681	-1.12	0.0034	0.0109	-2.3152
				1682	2.53	0	0.0001	4.1242		1682	0.77	0.0078	0.0212	-3.2404
				2113	-3.61	0	0.0001	4.1196		2113	-2.18	0.0002	0.0012	0.8043
				433	2.23	0	0.0001	4.0912		433	3.07	0	2.13234e-05	6.1897
				1393	-4.26	0	0.0001	4.0729		1393	-1.62	0.0027	0.0092	-2.0656
				1277	-2.1	0	0.0001	4.038		1277	-1.15	0.0004	0.002	0.1269
				1988	-3.77	0	0.0001	4.0331		1988	-1.17	0.0074	0.0203	-3.1831
				1433	-3.12	0	0.0001	4.0314		1433	-1.03	0.0056	0.0164	-2.8825
				1308	-3.3	0	0.0001	4.0019		1308	-1.41	0.0016	0.0059	-1.458
				1321	-2.19	0	0.0001	3.9969		1321	-1.05	0.0008	0.0037	-0.726
				1568	-4.72	0	0.0001	3.9858		1568	-0.6	0.1768	0.27	-6.2365
				2561	2.49	0	0.0001	3.984		2561	3.44	0	2.31579e-05	6.0866
				229	-2.97	0	0.0001	3.9748		229	-1.1	0.0032	0.0105	-2.2687
				1345	-2.9	0	0.0001	3.9596		1345	-1.66	0.0003	0.0018	0.3163
				1315	-4.42	0	0.0001	3.9484		1315	-1.59	0.001	0.0043	-0.7494
				207	-3.76	0	0.0001	3.945		207	-2.49	0.0001	0.0009	1.2364
				119	-4.85	0	0.0001	3.933		119	-2.25	0.0011	0.0045	-1.0258
				1987	-3.59	0	0.0001	3.9308		1987	-1.61	0.0013	0.0051	-1.2259
				50	-2.6	0	0.0001	3.9058		50	-1.07	0.0021	0.0073	-1.7597
				1685	-3.94	0	0.0001	3.8982		1685	-1.24	0.0077	0.021	-3.2289
				1246	-3.45	0	0.0001	3.8929		1246	-1.58	0.0003	0.0019	0.5251
				193	-4.11	0	0.0001	3.8921		193	-1.79	0.0027	0.0092	-1.7063
				1464	-1.86	0	0.0001	3.8766		1464	-0.58	0.0078	0.0212	-3.2447
				2020	-2.56	0	0.0001	3.8673		2020	-0.75	0.0108	0.0275	-3.5944
				453	-2.79	0	0.0001	3.8578		453	-0.74	0.0045	0.0137	-2.4446
				1125	-2.78	0	0.000150903	3.4735		1125	-0.35	0.1968	0.2939	-6.5812
				1518	-2.96	0	0.0001	3.8211		1518	-0.96	0.0069	0.0194	-3.1103
				1630	-2.22	0	0.000151188	3.468		1630	-0.69	0.0108	0.0276	-3.5976
				2090	-3.44	0	0.000151992	3.4587		2090	0.89	0.024	0.0535	-4.4579
				1751	-2.76	0	0.000153671	3.4433		1751	-0.33	0.2138	0.3136	-6.6563
				2101	2.16	0	0.0001	3.8088		2101	2.7	0	4.44553e-05	5.2961
				1283	-2.22	0	0.000155399	3.7004		1283	-1.61	0.0003	0.0016	0.8817
				2270	-2.1	0	0.000155421	3.424		2270	-0.94	0.0019	0.0069	-1.6789
				270	-2.85	0	0.0001562	3.4151		270	-1.4	0.0012	0.0048	-1.1515
				604	-3.49	0	0.000156598	3.4056		604	-1.6	0.0017	0.0063	-1.5582
				725	-2.34	0	0.000156598	3.3988		725	-0.59	0.028	0.0602	-4.6212
				760	-2.75	0	0.000156598	3.4012		760	-0.02	0.9266	0.9483	-7.616
				2236	-2.43	0	0.000156598	3.7466		2236	-0.28	0.1016	0.1736	-5.884
				320	-4.33	0	0.000156692	3.3948		320	-1.42	0.0089	0.0236	-3.3848
				1108	4.03	0	0.000157157	3.387		1108	4.64	0	0.0001	4.3132
				1708	-2.39	0	0.000157157	3.3849		1708	-1.07	0.0019	0.0069	-1.6793
				118	-1.44	0	0.000157809	3.3738		118	-0.68	0.0015	0.0057	-1.3958
				405	-5.14	0	0.000157809	3.3745		405	-1.72	0.0083	0.0222	-3.3081
				497	-3.84	0	0.000160458	3.3522		497	-1.49	0.0042	0.0131	-2.5593
				400	-2.89	0	0.000160564	3.6984		400	-1.48	0.0002	0.0013	0.9613
				1939	-2.65	0	0.000161534	3.3383		1939	-0.76	0.0172	0.0401	-4.0973
				1573	-3.19	0	0.000162551	3.3281		1573	0.33	0.2911	0.399	-6.925
				22	-5.54	0	0.000163745	3.3168		22	-1.41	0.0277	0.0598	-4.6108
				988	-1.77	0	0.000166047	3.2983		988	-0.66	0.0052	0.0155	-2.7899
				2008	-1.42	0	0.000167874	3.283		2008	0.45	0.0113	0.0285	-3.6445
				1043	2.46	0	0.000174772	3.5913		1043	5.5	0	2.84856e-06	8.4755
				198	-3.34	0	0.000177489	3.2154		198	-0.86	0.0275	0.0597	-4.6034
				1359	-1.69	0	0.000177962	3.2092		1359	-0.04	0.8204	0.8714	-7.5891
				1279	-3.61	0	0.00018054	3.1902		1279	-1.45	0.004	0.0125	-2.4995
				1519	-4.32	0	0.000180903	3.5429		1519	-1.23	0.0043	0.0132	-2.3964
				333	-4.98	0	0.000182524	3.1654		333	-1.95	0.0045	0.0138	-2.6335
				401	-3.52	0	0.000182524	3.1667		401	-1.49	0.0031	0.0103	-2.2332
				1318	-3.68	0	0.000182524	3.528		1318	-1.6	0.0006	0.0028	-0.118
				204	-2.99	0	0.0001	3.7344		204	-0.99	0.0067	0.0187	-3.0655
				93	-3.28	0	0.000186545	3.1383		93	-0.26	0.4101	0.526	-7.1972
				2219	-3.11	0	0.000186747	3.4944		2219	-1.23	0.001	0.0042	-0.7031
				451	-3.82	0	0.0001	3.7241		451	-1.49	0.003	0.01	-2.1864
				1436	-4.28	0	0.0001	3.724		1436	-1.84	0.0019	0.0067	-1.6467
				358	-1.51	0	0.000191544	3.1029		358	-1.26	0.0001	0.0006	1.91
				27	-3.5	0	0.0001	3.7171		27	-0.73	0.0451	0.0883	-5.1225
				2503	-4.24	0	0.0001	3.7159		2503	-1.7	0.0026	0.009	-2.0428
				6	-3.9	0	0.000193243	3.0869		6	-1.09	0.0214	0.0487	-4.3321
				1285	-1.92	0	0.000193243	3.0893		1285	-0.47	0.0361	0.0741	-4.8898
				12	-2.62	0	0.000194266	3.0751		12	-0.67	0.0316	0.0666	-4.7489
				267	2.02	0	0.000194266	3.0703		267	2.23	0	0.0002	3.7259
				876	-4.43	0	0.000194266	3.4357		876	-1.82	0.0008	0.0037	-0.5365
				2525	-2.86	0	0.000194266	3.432		2525	-0.35	0.0987	0.1695	-5.8543
				4	-3.2	0	0.000195578	3.0559		4	-2.04	0.0004	0.002	0.1205
				246	-2.36	0	0.000195578	3.0551		246	-1.15	0.0016	0.006	-1.4991
				21	-2.72	0	0.000199826	3.0284		21	-0.76	0.0225	0.0507	-4.3874
				208	-2.5	0	0.000201306	3.3828		208	-0.25	0.1561	0.2447	-6.316
				556	3.18	0	0.000201729	3.0118		556	3.71	0	0.0001	4.0351
				38	-1.56	0	0.000203108	3.0013		38	-0.54	0.0096	0.0251	-3.4636
				53	-1.93	0	0.000205122	2.9843		53	-0.86	0.0028	0.0095	-2.122
				1497	-2.4	0	0.000205122	2.9855		1497	-1.49	0.0005	0.0024	-0.1008
				1344	-2.04	0	0.000206877	2.969		1344	-0.31	0.1486	0.2355	-6.3196
				2244	-2.21	0	0.000206877	2.9689		2244	-1.38	0.0005	0.0024	-0.0989
				1257	-2.23	0	0.000212067	2.9386		1257	-1.46	0.0004	0.002	0.17
				232	-2.95	0	0.000213554	2.9279		232	-1.04	0.0087	0.023	-3.3567
				449	-3.36	0	0.000213805	2.9236		449	-1.82	0.001	0.0044	-0.9957
				628	-2.56	0	0.000215173	2.9136		628	-1.97	0.0001	0.001	1.199
				859	-2.73	0	0.000220439	2.8839		859	-1.32	0.002	0.0071	-1.7145
				1275	-3.67	0	0.000222979	2.8662		1275	-1.37	0.0071	0.0198	-3.1418
				1460	-1.83	0	0.000222979	2.8595		1460	-0.33	0.1011	0.1729	-5.9456
				1678	-2.9	0	0.000222979	2.8622		1678	-1.47	0.0016	0.0059	-1.458
				1680	-1.67	0	0.000222979	2.8621		1680	-0.29	0.1158	0.1931	-6.079
				231	-2.7	0	0.0001	3.6482		231	-0.88	0.0078	0.0211	-3.2369
				2088	-2.11	0	0.000228105	2.8315		2088	-6.58	0	1.00686e-06	9.8636
				2524	-3.15	0	0.000234663	3.1716		2524	-0.7	0.0156	0.037	-3.8602
				1248	-2.19	0	0.000237899	2.7792		1248	-0.92	0.0044	0.0135	-2.605
				1307	-2.98	0	0.000240995	2.7591		1307	-1.1	0.0081	0.0218	-3.2817
				1329	-3.09	0	0.000243347	3.1217		1329	-0.78	0.0098	0.0254	-3.3324
				1663	-2.5	0	0.00024792	2.722		1663	-1.37	0.0011	0.0047	-1.1066
				1517	-2.69	0	0.000249475	2.7122		1517	-1.06	0.0062	0.0175	-2.9768
				1274	-4.22	0	0.0001	3.5855		1274	-1.52	0.0049	0.0149	-2.7361
				1049	-2.37	0	0.0001	3.5666		1049	-1.48	0.0003	0.0015	0.4994
				30	-2.35	0	0.0003	2.3857		30	0.1	0.6951	0.772	-7.5252
				31	-2.2	0.0001	0.0003	2.2736		31	-0.07	0.7691	0.8301	-7.5674
				63	-3.72	0.0001	0.0003	2.2765		63	1.56	0.0064	0.0179	-3.0148
				199	-2.75	0	0.0003	2.4842		199	-0.66	0.0522	0.1001	-5.2756
				210	-3.27	0.0001	0.0003	2.3516		210	-2.09	0.0007	0.0032	-0.5144
				230	-2.93	0	0.0003	2.4096		230	-1.02	0.0133	0.0326	-3.8181
				253	-1.37	0	0.0003	2.4864		253	-0.83	0.0008	0.0037	-0.7603
				260	-3.69	0.0001	0.0003	2.2875		260	-1.28	0.0148	0.0353	-3.9339
				381	-3.37	0	0.0003	2.667		381	-2.97	0.0001	0.0006	1.8238
				434	2.77	0	0.0003	2.6645		434	3.06	0	0.0002	3.3232
				498	-3.4	0.0001	0.0003	2.2865		498	-2.17	0.0007	0.0034	-0.6042
				665	-2.56	0	0.0003	2.7019		665	0.16	0.5449	0.6514	-7.3921
				762	-2.68	0	0.0003	2.4119		762	-0.09	0.7427	0.8119	-7.5539
				1268	-3.45	0	0.0003	2.687		1268	-2.87	0.0001	0.0008	1.467
				1309	-3.49	0	0.0003	2.6302		1309	-8.33	0	4.03994e-06	8.2078
				1386	-1.68	0	0.0003	2.4502		1386	-0.28	0.1462	0.2325	-6.3042
				1387	-1.69	0	0.0003	2.695		1387	-0.28	0.1365	0.2194	-6.2384
				1461	-1.48	0.0001	0.0003	2.2676		1461	-0.52	0.0147	0.0353	-3.9325
				1499	-1.56	0.0001	0.0003	2.2728		1499	-1.13	0.0004	0.0019	0.212
				1500	-3.22	0	0.0003	2.55		1500	-1.91	0.0009	0.0038	-0.7826
				1570	-1.54	0	0.0003	2.5591		1570	0.27	0.1248	0.2051	-6.1517
				1970	-3.21	0.0001	0.0003	2.9541		1970	-0.58	0.0405	0.0813	-4.5658
				2169	-2.81	0.0001	0.0003	2.7279		2169	-1.53	0.0004	0.0021	0.3219
				2480	-2.26	0	0.0003	2.5701		2480	-0.93	0.0055	0.0162	-2.8533
				396	-2.54	0	0.0001	3.5146		396	-0.59	0.0356	0.0732	-4.8751
				1459	-2.64	0	0.0001	3.4995		1459	-0.67	0.0254	0.0559	-4.5163
				87	-3.22	0	0.0001	3.4975		87	-0.6	0.0727	0.1317	-5.6156
				747	-5.16	0	0.0001	3.4911		747	-1.44	0.0172	0.0401	-4.0982
				25	-2.85	0.0001	0.0004	2.1855		25	-1.05	0.0119	0.0296	-3.6967
				33	-1.81	0.0001	0.0004	2.162		33	-0.48	0.0461	0.0899	-5.1452
				212	-3.25	0.0001	0.0004	2.0743		212	-1.43	0.0057	0.0165	-2.8879
				214	-1.9	0.0001	0.0004	1.9892		214	-0.61	0.0242	0.0537	-4.4639
				250	4.17	0.0001	0.0004	2.1939		250	1.72	0.0073	0.02	-3.1606
				294	-2.96	0.0001	0.0004	2.142		294	-0.95	0.0219	0.0496	-4.3564
				363	-2	0.0001	0.0004	2.0404		363	-1.34	0.0007	0.0032	-0.524
				420	-3.19	0.0001	0.0004	2.0997		420	-1.02	0.0231	0.0519	-4.4154
				435	2.57	0.0001	0.0004	2.3388		435	6.28	0	4.78851e-06	7.9086
				723	-2.84	0.0001	0.0004	1.9077		723	-0.12	0.7164	0.7895	-7.5388
				746	-2.56	0.0001	0.0004	1.9097		746	-0.18	0.5556	0.6583	-7.404
				779	1.9	0.0001	0.0004	2.1719		779	2.81	0	0.0001	4.7611
				785	-2.66	0.0001	0.0004	2.0697		785	-1.12	0.007	0.0195	-3.1209
				831	-3.27	0.0001	0.0004	2.2027		831	-1.23	0.0111	0.028	-3.6226
				840	-2.62	0.0001	0.0004	2.1846		840	-1.06	0.0078	0.0212	-3.243
				1233	-2.02	0.0001	0.0004	1.9418		1233	-0.4	0.1223	0.2019	-6.1322
				1255	-4.32	0.0001	0.0004	2.4023		1255	-1.93	0.0014	0.0054	-1.1059
				1273	-2.14	0.0001	0.0004	2.0326		1273	-0.43	0.1129	0.1894	-6.0546
				1335	-2.75	0.0001	0.0004	2.0724		1335	0.38	0.2402	0.3426	-6.7597
				1355	-1.76	0.0001	0.0004	2.1997		1355	-0.48	0.0385	0.078	-4.9581
				1379	-3.16	0.0001	0.0004	2.608		1379	-0.73	0.0197	0.0453	-4.1193
				1471	-3.38	0.0001	0.0004	2.5725		1471	-0.46	0.1106	0.1864	-5.9714
				1512	1.61	0.0001	0.0004	2.4878		1512	1.72	0.0001	0.0008	1.8668
				1567	-1.96	0.0001	0.0004	2.0902		1567	0.34	0.151	0.2385	-6.335
				1640	-2.71	0.0001	0.0004	2.1656		1640	-2.58	0.0001	0.0006	1.8303
				1749	-4.01	0.0001	0.0004	1.986		1749	-2.5	0.0011	0.0044	-1.0131
				1769	-2.32	0.0001	0.0004	2.2276		1769	-0.28	0.2989	0.4084	-6.9471
				2149	-4.84	0.0001	0.0004	2.5818		2149	-1.51	0.0061	0.0175	-2.8014
				2217	-3.02	0.0001	0.0004	2.7011		2217	-2.4	0.0002	0.0011	1.6648
				2336	-3.44	0.0001	0.0004	1.9073		2336	-0.18	0.651	0.7387	-7.4933
				41	-3.09	0.0001	0.0005	1.6709		41	-0.36	0.3467	0.4597	-7.0678
				259	-4.07	0.0001	0.0005	1.8267		259	-1.97	0.0044	0.0136	-2.6136
				300	-3.21	0.0001	0.0005	2.07		300	-0.46	0.1205	0.1994	-6.058
				371	-1.95	0.0001	0.0005	1.7604		371	0.41	0.1069	0.1816	-6.0009
				399	-3.7	0.0001	0.0005	1.6823		399	-6.4	0	4.4745e-05	5.2839
				458	-4.13	0.0001	0.0005	1.6592		458	-1.08	0.0605	0.1131	-5.4272
				572	-2.83	0.0001	0.0005	2.0597		572	1.11	0.0034	0.0109	-2.1301
				834	-2.84	0.0001	0.0005	2.2156		834	-1.34	0.0013	0.005	-0.9899
				1288	-1.72	0.0001	0.0005	1.6966		1288	-0.33	0.137	0.2198	-6.2418
				1310	-3.14	0.0001	0.0005	1.6934		1310	-3.11	0.0001	0.0007	1.6357
				1336	-1.94	0.0001	0.0005	1.7589		1336	0.28	0.2464	0.3498	-6.782
				1463	-1.43	0.0001	0.0005	1.8925		1463	-0.44	0.0297	0.0631	-4.6841
				1473	-1.27	0.0001	0.0005	1.8875		1473	-0.28	0.0959	0.1657	-5.8935
				1637	-2.8	0.0001	0.0005	2.1151		1637	-5.85	0	1.15961e-05	7.0298
				1951	-1.53	0.0001	0.0005	1.8364		1951	-0.75	0.004	0.0125	-2.5039
				1992	-2.03	0.0001	0.0005	2.2333		1992	-0.81	0.0027	0.0092	-1.8846
				85	-1.92	0.0001	0.0006	1.4877		85	-0.51	0.0631	0.1173	-5.4707
				101	-3.64	0.0001	0.0006	1.4632		101	-1.15	0.035	0.0723	-4.8573
				245	-1.66	0.0001	0.0006	1.5945		245	-0.78	0.0059	0.0169	-2.9306
				347	-2.98	0.0001	0.0006	1.5935		347	-1.97	0.0011	0.0045	-1.0221
				996	-3.84	0.0001	0.0006	1.4988		996	-1.19	0.037	0.0755	-4.9151
				1052	-1.27	0.0001	0.0006	1.4898		1052	-0.97	0.0005	0.0026	-0.2432
				1258	-3.85	0.0001	0.0006	1.9047		1258	-1.79	0.0017	0.0064	-1.3617
				1352	-4.49	0.0001	0.0006	1.8935		1352	-2.92	0.0022	0.0077	-1.4477
				1394	-1.03	0.0001	0.0006	1.4554		1394	-0.2	0.1545	0.2425	-6.3563
				1469	-1.73	0.0001	0.0006	1.4697		1469	-0.27	0.2311	0.3328	-6.7258
				1628	-1.88	0.0001	0.0006	1.4929		1628	-0.16	0.5064	0.6159	-7.3452
				1646	-1.41	0.0001	0.0006	1.4508		1646	-0.77	0.0032	0.0104	-2.2488
				1753	-3.34	0.0001	0.0006	1.9246		1753	0.12	0.6662	0.7477	-7.5002
				2231	-1.19	0.0001	0.0006	1.457		2231	-0.4	0.0288	0.0617	-4.6516
				86	-2.29	0.0001	0.0007	1.3438		86	-0.43	0.1663	0.2574	-6.4258
				205	-2.68	0.0001	0.0007	1.3211		205	-0.75	0.0568	0.1073	-5.3631
				213	-1.51	0.0001	0.0007	1.3677		213	-0.52	0.0264	0.0575	-4.5575
				441	-3.83	0.0001	0.0007	1.3477		441	0.27	0.5845	0.6806	-7.4343
				761	-3.4	0.0001	0.0007	1.319		761	-0.9	0.0677	0.1241	-5.5422
				1276	-1.52	0.0001	0.0007	1.231		1276	-0.02	0.8975	0.9252	-7.6109
				1281	-2.43	0.0001	0.0007	1.6981		1281	-0.73	0.0139	0.0337	-3.725
				1323	-2.68	0.0001	0.0007	1.3104		1323	-0.3	0.3808	0.496	-7.1411
				1330	-1.26	0.0001	0.0007	1.2479		1330	-0.25	0.1476	0.2343	-6.3131
				1353	-3.67	0.0001	0.0007	1.2739		1353	-1.51	0.0137	0.0335	-3.8554
				1505	-1.79	0.0001	0.0007	1.317		1505	-0.89	0.0058	0.0166	-2.9064
				1750	-1.9	0.0001	0.0007	1.3828		1750	-0.24	0.3196	0.4308	-7.0024
				2123	-2.75	0.0001	0.0007	1.3236		2123	-1.08	0.0164	0.0386	-4.0492
				2321	-2.75	0.0001	0.0007	1.2433		2321	-2.14	0.0006	0.0028	-0.3636
				2472	-2.45	0.0001	0.0007	1.8137		2472	-0.91	0.0052	0.0156	-2.6222
				128	-3.14	0.0002	0.0008	1.0944		128	-2.05	0.0017	0.0063	-1.5421
				234	-2.76	0.0001	0.0008	1.5973		234	-0.29	0.2653	0.3712	-6.8148
				298	-3.57	0.0002	0.0008	1.1436		298	-1.56	0.0116	0.029	-3.6676
				492	-2.89	0.0002	0.0008	1.1399		492	-0.88	0.0483	0.0936	-5.1944
				782	-2.37	0.0001	0.0008	1.1821		782	-6.26	0	7.39152e-06	7.4778
				801	-1.02	0.0002	0.0008	1.135		801	-0.62	0.0023	0.0081	-1.888
				1254	-5.18	0.0002	0.0008	1.4903		1254	-3.1	0.0007	0.0034	-0.3996
				1317	-3.89	0.0001	0.0008	1.6085		1317	-2.48	0.0005	0.0025	0.0711
				1434	-6.27	0.0002	0.0008	1.0662		1434	-2.04	0.0395	0.0797	-4.9851
				1484	-1.51	0.0001	0.0008	1.1876		1484	-0.81	0.0042	0.0131	-2.5644
				1562	-2.89	0.0001	0.0008	1.6083		1562	-1.1	0.0056	0.0164	-2.7033
				2098	-2.43	0.0001	0.0008	1.1723		2098	-0.12	0.6956	0.7722	-7.5256
				24	-4.51	0.0002	0.0009	0.9095		24	-1.39	0.0511	0.0984	-5.2534
				67	-1.36	0.0002	0.0009	0.9999		67	-0.24	0.2121	0.3117	-6.6492
				218	-1.16	0.0002	0.0009	0.9242		218	-0.11	0.5054	0.6153	-7.3439
				296	-5.61	0.0002	0.0009	1.0185		296	-2.11	0.0235	0.0526	-4.434
				639	-4.48	0.0002	0.0009	1.3845		639	-4.31	0.0001	0.0006	2.1765
				750	2.27	0.0002	0.0009	1.0546		750	3.35	0	0.0002	3.6083
				1287	-2.13	0.0002	0.0009	0.9371		1287	-0.82	0.0221	0.0501	-4.3682
				1449	-2.63	0.0002	0.0009	1.3664		1449	-0.13	0.6049	0.6977	-7.447
				1462	-1.34	0.0002	0.0009	0.981		1462	-0.21	0.27	0.3761	-6.8612
				1491	-1.25	0.0002	0.0009	1.046		1491	-0.82	0.0017	0.0063	-1.5648
				1816	-2.47	0.0002	0.0009	1.0108		1816	0.53	0.1383	0.2217	-6.2509
				2095	1.95	0.0002	0.0009	0.94		2095	1.55	0.0007	0.0031	-0.5091
				2213	-1.86	0.0002	0.0009	0.926		2213	0.16	0.5341	0.6421	-7.3796
				2300	-1.37	0.0002	0.0009	0.9171		2300	-0.5	0.0273	0.0592	-4.5929
				3	-1.86	0.0002	0.001	0.7527		3	-0.05	0.8591	0.8975	-7.6016
				80	-1.53	0.0002	0.001	0.7527		80	0.23	0.3021	0.4114	-6.9559
				113	-4.91	0.0002	0.001	1.5967		113	-1.61	0.0155	0.0367	-3.4558
				195	-2.81	0.0002	0.001	0.805		195	-1.31	0.0107	0.0274	-3.5844
				412	-3.18	0.0002	0.001	0.7956		412	-1.22	0.0249	0.055	-4.4946
				613	1.39	0.0002	0.001	0.8291		613	2.75	0	4.40327e-05	5.3116
				704	-2.46	0.0002	0.001	0.876		704	0.02	0.9443	0.9598	-7.6183
				733	-1.15	0.0002	0.001	0.8334		733	0.18	0.2824	0.3904	-6.8994
				832	-3.65	0.0002	0.001	0.8721		832	-1.2	0.0417	0.0833	-5.0414
				860	-1.92	0.0002	0.001	0.8234		860	-2.3	0.0001	0.0006	2.0071
				1324	-5.57	0.0002	0.001	0.825		1324	-2.12	0.0252	0.0556	-4.5074
				1331	-1.62	0.0002	0.001	0.8312		1331	-0.06	0.7892	0.8458	-7.5766
				1376	-1.77	0.0002	0.001	0.8961		1376	-0.29	0.2422	0.3444	-6.767
				1377	-3	0.0002	0.001	0.7674		1377	-0.44	0.3069	0.4169	-6.969
				1438	-1.86	0.0002	0.001	0.8786		1438	-0.35	0.1896	0.2862	-6.5473
				1465	-1.27	0.0002	0.001	0.8981		1465	-0.3	0.1128	0.1893	-6.0531
				1468	-1.21	0.0002	0.001	0.8967		1468	-0.33	0.0736	0.1329	-5.6281
				2152	-2.03	0.0002	0.001	0.8739		2152	0.12	0.6622	0.7464	-7.5019
				2394	-1.78	0.0002	0.001	0.8094		2394	-0.32	0.2128	0.3125	-6.6521
				2446	2.24	0.0002	0.001	1.1898		2446	2.77	0	0.0002	3.3956
				99	-1.66	0.0002	0.0011	0.6559		99	-0.22	0.3576	0.4705	-7.0923
				243	-2.54	0.0002	0.0011	0.6681		243	-0.07	0.8324	0.88	-7.5933
				406	-2.72	0.0002	0.0011	0.7267		406	-1.71	0.0028	0.0094	-2.1033
				500	-1.79	0.0002	0.0011	0.7213		500	-0.82	0.0122	0.0305	-3.7311
				1320	-0.93	0.0002	0.0011	0.7407		1320	-0.38	0.0192	0.0442	-4.2187
				1350	-2.53	0.0002	0.0011	0.6329		1350	-0.63	0.1096	0.185	-6.0248
				1531	-1.44	0.0002	0.0011	0.7045		1531	-1.02	0.0015	0.0057	-1.4136
				1584	-1.37	0.0002	0.0011	0.6315		1584	-0.78	0.0049	0.0147	-2.7184
				1672	-1.21	0.0002	0.0011	0.7286		1672	-0.82	0.0018	0.0067	-1.632
				37	-1.47	0.0003	0.0012	0.5828		37	-0.02	0.9378	0.956	-7.6175
				44	-1.88	0.0003	0.0012	0.5497		44	-0.38	0.1823	0.2771	-6.5111
				98	-2.31	0.0003	0.0012	0.5287		98	-0.58	0.1138	0.1905	-6.0619
				103	-2.79	0.0003	0.0012	0.9935		103	-1.26	0.0042	0.0131	-2.3753
				278	-1.58	0.0002	0.0012	0.6238		278	-0.54	0.0428	0.0851	-5.0697
				452	-3.17	0.0003	0.0012	0.5216		452	-1.6	0.0093	0.0244	-3.4266
				542	-3.01	0.0002	0.0012	0.5947		542	-1.44	0.0114	0.0286	-3.6508
				882	-2.13	0.0003	0.0012	0.5821		882	-0.33	0.2938	0.4024	-6.9326
				921	-1.93	0.0003	0.0012	0.5197		921	0.42	0.163	0.2533	-6.4071
				987	-2.47	0.0003	0.0012	0.5174		987	-0.33	0.3711	0.4849	-7.1213
				1325	-2.41	0.0003	0.0012	0.5049		1325	-0.15	0.6689	0.749	-7.5069
				1498	-1.93	0.0002	0.0012	0.5934		1498	-0.69	0.0372	0.0759	-4.9219
				1662	-2.03	0.0002	0.0012	0.6028		1662	-2.23	0.0001	0.001	1.2173
				2099	-2.44	0.0003	0.0012	1.3008		2099	-0.22	0.3713	0.4849	-6.8694
				2117	-2.51	0.0003	0.0012	1.3158		2117	-1.12	0.0062	0.0177	-2.3948
				2469	-2.9	0.0003	0.0012	0.557		2469	1.32	0.0143	0.0345	-3.9029
				81	-2.3	0.0003	0.0013	0.447		81	-0.52	0.1536	0.2413	-6.3508
				1378	-2.12	0.0003	0.0013	0.4593		1378	-0.31	0.3227	0.434	-7.0102
				1525	-2.86	0.0003	0.0013	0.8926		1525	-0.5	0.1259	0.2057	-6.102
				1748	2.31	0.0003	0.0013	0.4233		1748	-0.51	0.1633	0.2536	-6.4086
				106	-1.09	0.0003	0.0014	0.3791		106	-0.68	0.0039	0.0122	-2.4627
				288	-1.56	0.0003	0.0014	0.3706		288	0.18	0.4369	0.5517	-7.2434
				295	-2.59	0.0003	0.0014	0.4023		295	-0.83	0.0589	0.1109	-5.4008
				335	-1.56	0.0003	0.0014	0.3706		335	0.18	0.4369	0.5517	-7.2434
				771	-1.92	0.0003	0.0014	0.337		771	-0.33	0.2679	0.3742	-6.8545
				1314	-0.93	0.0003	0.0014	0.313		1314	-0.34	0.0397	0.0799	-4.9892
				1354	-2.33	0.0003	0.0014	0.3588		1354	-0.44	0.2268	0.3278	-6.709
				1446	-1.82	0.0003	0.0014	0.311		1446	-0.23	0.3994	0.515	-7.1774
				2293	-1.55	0.0003	0.0014	0.3867		2293	-0.3	0.2132	0.3129	-6.6536
				339	2.47	0.0003	0.0015	0.2385		339	4.54	0	0.0001	4.2075
				372	-2.18	0.0003	0.0015	0.2518		372	-0.1	0.7553	0.8194	-7.5605
				636	2.92	0.0003	0.0015	0.2352		636	3.65	0.0001	0.0007	1.6869
				766	-2.42	0.0003	0.0015	0.7117		766	0.18	0.4934	0.6033	-7.316
				1023	-2.25	0.0003	0.0015	0.2405		1023	-0.84	0.0382	0.0775	-4.9494
				2408	-2.5	0.0004	0.0016	0.5924		2408	-0.4	0.1686	0.2605	-6.3908
				422	-1.17	0.0004	0.0017	0.1373		422	-3.31	0	1.18317e-05	6.915
				819	-2.86	0.0004	0.0017	0.4889		819	-2.32	0.0004	0.0021	0.3012
				1503	-1.05	0.0004	0.0017	0.0913		1503	-0.09	0.5703	0.6714	-7.4198
				1534	-2.66	0.0004	0.0017	0.5339		1534	-1.72	0.0012	0.0048	-0.9113
				1642	-1.97	0.0004	0.0017	0.0948		1642	-0.48	0.1426	0.2273	-6.2802
				2086	-1.75	0.0004	0.0017	0.1043		2086	0.93	0.0099	0.0257	-3.5012
				764	-3.33	0.0004	0.0018	0.0466		764	-0.45	0.3907	0.5056	-7.1607
				1252	-1.13	0.0004	0.0018	0.0309		1252	-0.69	0.0054	0.0159	-2.8331
				1351	-1.79	0.0004	0.0018	0.0113		1351	-0.31	0.2841	0.3919	-6.9045
				2312	2.95	0.0004	0.0018	0.0326		2312	2.22	0.0019	0.007	-1.7006
				29	-1.52	0.0004	0.0019	-0.0105		29	-0.03	0.9094	0.9356	-7.6132
				211	-1.42	0.0004	0.0019	-0.049		211	-0.67	0.0184	0.0427	-4.1736
				971	-1.33	0.0004	0.0019	-0.0398		971	-1.11	0.0012	0.0048	-1.1259
				1000	-1.7	0.0004	0.0019	-0.0424		1000	-0.43	0.1365	0.2194	-6.2384
				1528	-1.88	0.0004	0.0019	-0.0515		1528	-0.38	0.2179	0.3191	-6.6733
				1575	-1.93	0.0004	0.0019	-0.0641		1575	-0.64	0.0657	0.1212	-5.5121
				2068	-1.3	0.0004	0.0019	-0.0507		2068	0.26	0.2218	0.3227	-6.6891
				788	-2	0.0005	0.002	-0.1289		788	-0.62	0.0856	0.1508	-5.7797
				1145	1.08	0.0005	0.002	-0.0867		1145	0.56	0.0124	0.0307	-3.7422
				1232	1.37	0.0005	0.002	-0.1121		1232	0.45	0.0685	0.1251	-5.5547
				1643	-2	0.0005	0.002	-0.1121		1643	-2.42	0.0002	0.001	1.0994
				181	-3.46	0.0005	0.0021	-0.1732		181	-2.52	0.0027	0.0091	-2.0579
				182	-1.91	0.0005	0.0021	-0.1678		182	-2.57	0.0001	0.0007	1.7353
				565	-2.05	0.0005	0.0021	-0.1853		565	0.2	0.542	0.6491	-7.3887
				1466	-1.54	0.0005	0.0021	-0.1377		1466	-0.36	0.1717	0.264	-6.4553
				1793	-3.36	0.0005	0.0021	-0.1493		1793	-0.17	0.7457	0.8141	-7.5555
				2144	0.99	0.0005	0.0021	-0.1644		2144	0.77	0.0018	0.0067	-1.6363
				102	-2.01	0.0005	0.0022	-0.2124		102	-0.48	0.17	0.262	-6.4464
				117	-1.88	0.0005	0.0022	-0.2047		117	-0.41	0.1972	0.2943	-6.5831
				1022	1.84	0.0005	0.0022	0.1641		1022	5	0	1.70598e-05	6.6155
				1627	-1.29	0.0005	0.0022	-0.2272		1627	0.24	0.2682	0.3744	-6.8555
				2240	1.2	0.0005	0.0022	-0.2514		2240	0.33	0.126	0.2057	-6.161
				2257	-1.68	0.0005	0.0022	-0.2188		2257	-0.42	0.1515	0.2389	-6.3375
				82	-0.87	0.0006	0.0023	-0.3004		82	-0.14	0.3517	0.4649	-7.0792
				247	-1.93	0.0005	0.0023	-0.262		247	-0.92	0.02	0.0458	-4.2602
				1762	-1.21	0.0006	0.0023	-0.3115		1762	0.43	0.0592	0.1113	-5.4055
				2248	-1.26	0.0005	0.0023	-0.2868		2248	0.5	0.0407	0.0814	-5.0153
				40	-2.27	0.0006	0.0024	-0.3381		40	-0.27	0.473	0.5843	-7.2993
				847	1.85	0.0006	0.0024	0.3626		847	1.87	0.0006	0.0028	0.4063
				1249	-1.7	0.0006	0.0024	-0.3278		1249	-0.24	0.4016	0.5171	-7.1816
				1278	-2.29	0.0006	0.0024	-0.3665		1278	-0.94	0.0382	0.0775	-4.9492
				1445	-2.05	0.0006	0.0024	-0.3516		1445	-0.98	0.0211	0.0481	-4.3173
				39	-1.39	0.0006	0.0025	-0.3739		39	-0.17	0.4661	0.5776	-7.2892
				121	-3.14	0.0006	0.0025	-0.3772		121	-1.25	0.0431	0.0857	-5.0771
				348	-2.86	0.0006	0.0025	-0.411		348	-1.86	0.0057	0.0165	-2.8902
				643	-1.25	0.0006	0.0025	-0.3788		643	-0.87	0.004	0.0126	-2.5094
				827	-2.8	0.0006	0.0025	-0.426		827	-0.79	0.1258	0.2057	-6.1594
				2062	-0.91	0.0006	0.0025	-0.379		2062	-0.1	0.5008	0.61	-7.3378
				2230	1.23	0.0006	0.0025	-0.4043		2230	0.13	0.5136	0.6223	-7.3544
				48	-1.67	0.0006	0.0026	-0.4598		48	0.6	0.0647	0.1198	-5.4963
				57	-2.25	0.0007	0.0026	-0.4777		57	-0.86	0.0517	0.0993	-5.265
				59	-0.88	0.0006	0.0026	-0.475		59	-0.33	0.0552	0.105	-5.3327
				72	1.04	0.0006	0.0026	-0.4449		72	1.36	0.0001	0.0009	1.2501
				293	-3.02	0.0006	0.0026	-0.4767		293	-0.95	0.0959	0.1657	-5.8934
				368	0.92	0.0006	0.0026	-0.4733		368	1.23	0.0001	0.0009	1.3691
				1120	-2.05	0.0006	0.0026	-0.4284		1120	-1.71	0.0017	0.0063	-1.5447
				1311	-2.38	0.0006	0.0026	-0.0325		1311	-0.47	0.1387	0.2222	-6.199
				1906	1.1	0.0006	0.0026	-0.4742		1906	1.43	0.0001	0.001	1.1963
				184	-2.52	0.0007	0.0027	-0.0885		184	-2.05	0.0007	0.0031	-0.2689
				376	-1.29	0.0007	0.0027	-0.5296		376	0.13	0.5631	0.6645	-7.4122
				445	-4.12	0.0007	0.0028	-0.5537		445	-1.68	0.0439	0.0868	-5.0956
				448	-1.65	0.0007	0.0028	-0.5581		448	-0.48	0.123	0.2028	-6.1379
				360	-1.73	0.0007	0.0029	-0.5791		360	-1.43	0.002	0.0071	-1.7223
				731	-3.14	0.0007	0.0029	-0.5888		731	-1.26	0.0467	0.0908	-5.1587
				790	0.91	0.0007	0.0029	-0.584		790	1.22	0.0001	0.0009	1.311
				1487	-1.37	0.0007	0.0029	-0.6097		1487	-1.08	0.0026	0.0089	-2.03
				28	-2.04	0.0008	0.0031	-0.6746		28	-0.46	0.2199	0.3212	-6.6814
				125	-1.16	0.0008	0.0032	-0.722		125	-0.26	0.2248	0.3259	-6.7012
				442	-1.13	0.0008	0.0032	-0.7207		442	0.38	0.0866	0.1521	-5.791
				576	2.81	0.0008	0.0032	-0.715		576	2.11	0.0036	0.0114	-2.3786
				792	0.87	0.0008	0.0032	-0.7365		792	0.88	0.0008	0.0036	-0.7173
				1579	-2.18	0.0008	0.0032	-0.7257		1579	-1.04	0.0272	0.0592	-4.5906
				1634	-2.6	0.0008	0.0032	-0.7051		1634	-4.11	0.0001	0.0005	2.2117
				83	-2.33	0.0008	0.0033	-0.7544		83	-0.31	0.457	0.569	-7.2754
				730	-2.75	0.0008	0.0033	-0.7576		730	-0.7	0.1749	0.2676	-6.4727
				737	0.75	0.0008	0.0033	-0.763		737	0.43	0.0127	0.0315	-3.7711
				1236	-2.64	0.0008	0.0033	-0.7468		1236	0.18	0.7014	0.777	-7.5293
				1794	-1.82	0.0009	0.0033	-0.3771		1794	0.41	0.1195	0.1979	-6.0493
				2122	-1.32	0.0008	0.0033	-0.7418		2122	0.24	0.3216	0.4327	-7.0073
				361	-3.12	0.0009	0.0034	-0.8043		361	-2.12	0.0063	0.0177	-2.9966
				1280	-2.36	0.0009	0.0034	-0.7927		1280	-0.91	0.0595	0.1116	-5.4099
				52	-1.28	0.0009	0.0035	-0.8392		52	-0.7	0.0168	0.0394	-4.0747
				1089	-2.92	0.0009	0.0035	-0.45		1089	-0.77	0.081	0.1439	-5.6502
				369	1.68	0.0009	0.0036	-0.1776		369	2.14	0.0004	0.0019	0.9377
				1155	-1.65	0.0009	0.0036	-0.881		1155	-3.21	0	0.0002	3.3889
				202	-2.08	0.0009	0.0037	-0.1885		202	-2.89	0.0002	0.0014	1.3558
				485	-2.75	0.0009	0.0037	-0.8971		485	-1.28	0.0336	0.0698	-4.8136
				1398	-1.26	0.001	0.0037	-0.9071		1398	-0.05	0.8394	0.8852	-7.5956
				1447	-1.97	0.001	0.0037	-0.9215		1447	1.14	0.0142	0.0343	-3.8921
				1326	-1.63	0.001	0.0038	-0.9346		1326	-0.19	0.5295	0.6377	-7.374
				1661	-1.62	0.001	0.0038	-0.948		1661	-1.83	0.0005	0.0026	-0.202
				574	-4.2	0.001	0.0039	-0.9934		574	2.29	0.019	0.0439	-4.2091
				993	-1.72	0.001	0.0039	-0.9671		993	0.25	0.4311	0.5463	-7.2338
				1080	-2.5	0.001	0.0039	-0.5775		1080	-0.59	0.1134	0.1901	-5.9966
				1440	-2.43	0.001	0.0039	-0.9876		1440	-0.69	0.1519	0.2393	-6.3402
				1834	1.16	0.001	0.0039	-0.9937		1834	0.12	0.5621	0.6641	-7.4111
				258	5.76	0.001	0.004	-1.0071		258	-0.28	0.7873	0.8455	-7.5758
				402	-2.79	0.0011	0.004	-1.0238		402	-5	0	0.0003	2.7085
				880	-2	0.0011	0.0041	-1.0423		880	-0.04	0.914	0.9384	-7.614
				92	-1.69	0.0011	0.0042	-1.0588		92	-0.74	0.0442	0.0871	-5.1022
				640	-1.76	0.0011	0.0042	-1.0786		640	-0.54	0.1287	0.2093	-6.182
				1581	-1.43	0.0011	0.0042	-1.0725		1581	-0.14	0.597	0.6921	-7.4465
				2238	-0.81	0.0011	0.0042	-1.0784		2238	-0.2	0.2101	0.3092	-6.6404
				2468	-1.39	0.0011	0.0042	-1.0667		2468	0.02	0.9252	0.9477	-7.6158
				763	-1.35	0.0011	0.0043	-1.104		763	0.26	0.3238	0.435	-7.0129
				46	-1.59	0.0012	0.0044	-1.1326		46	0.37	0.2346	0.3365	-6.7391
				188	-1.93	0.0012	0.0044	-1.1488		188	-0.57	0.1465	0.2329	-6.3062
				192	-1.05	0.0012	0.0044	-1.1296		192	-0.14	0.4881	0.5988	-7.3208
				663	-1.45	0.0012	0.0044	-1.1326		663	-1.07	0.0055	0.0162	-2.8546
				881	-2.14	0.0012	0.0044	-1.1425		881	-0.04	0.9208	0.9436	-7.6151
				989	-1.12	0.0012	0.0044	-1.1273		989	-0.96	0.0026	0.0089	-2.0196
				879	-1.38	0.0012	0.0045	-1.1768		879	-0.31	0.2558	0.3614	-6.8147
				1348	-3.27	0.0012	0.0045	-1.1808		1348	-1.62	0.0313	0.066	-4.7387
				1754	-1.97	0.0012	0.0045	-0.7686		1754	0.77	0.0282	0.0604	-4.5123
				2494	-1.88	0.0012	0.0045	-1.1788		2494	-0.11	0.7584	0.8217	-7.5622
				23	-1.18	0.0012	0.0046	-1.1915		23	-0.14	0.5231	0.6321	-7.3663
				637	-3.34	0.0012	0.0046	-1.2029		637	-1.79	0.0235	0.0526	-4.4336
				920	-2.39	0.0013	0.0046	-1.2165		920	0.15	0.7379	0.8083	-7.5512
				1938	-1.34	0.0012	0.0046	-1.2053		1938	-0.18	0.4862	0.5976	-7.3181
				2483	-4.11	0.0012	0.0046	-1.2026		2483	1.61	0.0715	0.1298	-5.5976
				693	-1.71	0.0013	0.0047	-1.2485		693	0.26	0.4412	0.5553	-7.2504
				1334	-2.85	0.0013	0.0047	-1.2316		1334	0.17	0.7594	0.8224	-7.5626
				1719	-2.73	0.0013	0.0047	-0.8424		1719	-1.74	0.004	0.0124	-2.3065
				1825	-0.88	0.0013	0.0047	-1.249		1825	-0.46	0.0268	0.0583	-4.5732
				2110	-1.09	0.0013	0.0047	-1.2251		2110	-0.18	0.3969	0.5126	-7.1727
				739	0.74	0.0013	0.0048	-1.2656		739	0.49	0.01	0.0258	-3.5091
				1242	-1.82	0.0013	0.0048	-1.2656		1242	-0.6	0.1209	0.1999	-6.1211
				1520	-1.67	0.0013	0.0048	-1.2665		1520	-0.1	0.7548	0.8194	-7.5603
				1063	-2.85	0.0013	0.0049	-0.8879		1063	-0.28	0.4891	0.5997	-7.3098
				1399	-1.37	0.0014	0.0049	-1.2962		1399	0.47	0.1097	0.185	-6.0257
				2177	0.79	0.0014	0.0049	-1.2992		2177	-1.11	0.0002	0.0012	0.8215
				2042	0.75	0.0014	0.005	-1.3148		2042	0.3	0.0715	0.1298	-5.5986
				2453	-2.69	0.0014	0.005	-1.3161		2453	-1.02	0.0813	0.1441	-5.7277
				1585	-1.75	0.0014	0.0052	-0.9777		1585	-0.72	0.0264	0.0575	-4.4404
				642	-1.53	0.0015	0.0053	-1.3936		642	0.34	0.2795	0.3878	-6.8906
				1238	-2.72	0.0015	0.0053	-1.3853		1238	-2.17	0.0047	0.0142	-2.6749
				1291	-2.32	0.0015	0.0055	-0.7547		1291	-0.98	0.0354	0.0729	-4.4105
				1441	-2.34	0.0015	0.0055	-1.4398		1441	-0.54	0.2602	0.3664	-6.8295
				319	-0.83	0.0016	0.0056	-1.4591		319	0.95	0.0008	0.0035	-0.6498
				2389	-1.22	0.0016	0.0056	-1.462		2389	-0.12	0.6083	0.701	-7.457
				352	-1.17	0.0016	0.0058	-1.4947		352	-3.12	0	0.0001	4.811
				58	-1.85	0.0017	0.0059	-1.5259		58	-0.52	0.1873	0.2835	-6.5361
				776	-1.77	0.0017	0.0059	-1.5184		776	0.14	0.6872	0.7655	-7.5199
				77	-1.22	0.0017	0.006	-1.5484		77	0.48	0.0815	0.1444	-5.7308
				191	-1.52	0.0017	0.006	-1.5312		191	-0.34	0.2839	0.3919	-6.9039
				1079	-1.64	0.0017	0.006	-1.5446		1079	-1.29	0.0057	0.0165	-2.8922
				1114	0.81	0.0017	0.006	-1.5559		1114	-0.18	0.2885	0.3968	-6.9175
				1337	-1.25	0.0017	0.006	-1.5364		1337	-0.32	0.2203	0.3217	-6.6832
				2242	-2.64	0.0017	0.006	-1.5538		2242	-0.25	0.6326	0.7223	-7.4784
				42	-1.16	0.0017	0.0061	-1.5758		42	-0.32	0.1992	0.2964	-6.5921
				884	-2.5	0.0017	0.0062	-1.5826		884	0.05	0.9159	0.9401	-7.6144
				1093	-1.17	0.0018	0.0062	-1.5835		1093	0.67	0.0231	0.0518	-4.4139
				1472	-1.73	0.0018	0.0065	-1.642		1472	-0.45	0.2227	0.3235	-6.6927
				1644	-1.65	0.0019	0.0065	-1.6488		1644	-0.48	0.1801	0.2745	-6.4997
				2282	1.37	0.0019	0.0065	-1.6499		2282	0.25	0.3851	0.5001	-7.1497
				708	-0.79	0.0019	0.0066	-1.6689		708	0.49	0.0182	0.0423	-4.1582
				849	-2.05	0.0019	0.0066	-1.671		849	0.33	0.4371	0.5517	-7.2437
				1973	-1.57	0.0019	0.0066	-1.6731		1973	1.75	0.0011	0.0045	-1.0328
				272	-1.54	0.0019	0.0067	-1.6924		272	-0.21	0.5121	0.6211	-7.3525
				276	-0.7	0.0019	0.0067	-1.6835		276	-0.04	0.756	0.8195	-7.5609
				1905	0.65	0.0019	0.0068	-1.7006		1905	0.72	0.0011	0.0047	-1.0887
				2349	0.82	0.002	0.0068	-1.7047		2349	0.74	0.0033	0.0108	-2.3015
				359	-0.81	0.0022	0.0078	-1.8563		359	-0.29	0.1233	0.2031	-6.14
				2555	-1.69	0.0023	0.0079	-1.8777		2555	0.13	0.7114	0.7857	-7.5357
				437	-1.05	0.0023	0.0081	-1.9046		437	-0.42	0.096	0.1657	-5.8939
				43	-1.23	0.0024	0.0082	-1.9209		43	-0.55	0.0672	0.1236	-5.5356
				456	-2.27	0.0024	0.0082	-1.5393		456	-1.11	0.0204	0.0468	-4.1568
				187	-2.02	0.0024	0.0084	-1.9521		187	-0.64	0.1683	0.2603	-6.437
				2246	1.41	0.0024	0.0084	-1.955		2246	1.53	0.0016	0.006	-1.4775
				1213	0.7	0.0025	0.0085	-1.9773		1213	2.59	0	1.81015e-05	6.4126
				1639	-0.73	0.0025	0.0085	-1.9677		1639	-5.36	0	6.92653e-07	10.3141
				2315	-1.44	0.0025	0.0085	-1.9739		2315	-0.41	0.2112	0.3107	-6.6452
				1136	0.82	0.0025	0.0086	-1.983		1136	0.51	0.0228	0.0512	-4.3997
				201	-0.84	0.0025	0.0087	-1.9976		201	-0.17	0.3549	0.4675	-7.0864
				55	-1.21	0.0026	0.009	-2.0435		55	-0.34	0.221	0.3222	-6.6861
				2247	1	0.0027	0.0092	-1.8678		2247	1.82	0.0004	0.0022	0.4434
				32	-2.91	0.0027	0.0093	-2.0766		32	-0.41	0.5288	0.6374	-7.3732
				1976	-1.35	0.0028	0.0094	-2.0937		1976	0.22	0.4677	0.5788	-7.2916
				2285	-1.08	0.0028	0.0095	-2.1104		2285	0.78	0.0133	0.0326	-3.8193
				577	-0.74	0.003	0.01	-2.1681		577	-3.87	0	3.71698e-06	8.3337
				1747	1.79	0.0029	0.01	-2.1602		1747	-0.08	0.8462	0.8902	-7.5978
				2464	-1.33	0.003	0.01	-2.1685		2464	-0.8	0.029	0.0619	-4.6573
				842	0.56	0.003	0.0101	-2.1856		842	0.57	0.0027	0.0092	-2.0784
				1755	-1.07	0.003	0.0102	-2.1894		1755	-0.41	0.1177	0.1956	-6.0948
				351	-0.66	0.0031	0.0103	-2.2043		351	-1.46	0	0.0003	2.7563
				2337	-0.81	0.0031	0.0104	-2.2169		2337	0.2	0.2906	0.3988	-6.9237
				1553	-1.11	0.0032	0.0107	-2.2477		1553	0.81	0.0144	0.0345	-3.9035
				189	-1.43	0.0032	0.0108	-2.2586		189	-0.64	0.0796	0.142	-5.7067
				1504	-1.29	0.0032	0.0108	-2.2623		1504	-1	0.0107	0.0274	-3.5858
				1333	-1.94	0.0033	0.011	-2.2865		1333	0.55	0.2373	0.3395	-6.7491
				60	-1.92	0.0034	0.0114	-2.3244		60	-0.81	0.099	0.17	-5.9253
				71	0.98	0.0034	0.0114	-2.3257		71	1.31	0.0007	0.0034	-0.6301
				549	-2.02	0.0035	0.0115	-2.3411		549	-0.35	0.4646	0.576	-7.2869
				1673	-1.2	0.0034	0.0115	-2.337		1673	0.59	0.0648	0.12	-5.4984
				1385	-0.87	0.0035	0.0116	-2.3517		1385	0.15	0.4615	0.5727	-7.2823
				2475	-0.78	0.0035	0.0116	-2.3567		2475	0.03	0.8519	0.8928	-7.5995
				1940	-2.38	0.0035	0.0117	-2.3628		1940	-0.52	0.3537	0.4665	-7.0838
				499	-1.32	0.0036	0.0119	-2.3803		499	-0.54	0.1101	0.1857	-6.0296
				2399	-1.1	0.0036	0.0119	-2.3825		2399	0.52	0.077	0.1379	-5.6735
				1470	-1.05	0.0036	0.012	-2.3972		1470	-0.14	0.5779	0.676	-7.4276
				805	-1.01	0.0037	0.0123	-2.4275		805	-0.05	0.8258	0.8741	-7.591
				1002	-1.48	0.0037	0.0123	-2.4229		1002	-0.76	0.0585	0.1102	-5.3938
				1272	-2.62	0.0038	0.0125	-2.4467		1272	-0.88	0.1805	0.2749	-6.5021
				2060	0.92	0.0038	0.0125	-2.4493		2060	0.7	0.0137	0.0334	-3.851
				1390	-0.86	0.0039	0.0126	-2.4611		1390	0.05	0.8206	0.8714	-7.5892
				1745	-0.87	0.0038	0.0126	-2.4578		1745	0.15	0.4844	0.5964	-7.3156
				2280	0.82	0.0039	0.0128	-2.4809		2280	0.24	0.2317	0.3332	-6.728
				2206	1.46	0.0041	0.0133	-2.52		2206	2.45	0.0003	0.0015	0.5667
				1058	-1.06	0.0041	0.0134	-2.5353		1058	-0.08	0.7539	0.8193	-7.5598
				1771	0.82	0.0041	0.0135	-2.5421		1771	0.24	0.2414	0.3437	-6.7642
				1985	-1.06	0.0042	0.0135	-2.5453		1985	0.05	0.852	0.8928	-7.5995
				2281	1.11	0.0041	0.0135	-2.5372		2281	0.06	0.8336	0.8805	-7.5937
				1804	1.03	0.0042	0.0137	-2.5595		1804	-0.58	0.0483	0.0936	-5.1939
				707	-0.87	0.0044	0.0142	-2.6001		707	0.93	0.0031	0.0101	-2.2122
				1121	-2.91	0.0044	0.0142	-2.2345		1121	-1.34	0.0411	0.0821	-4.9253
				417	-0.94	0.0044	0.0143	-2.6165		417	-0.83	0.0084	0.0223	-3.3165
				726	-0.71	0.0045	0.0146	-2.6437		726	-0.31	0.1047	0.178	-5.9805
				1227	1.38	0.0045	0.0146	-2.6425		1227	1.32	0.0056	0.0164	-2.8814
				1903	0.65	0.0045	0.0146	-2.6362		1903	1.03	0.0004	0.0021	0.0805
				2009	-1.44	0.0046	0.0148	-2.6554		2009	0.27	0.4517	0.5657	-7.2671
				444	-1.28	0.0047	0.0149	-2.3023		444	0.66	0.0294	0.0628	-4.5613
				1645	-2.26	0.0047	0.0149	-2.6702		1645	-2.66	0.002	0.0073	-1.7566
				2125	-1.46	0.0046	0.0149	-2.6649		2125	0.93	0.0332	0.0694	-4.8033
				2476	1.06	0.0047	0.015	-2.0588		2476	1.5	0.0012	0.0048	-0.4487
				2265	0.78	0.0048	0.0153	-2.7018		2265	1.46	0.0002	0.001	1.0715
				546	0.67	0.0048	0.0154	-2.7127		546	-7.52	0	2.90071e-07	11.5996
				1231	0.91	0.0048	0.0154	-2.7073		1231	-0.26	0.2639	0.3697	-6.8418
				947	-1.04	0.0049	0.0155	-2.7187		947	-1.23	0.0021	0.0074	-1.7731
				375	-0.96	0.0049	0.0157	-2.7365		375	-4.78	0	8.11424e-06	7.3651
				796	0.78	0.0051	0.0162	-2.7668		796	1.06	0.0011	0.0045	-1.0227
				88	-0.8	0.0052	0.0164	-2.786		88	0.02	0.9049	0.9324	-7.6124
				924	-0.98	0.0052	0.0164	-2.7852		924	-3.18	0	0.0001	4.5871
				732	-1.49	0.0052	0.0165	-2.7945		732	1.44	0.0062	0.0176	-2.987
				848	-1.36	0.0052	0.0165	-2.7956		848	0.44	0.2197	0.3212	-6.6807
				861	-2.08	0.0053	0.0167	-2.4509		861	-0.29	0.4757	0.5869	-7.2902
				1388	-1.28	0.0054	0.0169	-2.8289		1388	-0.23	0.477	0.5882	-7.3051
				1956	-1.34	0.0054	0.0169	-2.8298		1956	1.11	0.0128	0.0317	-3.781
				2283	0.64	0.0053	0.0169	-2.8219		2283	0.14	0.4091	0.5251	-7.1954
				2523	-1.06	0.0054	0.0169	-2.8269		2523	-0.07	0.7998	0.8529	-7.5811
				836	-1.43	0.0054	0.017	-2.8377		836	-0.42	0.2639	0.3697	-6.8418
				1051	-1.53	0.0055	0.0173	-2.8548		1051	-0.1	0.7922	0.8476	-7.5779
				1632	-0.83	0.0056	0.0175	-2.8747		1632	-0.18	0.4139	0.53	-7.2039
				2470	-1.14	0.0056	0.0175	-2.8733		2470	-0.17	0.5588	0.6615	-7.4076
				1467	-0.64	0.0056	0.0176	-2.8816		1467	-0.08	0.6262	0.7156	-7.4729
				79	-1.11	0.0057	0.0179	-2.9021		79	0.38	0.2056	0.3038	-6.6209
				36	-0.88	0.0059	0.0183	-2.9233		36	0.83	0.0076	0.0208	-3.2121
				1448	-1.62	0.0059	0.0184	-2.9308		1448	1.61	0.0061	0.0174	-2.9659
				1897	1.01	0.006	0.0186	-2.9481		1897	1.07	0.0046	0.014	-2.6534
				223	-0.81	0.0061	0.0187	-2.9589		223	1.33	0.0004	0.0023	-0.0294
				1109	0.72	0.0061	0.0187	-2.9593		1109	-4.57	0	2.98585e-06	8.6125
				2467	-1.5	0.006	0.0187	-2.9519		2467	0.01	0.9797	0.9866	-7.6209
				1763	-1.01	0.0061	0.019	-2.9739		1763	0.36	0.199	0.2963	-6.5915
				535	-0.74	0.0062	0.0191	-2.9861		535	-3.21	0	2.03896e-05	6.2537
				1679	-1.83	0.0062	0.0191	-2.6218		1679	-2.12	0.0013	0.0051	-1.0138
				1576	-0.73	0.0063	0.0193	-2.9948		1576	-0.24	0.2314	0.3329	-6.7267
				2495	-1.41	0.0063	0.0194	-3.0041		2495	-0.57	0.1498	0.2369	-6.327
				557	0.91	0.0064	0.0197	-3.0246		557	-1.75	0.0002	0.0012	0.8167
				287	-0.82	0.0064	0.0198	-3.0287		287	-0.39	0.1086	0.1836	-6.0162
				2387	0.52	0.0065	0.0199	-3.0347		2387	-0.2	0.1707	0.2628	-6.4501
				1492	-1.02	0.0068	0.0209	-3.0906		1492	-0.74	0.0277	0.0598	-4.6096
				1577	-1.71	0.007	0.0213	-3.114		1577	-0.89	0.0844	0.149	-5.7659
				1768	-0.77	0.0071	0.0216	-3.1313		1768	-1.34	0.0004	0.002	0.1203
				745	0.55	0.0072	0.022	-3.1488		745	0.19	0.2273	0.3284	-6.711
				447	0.62	0.0074	0.0225	-3.1792		447	-0.62	0.0079	0.0212	-3.2455
				548	0.81	0.0076	0.0232	-3.2123		548	-6.44	0	1.28122e-06	9.5878
				364	-1.71	0.0078	0.0236	-3.2324		364	-0.83	0.1078	0.1826	-6.0087
				1380	-0.73	0.0078	0.0236	-3.2386		1380	0.07	0.7077	0.783	-7.5334
				1391	-1	0.0078	0.0236	-3.2395		1391	0.16	0.5506	0.6555	-7.3985
				1392	-1	0.0078	0.0236	-3.2395		1392	0.16	0.5506	0.6555	-7.3985
				1638	-1.1	0.0078	0.0236	-3.2334		1638	-5.37	0	1.47853e-05	6.6384
				493	-0.65	0.008	0.0242	-3.2663		493	-0.47	0.032	0.0672	-4.7615
				1056	-2.8	0.0082	0.0248	-3.2931		1056	0.56	0.4778	0.589	-7.3063
				1099	-0.84	0.0083	0.025	-3.3045		1099	-0.04	0.8743	0.9097	-7.6057
				541	-1.47	0.0084	0.0252	-3.3159		541	-0.58	0.1843	0.2792	-6.5209
				735	-1.02	0.0084	0.0253	-3.3219		735	0	0.9889	0.9928	-7.6212
				751	-1.58	0.0084	0.0253	-3.1648		751	-1.02	0.0811	0.144	-5.4522
				1450	-1.49	0.0086	0.0258	-3.3422		1450	1.6	0.0061	0.0175	-2.9693
				1007	0.82	0.0087	0.0261	-3.0085		1007	5.71	0	4.07518e-06	8.0903
				176	0.98	0.0088	0.0262	-3.2076		176	2.22	0.0005	0.0026	0.1525
				900	-1.81	0.0092	0.0276	-3.4199		900	0.14	0.7827	0.8413	-7.5737
				1006	0.68	0.0095	0.0283	-3.4501		1006	0.5	0.0339	0.0702	-4.8236
				2004	0.45	0.0095	0.0283	-3.4493		2004	-0.19	0.1605	0.2499	-6.3924
				196	-0.6	0.0096	0.0286	-3.4636		196	-0.04	0.7951	0.8497	-7.5791
				724	-0.55	0.0096	0.0286	-3.4687		724	-0.22	0.1965	0.2936	-6.5798
				1822	-0.97	0.0096	0.0286	-3.4652		1822	-0.31	0.285	0.3929	-6.9071
				1476	-1.54	0.0097	0.0289	-3.4798		1476	-0.07	0.8806	0.9134	-7.6072
				310	-0.45	0.0099	0.0295	-3.5025		310	-5.83	0	2.90071e-07	11.5943
				1954	0.53	0.01	0.0297	-3.5114		1954	-0.61	0.0052	0.0155	-2.7847
				1991	-2.29	0.0101	0.0298	-3.1747		1991	-2.46	0.003	0.01	-2.0057
				1128	-0.86	0.0103	0.0304	-3.5404		1128	0.06	0.8057	0.8578	-7.5835
				1559	1.18	0.0104	0.0306	-3.3971		1559	2.21	0.0016	0.0059	-1.0686
				2085	-0.8	0.0104	0.0308	-3.5555		2085	0.26	0.2904	0.3986	-6.9228
				2299	-1.13	0.0105	0.031	-3.5665		2299	0.29	0.3851	0.5001	-7.1498
				1962	-1.67	0.0106	0.0313	-3.5783		1962	-0.38	0.4439	0.5584	-7.2549
				791	1.4	0.0108	0.0318	-3.0374		791	1.77	0.0046	0.0139	-2.0255
				1901	1.23	0.011	0.0323	-3.464		1901	1.41	0.0142	0.0343	-3.5576
				374	-1.29	0.0113	0.0331	-3.6407		374	-1.76	0.0025	0.0086	-1.9815
				757	-0.99	0.0114	0.0333	-3.6512		757	0.69	0.0462	0.0902	-5.1495
				1773	0.68	0.0114	0.0333	-3.6489		1773	-0.23	0.2705	0.3763	-6.8627
				2184	-1	0.0114	0.0333	-3.6508		2184	0.59	0.0778	0.1392	-5.6838
				292	-0.62	0.0116	0.0338	-3.671		292	-0.74	0.0052	0.0155	-2.7819
				423	-1.45	0.0116	0.0338	-3.67		423	1.19	0.0264	0.0575	-4.5575
				2167	0.58	0.0116	0.0338	-3.6698		2167	0	0.999	0.999	-7.6213
				1549	-1.48	0.0117	0.0341	-3.6814		1549	1.44	0.0134	0.0327	-3.8251
				414	-0.53	0.0119	0.0345	-3.6959		414	-1.19	0.0002	0.0011	0.9825
				2560	-0.52	0.0119	0.0347	-3.7031		2560	0.12	0.4511	0.5652	-7.2662
				936	0.47	0.012	0.0348	-3.7092		936	-6.22	0	2.90071e-07	11.4948
				994	-1.17	0.012	0.0348	-3.71		994	0.91	0.0325	0.0682	-4.7796
				2553	0.67	0.012	0.0348	-3.7085		2553	0.14	0.4903	0.6003	-7.3237
				321	-2.14	0.0121	0.035	-3.7197		321	0.38	0.5546	0.6575	-7.403
				828	-1.41	0.0122	0.0354	-3.7306		828	0.01	0.9893	0.9928	-7.6212
				2361	-0.66	0.0125	0.0361	-3.754		2361	-5.21	0	2.26861e-06	8.9422
				94	-1.17	0.0126	0.0362	-3.7585		94	-0.69	0.0854	0.1505	-5.777
				476	0.96	0.0126	0.0363	-3.7644		476	2.19	0.0002	0.0011	0.9794
				854	-0.86	0.0126	0.0363	-3.4258		854	-0.64	0.0182	0.0424	-4.0309
				901	-1.13	0.0127	0.0365	-3.7732		901	0.89	0.0336	0.0699	-4.8156
				1756	-1.29	0.0127	0.0365	-3.4364		1756	-0.59	0.0922	0.1604	-5.7844
				54	-0.6	0.013	0.0372	-3.7957		54	-1.19	0.0004	0.0022	0.0216
				1990	-1.54	0.0132	0.0377	-3.8091		1990	-0.96	0.076	0.1366	-5.6604
				1730	0.42	0.0132	0.0378	-3.8141		1730	0.02	0.8516	0.8928	-7.5994
				2327	-1.52	0.0133	0.0379	-3.4832		2327	0	0.9966	0.9974	-7.6213
				1374	0.46	0.0136	0.0389	-3.8479		1374	-0.5	0.0096	0.0252	-3.467
				2079	0.8	0.0138	0.0394	-3.8616		2079	-0.89	0.0087	0.023	-3.3577
				856	-1.28	0.0141	0.04	-3.8815		856	-0.07	0.8529	0.8932	-7.5998
				1050	-1.23	0.0141	0.04	-3.8806		1050	1	0.0329	0.0687	-4.7913
				1578	-0.69	0.0141	0.04	-3.8824		1578	-0.34	0.1498	0.2369	-6.327
				61	-2.08	0.0142	0.0403	-3.892		61	-0.36	0.5758	0.6751	-7.4255
				2002	-1.45	0.0144	0.0407	-3.9045		2002	0.92	0.0741	0.1336	-5.635
				555	0.73	0.0144	0.0408	-3.9088		555	-8.32	0	5.25395e-07	10.6712
				329	-0.99	0.0145	0.041	-3.9172		329	1.16	0.007	0.0195	-3.1175
				664	-2.19	0.0145	0.041	-3.9166		664	-0.79	0.2713	0.3773	-6.8652
				1583	-1.61	0.0145	0.041	-3.9176		1583	-0.41	0.4299	0.5451	-7.2318
				2431	0.48	0.0147	0.0414	-3.9283		2431	-0.34	0.0558	0.1059	-5.3451
				2311	0.84	0.0147	0.0415	-3.9311		2311	0.41	0.1559	0.2445	-6.3649
				1003	-0.54	0.0148	0.0416	-3.9349		1003	-0.74	0.0033	0.0105	-2.2762
				2097	-1.33	0.0153	0.0431	-3.975		2097	0.05	0.9097	0.9356	-7.6133
				2379	-1.8	0.0154	0.0433	-3.9822		2379	-0.78	0.2013	0.2989	-6.6019
				1580	-0.49	0.0155	0.0435	-3.9892		1580	-0.15	0.3557	0.4683	-7.0881
				312	0.61	0.0156	0.0437	-3.8583		312	-2.81	0	0.0003	3.3283
				866	-0.52	0.0159	0.0445	-4.0142		866	-1.01	0.0006	0.003	-0.4386
				47	-0.68	0.016	0.0448	-4.0242		47	0.52	0.0445	0.0875	-5.1089
				1788	1.24	0.0161	0.0449	-3.8926		1788	1.02	0.0647	0.1198	-5.215
				1862	0.54	0.0166	0.0463	-4.0621		1862	-0.14	0.4236	0.5389	-7.2209
				427	-0.45	0.0171	0.0475	-4.0899		427	-0.97	0.0004	0.002	0.1942
				2457	0.42	0.0171	0.0475	-4.0921		2457	-0.04	0.7642	0.8269	-7.565
				990	-0.58	0.0171	0.0476	-4.0947		990	-0.66	0.0098	0.0255	-3.4877
				1008	-0.75	0.0172	0.0476	-4.0965		1008	-0.97	0.0054	0.0159	-2.8265
				575	0.48	0.0173	0.048	-4.1058		575	0.31	0.0801	0.1425	-5.7134
				255	-1.59	0.0174	0.0481	-4.1095		255	-1.26	0.0419	0.0836	-5.0465
				1675	-0.48	0.0179	0.0495	-4.1411		1675	0.63	0.0053	0.0159	-2.8223
				216	-0.83	0.0181	0.05	-4.1536		216	-4.2	0	3.3693e-05	5.6435
				2067	-1.26	0.0182	0.0502	-4.1598		2067	-0.35	0.4167	0.5321	-7.2089
				1230	0.82	0.0183	0.0503	-4.163		1230	0.45	0.1318	0.2134	-6.2046
				2308	0.48	0.0184	0.0508	-4.1736		2308	-0.17	0.3203	0.4315	-7.0041
				2181	0.72	0.0185	0.0509	-4.178		2181	0.57	0.044	0.0868	-5.0976
				2182	0.72	0.0185	0.0509	-4.178		2182	0.57	0.044	0.0868	-5.0976
				999	0.48	0.0186	0.0511	-4.1848		999	0.32	0.0762	0.1367	-5.6626
				2409	0.61	0.0188	0.0515	-4.193		2409	0.06	0.7696	0.8303	-7.5676
				1339	-1.57	0.0189	0.0517	-4.2		1339	0	0.9945	0.9956	-7.6213
				1538	-1.26	0.0189	0.0517	-4.1995		1538	0.8	0.0913	0.1593	-5.8449
				1694	-1.27	0.019	0.0518	-4.2043		1694	-0.74	0.1138	0.1905	-6.0625
				502	-0.54	0.0191	0.052	-4.2092		502	0.72	0.0054	0.0159	-2.8304
				734	-1.09	0.0191	0.0521	-4.2137		734	-1.27	0.0101	0.026	-3.5189
				1631	-0.83	0.0191	0.0521	-4.2117		1631	0.31	0.2802	0.3886	-6.8928
				2050	0.42	0.0192	0.0522	-4.2161		2050	-0.09	0.5351	0.6424	-7.3807
				793	0.9	0.0195	0.053	-4.2344		793	0.63	0.0676	0.124	-5.5413
				537	-0.5	0.02	0.0544	-4.2635		537	-1.51	0.0001	0.0005	2.1541
				2073	0.46	0.0201	0.0547	-4.1418		2073	-4.04	0	2.17353e-05	6.2306
				2254	0.49	0.0203	0.055	-4.2771		2254	1.43	0.0001	0.0006	1.8303
				421	-0.47	0.0205	0.0554	-4.2854		421	-1.02	0.0005	0.0024	-0.0877
				95	-1.03	0.0206	0.0557	-4.2933		95	-1.14	0.0133	0.0326	-3.8171
				177	0.55	0.0207	0.0558	-4.2976		177	0.83	0.0031	0.0103	-2.2295
				1908	0.79	0.0206	0.0558	-4.295		1908	0.57	0.0661	0.1218	-5.5182
				1342	-0.9	0.0209	0.0562	-4.3063		1342	0.52	0.1252	0.2055	-6.1552
				167	0.56	0.021	0.0565	-4.3118		167	1.47	0.0001	0.001	1.1675
				380	-0.52	0.0212	0.057	-4.3228		380	-1.11	0.0005	0.0026	-0.2166
				1728	0.37	0.0215	0.0577	-4.3372		1728	0.21	0.1325	0.2143	-6.2098
				926	-0.47	0.0217	0.0583	-4.3504		926	-1	0.0005	0.0026	-0.2331
				865	-0.96	0.0219	0.0588	-4.3597		865	0.02	0.9438	0.9598	-7.6182
				2432	-0.93	0.022	0.059	-4.3653		2432	0.97	0.019	0.0438	-4.2048
				1039	-1.19	0.0225	0.0602	-3.8904		1039	-1.47	0.0107	0.0274	-3.0269
				291	0.71	0.0226	0.0604	-4.391		291	2.59	0	0.0002	3.1528
				1674	-0.99	0.0227	0.0607	-4.3987		1674	0.97	0.0245	0.0543	-4.4777
				436	-0.4	0.023	0.0613	-4.41		436	-1.01	0.0002	0.0014	0.6507
				1033	-0.71	0.0231	0.0615	-4.4144		1033	1.51	0.0006	0.0028	-0.3533
				2381	0.9	0.0233	0.0621	-4.4262		2381	1.94	0.0006	0.0028	-0.3402
				268	1.79	0.0234	0.0623	-4.43		268	2.73	0.0036	0.0113	-2.3698
				2084	0.63	0.0239	0.0635	-4.4518		2084	0.03	0.8807	0.9134	-7.6072
				1664	-0.45	0.0239	0.0636	-4.4541		1664	-0.33	0.0683	0.125	-5.551
				144	0.57	0.0242	0.0642	-4.4662		144	1.22	0.0006	0.0028	-0.3619
				45	-0.37	0.0244	0.0645	-4.4738		45	-0.22	0.1307	0.2118	-6.1966
				962	-0.89	0.0243	0.0645	-4.4714		962	0.42	0.215	0.3152	-6.6613
				2243	1.08	0.0249	0.0658	-4.4962		2243	0.95	0.0397	0.0799	-4.989
				1383	-0.37	0.025	0.066	-4.5014		1383	-0.05	0.7163	0.7895	-7.5387
				1384	-0.37	0.025	0.066	-4.5014		1384	-0.05	0.7163	0.7895	-7.5387
				2204	-1.15	0.0251	0.0663	-4.5067		2204	0.93	0.0538	0.1029	-5.3064
				183	-0.74	0.0253	0.0666	-4.5131		183	-1.14	0.0036	0.0114	-2.3785
				303	0.54	0.0254	0.0668	-4.5164		303	-3.49	0	1.4111e-05	6.7173
				511	0.36	0.0254	0.0669	-4.5195		511	0.06	0.6342	0.7231	-7.4797
				1368	-0.72	0.0256	0.0673	-4.5266		1368	-0.61	0.0473	0.0918	-5.1723
				933	-0.39	0.0266	0.0698	-4.5666		933	0.31	0.0569	0.1073	-5.3639
				1340	-0.42	0.0267	0.07	-4.5717		1340	0.17	0.2903	0.3986	-6.9228
				1960	-0.65	0.0267	0.07	-4.4561		1960	-2.93	0.0001	0.0005	2.4559
				1836	-0.5	0.0275	0.072	-4.6029		1836	0.91	0.0017	0.0063	-1.5484
				2351	0.44	0.0276	0.072	-4.6041		2351	0.14	0.4142	0.5301	-7.2045
				1731	0.34	0.0278	0.0726	-4.614		1731	0.04	0.7502	0.8185	-7.5579
				1983	1.02	0.028	0.0729	-4.6202		1983	2.34	0.0005	0.0026	-0.2018
				544	0.45	0.0281	0.0731	-4.625		544	-3.86	0	3.76639e-06	8.3133
				1926	0.47	0.0281	0.0731	-4.6256		1926	0.19	0.2875	0.396	-6.9146
				552	0.48	0.0284	0.0736	-4.6346		552	0.93	0.0013	0.0052	-1.2609
				2166	0.49	0.0284	0.0736	-4.6346		2166	0.26	0.1765	0.2698	-6.4809
				242	-1.47	0.0284	0.0737	-4.6363		242	-0.54	0.3384	0.4508	-7.0485
				1997	-0.6	0.0288	0.0745	-4.6497		1997	-1.98	0.0001	0.0005	2.0611
				2191	0.58	0.029	0.075	-4.6579		2191	0.51	0.0467	0.0908	-5.1604
				1219	0.82	0.0295	0.0763	-4.6775		1219	1.54	0.0017	0.0062	-1.5248
				2347	-0.76	0.0296	0.0765	-4.6803		2347	-0.52	0.1007	0.1723	-5.9416
				186	-0.54	0.0302	0.0778	-4.7009		186	0.33	0.137	0.2198	-6.2421
				1130	0.36	0.0301	0.0778	-4.6996		1130	0.16	0.2627	0.369	-6.8378
				1729	0.35	0.0305	0.0786	-4.7128		1729	0.11	0.4195	0.5354	-7.2139
				68	0.7	0.0312	0.0799	-4.735		68	1.52	0.0008	0.0037	-0.7435
				578	0.54	0.0311	0.0799	-4.7329		578	-6.66	0	7.86456e-07	10.1197
				1732	0.55	0.0312	0.0799	-4.7351		1732	0.17	0.4274	0.5427	-7.2276
				2190	0.75	0.0311	0.0799	-4.7313		2190	0.8	0.0246	0.0546	-4.4845
				2452	-0.61	0.0311	0.0799	-4.7332		2452	-0.28	0.2467	0.3501	-6.7833
				2420	-0.57	0.0314	0.0805	-4.7444		2420	-0.24	0.2882	0.3965	-6.9166
				462	-0.62	0.0318	0.0813	-4.7573		462	-0.03	0.8815	0.9135	-7.6074
				1222	1.37	0.0318	0.0813	-4.756		1222	2.3	0.0032	0.0105	-2.2669
				1586	-0.81	0.0321	0.0817	-4.459		1586	-0.57	0.0514	0.0989	-5.168
				1635	-0.55	0.0321	0.0817	-4.766		1635	-1.99	0	0.0004	2.5036
				1789	0.65	0.0321	0.0817	-4.766		1789	0.15	0.5396	0.6468	-7.3859
				2033	0.45	0.0323	0.0823	-4.7738		2033	-0.03	0.8566	0.8956	-7.6009
				240	-0.8	0.0325	0.0826	-4.7793		240	1.49	0.002	0.007	-1.7065
				415	-1.05	0.0326	0.0827	-4.7819		415	0.31	0.4474	0.5615	-7.2605
				1775	-1.91	0.0326	0.0827	-4.7828		1775	-0.39	0.6018	0.6951	-7.451
				2207	0.36	0.0328	0.083	-4.7876		2207	0.3	0.0634	0.1178	-5.4752
				2187	-0.45	0.0332	0.0842	-4.803		2187	0.67	0.0062	0.0176	-2.9884
				626	0.37	0.0334	0.0843	-4.8076		626	0.17	0.2595	0.3656	-6.8271
				1112	-0.58	0.0334	0.0843	-4.809		1112	-0.16	0.4867	0.5976	-7.3188
				2058	0.41	0.0334	0.0843	-4.8093		2058	0.08	0.6157	0.7063	-7.4637
				2135	0.85	0.0334	0.0843	-4.8074		2135	-0.22	0.5093	0.6186	-7.349
				1425	0.5	0.0335	0.0844	-4.8111		1425	0.86	0.003	0.01	-2.1873
				75	0.5	0.0336	0.0847	-4.8158		75	0.73	0.0072	0.0198	-3.1439
				244	-1.34	0.0337	0.0847	-4.8173		244	-0.23	0.6519	0.739	-7.494
				687	-1.7	0.0342	0.0856	-4.8329		687	0.01	0.9872	0.9925	-7.6212
				780	-0.74	0.0341	0.0856	-4.8314		780	-0.09	0.7529	0.8193	-7.5593
				1085	-1	0.0342	0.0856	-4.8327		1085	0.33	0.4031	0.5187	-7.1843
				1957	-0.49	0.0341	0.0856	-4.829		1957	0.73	0.0062	0.0177	-2.9939
				143	0.51	0.0353	0.0883	-4.8662		143	1.29	0.0004	0.0022	0.0219
				1761	0.46	0.0353	0.0883	-4.868		1761	-4.78	0	2.21273e-06	9.0021
				2390	-0.64	0.0354	0.0883	-4.869		2390	0.14	0.574	0.6739	-7.4236
				2391	-0.64	0.0354	0.0883	-4.869		2391	0.14	0.574	0.6739	-7.4236
				1217	0.58	0.0359	0.0894	-4.8834		1217	0.78	0.0103	0.0266	-3.5436
				1220	0.77	0.036	0.0895	-4.8858		1220	1.55	0.0016	0.0059	-1.4584
				1423	0.38	0.0362	0.0901	-4.8936		1423	0.97	0.0004	0.0021	0.0691
				318	0.78	0.0373	0.0925	-4.9239		318	-6.82	0	4.81749e-06	7.9508
				1558	0.5	0.0373	0.0925	-4.9239		1558	1.8	0.0001	0.0005	2.1535
				1733	0.48	0.0372	0.0925	-4.9221		1733	0.41	0.0646	0.1198	-5.4947
				2358	-0.59	0.0374	0.0926	-4.9267		2358	-0.09	0.6987	0.7749	-7.5276
				571	-1.55	0.0378	0.0937	-4.9398		571	1.04	0.1279	0.2084	-6.1759
				1027	0.42	0.0385	0.0953	-4.9591		1027	0.14	0.4221	0.5372	-7.2183
				1723	0.55	0.039	0.0964	-4.9713		1723	0.1	0.6676	0.7486	-7.5059
				378	-1.05	0.0391	0.0965	-4.9753		378	0.91	0.063	0.1172	-5.4687
				1697	0.88	0.0391	0.0965	-4.9735		1697	-7.44	0	6.4339e-06	7.6348
				720	-0.56	0.0393	0.0968	-4.9796		720	0.35	0.1534	0.2411	-6.3495
				1382	-0.33	0.0394	0.0969	-4.9809		1382	-0.06	0.6603	0.7449	-7.5005
				863	0.31	0.0395	0.0971	-4.9838		863	0.1	0.4322	0.5473	-7.2356
				743	0.71	0.0396	0.0973	-4.9874		743	-3.18	0	0.0002	3.5415
				1226	1.14	0.0397	0.0974	-4.9897		1226	1.28	0.0258	0.0566	-4.5358
				2162	0.36	0.0401	0.0983	-5.0006		2162	-0.28	0.0963	0.1662	-5.8971
				76	0.79	0.0405	0.099	-5.0105		76	1.42	0.0032	0.0104	-2.2509
				714	0.38	0.0404	0.099	-5.0083		714	-6.87	0	2.90071e-07	11.5074
				2527	1.01	0.0404	0.099	-4.5634		2527	1.01	0.0402	0.0806	-4.5563
				603	-0.35	0.0409	0.0997	-5.0205		603	0.39	0.0257	0.0564	-4.5293
				1432	0.48	0.0408	0.0997	-5.019		1432	1.12	0.0008	0.0037	-0.7626
				385	0.56	0.0412	0.1004	-5.0286		385	-6.52	0	1.5862e-06	9.3839
				781	0.41	0.0413	0.1004	-5.0317		781	-0.24	0.1744	0.2671	-6.4701
				1800	0.59	0.0413	0.1004	-5.0303		1800	-0.28	0.2694	0.3757	-6.8594
				2064	0.34	0.0412	0.1004	-5.0298		2064	0.28	0.077	0.1379	-5.6727
				2294	0.32	0.0414	0.1005	-5.0329		2294	-0.04	0.7792	0.8389	-7.5721
				2557	-0.89	0.0415	0.1008	-5.0372		2557	-0.1	0.7748	0.8349	-7.5701
				2442	0.45	0.0418	0.1013	-5.0437		2442	0.72	0.0056	0.0163	-2.864
				1819	-0.41	0.0419	0.1014	-5.0457		1819	0.04	0.834	0.8806	-7.5939
				2547	0.57	0.0419	0.1014	-5.0465		2547	-0.06	0.7945	0.8497	-7.5789
				949	0.57	0.042	0.1016	-5.0493		949	0.53	0.0539	0.1029	-5.3077
				1207	0.74	0.0422	0.1018	-5.0536		1207	1.9	0.0005	0.0026	-0.2002
				1725	0.58	0.0422	0.1018	-5.054		1725	0.51	0.0676	0.124	-5.541
				1820	-0.45	0.0423	0.102	-5.0563		1820	0.03	0.884	0.9149	-7.608
				163	0.48	0.0425	0.1023	-5.0609		163	1.11	0.0009	0.0039	-0.8335
				877	-1.71	0.0426	0.1026	-5.065		877	-0.31	0.665	0.7473	-7.504
				2108	0.34	0.0428	0.1029	-5.0684		2108	0.49	0.0096	0.0252	-3.4697
				1902	0.67	0.0435	0.1044	-5.0852		1902	0.9	0.0135	0.0329	-3.8329
				1899	0.9	0.0437	0.1049	-5.0914		1899	0.74	0.0824	0.1458	-5.7421
				227	-0.83	0.0439	0.1052	-5.0944		227	1.9	0.001	0.0042	-0.9383
				2080	0.33	0.044	0.1053	-5.0967		2080	0.23	0.1322	0.214	-6.2079
				1123	0.48	0.0441	0.1055	-5.1		1123	1.4	0.0003	0.0015	0.5251
				1774	0.49	0.0443	0.1059	-5.1051		1774	0.53	0.0324	0.0681	-4.7766
				1996	-0.58	0.0443	0.1059	-5.1052		1996	-0.98	0.005	0.0151	-2.7535
				713	-0.7	0.0449	0.1071	-5.1191		713	-0.13	0.6587	0.7441	-7.4993
				1174	0.42	0.045	0.1071	-5.1207		1174	0.09	0.6162	0.7063	-7.4641
				1805	0.7	0.045	0.1071	-5.1208		1805	2.04	0.0003	0.0015	0.5324
				69	0.66	0.0451	0.1073	-5.1241		69	1.67	0.0006	0.003	-0.4273
				173	0.53	0.0452	0.1073	-5.1255		173	1.06	0.0022	0.0078	-1.845
				1766	1.2	0.0451	0.1073	-5.0261		1766	1.61	0.0325	0.0682	-4.4743
				1898	0.4	0.0456	0.1082	-5.1353		1898	0.99	0.0007	0.0031	-0.5072
				140	0.35	0.0458	0.1086	-5.1395		140	0.74	0.0015	0.0058	-1.4381
				2003	0.53	0.0459	0.1087	-5.1423		2003	1.98	0.0001	0.0005	2.0814
				2005	0.33	0.0459	0.1087	-5.1429		2005	0.29	0.0685	0.1251	-5.5541
				139	0.35	0.0461	0.1089	-5.1453		139	0.82	0.0009	0.0039	-0.8074
				918	-0.78	0.0463	0.1094	-5.1516		918	0.43	0.2229	0.3235	-6.6935
				635	-2.01	0.0465	0.1097	-5.1557		635	1.07	0.2355	0.3374	-6.7424
				1964	-0.52	0.0465	0.1097	-5.1549		1964	0.04	0.8569	0.8956	-7.601
				1509	0.76	0.0472	0.1111	-5.1699		1509	1.73	0.0012	0.0049	-1.1773
				2035	0.33	0.0476	0.112	-5.1796		2035	0.22	0.1494	0.2366	-6.3246
				1742	0.3	0.0481	0.1131	-5.1902		1742	-0.03	0.7921	0.8476	-7.5779
				197	-0.54	0.0483	0.1133	-5.1943		197	-0.37	0.1441	0.2294	-6.29
				769	-0.96	0.0483	0.1133	-5.1944		769	0.35	0.3995	0.515	-7.1776
				841	-0.38	0.0484	0.1134	-5.1972		841	-1.06	0.0004	0.0022	0.0311
				2171	0.45	0.0484	0.1134	-5.1967		2171	0.24	0.244	0.3467	-6.7737
				1032	0.76	0.0487	0.1139	-5.2024		1032	0.54	0.1277	0.2082	-6.1744
				2250	-0.32	0.0488	0.1141	-5.2056		2250	0.23	0.1256	0.2057	-6.1583
				1086	-0.92	0.0489	0.1142	-5.2074		1086	0.49	0.2404	0.3427	-6.7607
				151	0.46	0.049	0.1143	-5.209		151	1.26	0.0005	0.0024	-0.0974
				1913	0.55	0.0491	0.1144	-5.2113		1913	-5.48	0	3.9537e-06	8.236
				874	-0.67	0.0494	0.115	-5.218		874	-2.01	0.0003	0.0015	0.5043
				1028	-0.36	0.0494	0.115	-5.2173		1028	-0.09	0.5507	0.6555	-7.3986
				383	0.62	0.0496	0.1154	-5.2232		383	-7.35	0	1.91954e-06	9.1671
				1709	-0.6	0.0499	0.116	-5.2288		1709	1.18	0.0028	0.0093	-2.0984
				955	-0.54	0.0501	0.1163	-5.2328		955	0.05	0.8441	0.8883	-7.5971
				136	0.4	0.0509	0.118	-5.2486		136	1.18	0.0003	0.0018	0.3022
				706	-0.53	0.0512	0.1186	-5.2545		706	1.21	0.0013	0.0053	-1.29
				686	1.16	0.0513	0.1187	-5.257		686	7.8	0	3.2392e-05	5.6961
				843	-0.82	0.052	0.1202	-5.2714		843	0.11	0.7536	0.8193	-7.5597
				1083	0.44	0.052	0.1202	-5.1792		1083	-3.28	0	0.0001	4.14
				362	-0.97	0.0525	0.1212	-5.2807		362	-1.36	0.0149	0.0354	-3.9405
				111	0.49	0.0528	0.1217	-5.2864		111	-9.13	0	3.20548e-07	11.2966
				2185	0.31	0.053	0.122	-5.2905		2185	0.59	0.0037	0.0117	-2.4119
				2328	-0.72	0.053	0.122	-5.2903		2328	0.31	0.3415	0.4538	-7.0559
				1218	0.35	0.0531	0.1222	-5.2929		1218	0.7	0.0027	0.0092	-2.0708
				346	-0.4	0.0541	0.1244	-5.3128		346	-1.29	0.0002	0.0012	0.8152
				1167	0.38	0.0548	0.1259	-5.3258		1167	0.17	0.3383	0.4508	-7.0482
				126	-0.46	0.055	0.126	-5.3286		126	0.79	0.0061	0.0175	-2.9709
				2411	-0.4	0.0549	0.126	-5.2387		2411	0.16	0.449	0.5632	-7.0466
				317	0.61	0.0555	0.1269	-5.338		317	-10.59	0	4.30174e-07	10.9297
				2380	0.35	0.0554	0.1269	-5.3375		2380	0.2	0.2154	0.3156	-6.6631
				1197	0.53	0.0561	0.1278	-5.349		1197	1.89	0.0001	0.0009	1.3436
				1665	0.93	0.0559	0.1278	-5.3466		1665	-1.29	0.0163	0.0384	-4.0431
				1798	-1.31	0.0559	0.1278	-5.3458		1798	0.61	0.3158	0.4262	-6.9925
				2425	-0.7	0.056	0.1278	-5.3485		2425	-1.4	0.003	0.01	-2.1879
				2438	-0.47	0.0564	0.1285	-5.3553		2438	-0.06	0.7651	0.8272	-7.5655
				215	-1.86	0.0565	0.1287	-5.0712		215	-1.24	0.102	0.1741	-5.8879
				729	0.33	0.0569	0.1293	-5.3636		729	0.35	0.045	0.0883	-5.1211
				719	-0.51	0.057	0.1296	-5.3669		719	0	0.999	0.999	-7.6213
				1223	0.9	0.0573	0.13	-5.3711		1223	0.85	0.0673	0.1237	-5.537
				1918	0.3	0.0575	0.1304	-5.3748		1918	0.31	0.0502	0.0967	-5.234
				34	-0.36	0.0588	0.1331	-5.3974		34	0.65	0.0052	0.0155	-2.7865
				2069	-1.2	0.0588	0.1331	-5.3976		2069	-0.34	0.5355	0.6426	-7.3812
				634	-0.98	0.059	0.1334	-5.4012		634	0.78	0.1137	0.1904	-6.0609
				1907	0.45	0.0594	0.1343	-5.4087		1907	0.72	0.0096	0.0252	-3.467
				619	0.29	0.0599	0.1351	-5.4169		619	0.14	0.3098	0.42	-6.9767
				922	-0.67	0.06	0.1351	-5.4184		922	-2.84	0.0001	0.0004	2.3577
				975	-0.54	0.0598	0.1351	-5.4156		975	0.04	0.8709	0.9072	-7.6048
				2460	0.41	0.06	0.1351	-5.4184		2460	0.25	0.2059	0.3039	-6.6222
				438	0.58	0.0612	0.1375	-5.4389		438	-3.95	0	3.99943e-05	5.4351
				1194	0.37	0.0611	0.1375	-5.4377		1194	1.72	0	0.0003	2.9081
				991	0.43	0.0613	0.1378	-5.4414		991	1.33	0.0003	0.0019	0.2506
				443	-1.09	0.0616	0.1381	-5.4454		443	-0.29	0.5625	0.6644	-7.4115
				1198	0.6	0.0616	0.1381	-5.4459		1198	0.87	0.0157	0.0372	-4.0018
				1406	0.48	0.0617	0.1381	-5.4472		1406	1.87	0.0001	0.0007	1.7159
				1772	0.63	0.0616	0.1381	-5.4466		1772	-0.19	0.5106	0.6199	-7.3506
				2562	0.36	0.0617	0.1381	-5.4483		2562	-0.05	0.7535	0.8193	-7.5596
				373	-0.7	0.0624	0.1394	-5.4586		373	0.09	0.7803	0.8394	-7.5726
				1582	-0.84	0.0624	0.1394	-5.177		1582	-0.44	0.1916	0.288	-6.514
				695	0.45	0.0626	0.1396	-5.4618		695	-6.36	0	1.03828e-06	9.8237
				736	0.51	0.0629	0.1402	-5.4671		736	-2.09	0.0001	0.0006	1.9944
				1163	-0.29	0.0634	0.1412	-5.4754		1163	-1.76	0	0.0001	4.6328
				853	-0.74	0.0637	0.1418	-5.481		853	-1.2	0.0103	0.0266	-3.5439
				1428	0.54	0.0651	0.1446	-5.502		1428	1.8	0.0002	0.0014	0.6782
				1727	0.72	0.066	0.1465	-5.5159		1727	0.32	0.3667	0.4806	-7.1121
				160	0.53	0.0661	0.1467	-5.5181		160	1.5	0.0006	0.0031	-0.4618
				1147	0.63	0.0667	0.1478	-5.5269		1147	-0.25	0.4047	0.5202	-7.1872
				969	-0.54	0.0669	0.1482	-5.5311		969	0.13	0.6094	0.7017	-7.458
				1101	0.3	0.0669	0.1482	-5.5303		1101	0.45	0.0147	0.0352	-3.9271
				906	0.36	0.0676	0.1494	-5.5404		906	0	0.9818	0.9883	-7.621
				1864	0.31	0.0678	0.1496	-5.5435		1864	0.3	0.0731	0.1321	-5.62
				1865	0.31	0.0678	0.1496	-5.5435		1865	0.3	0.0731	0.1321	-5.62
				2183	0.76	0.068	0.15	-5.5473		2183	0.76	0.0692	0.1262	-5.5649
				220	-1.14	0.0687	0.1514	-5.5573		220	1.31	0.0439	0.0868	-5.0948
				419	0.67	0.069	0.152	-5.5623		419	-3.56	0	0.0002	3.5404
				666	0.36	0.0693	0.1524	-5.566		666	0.41	0.0466	0.0908	-5.1584
				2310	-0.74	0.0696	0.1531	-5.5714		2310	-0.23	0.5217	0.631	-7.3646
				148	0.41	0.071	0.156	-5.591		148	1.03	0.0013	0.0051	-1.2481
				1202	0.58	0.0717	0.1574	-5.601		1202	0.59	0.0703	0.1279	-5.5805
				2364	0.47	0.0718	0.1574	-5.6023		2364	0.88	0.0059	0.0169	-2.9232
				1726	0.79	0.072	0.1578	-5.6057		1726	0.14	0.7233	0.7951	-7.5429
				388	-1.28	0.0721	0.1579	-5.6073		388	1.57	0.0359	0.0737	-4.8832
				1767	0.49	0.0725	0.1585	-5.6126		1767	1.64	0.0003	0.0017	0.3884
				1806	0.48	0.0724	0.1585	-5.6115		1806	2.09	0.0001	0.0005	2.1574
				308	0.47	0.0728	0.1588	-5.6161		308	-1.92	0.0001	0.0007	1.6979
				689	-0.68	0.0728	0.1588	-5.616		689	1.01	0.0175	0.0407	-4.115
				980	-0.76	0.0729	0.1589	-5.6178		980	-0.74	0.0782	0.1398	-5.6893
				2138	0.36	0.0732	0.1594	-5.6215		2138	0.2	0.2658	0.3715	-6.8479
				846	-1.63	0.0741	0.1613	-5.6346		846	-1.11	0.1932	0.2897	-6.5644
				1698	0.73	0.0743	0.1614	-5.6365		1698	-7.41	0	6.98268e-06	7.5476
				2063	-0.39	0.0749	0.1625	-5.6446		2063	-0.26	0.1962	0.2933	-6.5784
				2329	0.29	0.0749	0.1625	-5.6446		2329	0.24	0.1234	0.2031	-6.1406
				978	-0.87	0.0753	0.1633	-5.6513		978	0.45	0.3124	0.4227	-6.9837
				2430	-0.45	0.0753	0.1633	-5.6512		2430	0.37	0.1307	0.2118	-6.1969
				78	-1.07	0.0756	0.1636	-5.6541		78	2.08	0.0055	0.0162	-2.8553
				302	0.37	0.0761	0.1647	-5.6615		302	-2.81	0	3.20793e-05	5.7119
				284	-0.37	0.0762	0.1648	-5.6631		284	0.75	0.0046	0.0139	-2.6482
				357	-0.31	0.0764	0.165	-5.5885		357	-4.54	0	1.42448e-05	6.6711
				1965	-0.49	0.0765	0.1651	-5.6671		1965	0.3	0.2337	0.3353	-6.7356
				2180	0.48	0.0773	0.1666	-5.6767		2180	0.43	0.0999	0.1713	-5.9339
				1963	-0.4	0.0774	0.1667	-5.6783		1963	-0.01	0.9462	0.9608	-7.6185
				806	-0.66	0.0778	0.1672	-5.6841		806	-0.93	0.0239	0.0532	-4.4509
				1737	0.78	0.0778	0.1672	-5.6836		1737	-6.9	0	1.47711e-05	6.6455
				2203	0.55	0.0777	0.1672	-5.6828		2203	-0.12	0.6651	0.7473	-7.5041
				594	-0.92	0.0779	0.1673	-5.6851		594	-0.76	0.13	0.2112	-6.1917
				2477	0.41	0.0785	0.1684	-5.6928		2477	0.67	0.0132	0.0324	-3.8107
				1426	0.56	0.0786	0.1685	-5.6939		1426	2.36	0.0001	0.0007	1.7128
				569	0.32	0.079	0.1691	-5.6987		569	0.58	0.0082	0.0219	-3.2901
				281	0.29	0.0799	0.1709	-5.7102		281	1.02	0.0003	0.0015	0.5698
				960	-0.88	0.0801	0.1713	-5.7135		960	0.67	0.1602	0.2497	-6.3905
				168	0.26	0.0811	0.1731	-5.7257		168	0.75	0.0009	0.0038	-0.789
				1015	0.26	0.0811	0.1731	-5.7257		1015	0.75	0.0009	0.0038	-0.789
				744	0.84	0.0813	0.1733	-5.7275		744	-5.13	0	0.0001	4.1221
				1690	0.66	0.0817	0.174	-5.7324		1690	-0.93	0.0257	0.0564	-4.529
				330	-0.44	0.0821	0.1748	-5.7379		330	0.89	0.0053	0.0157	-2.8096
				2382	0.35	0.0822	0.1749	-5.7395		2382	0.64	0.0081	0.0218	-3.2827
				2225	0.41	0.0825	0.1754	-5.7428		2225	0.38	0.1026	0.1748	-5.9604
				2313	0.37	0.0831	0.1766	-5.7505		2313	0.11	0.562	0.6641	-7.411
				1419	0.56	0.0833	0.1768	-5.7524		1419	2.27	0.0001	0.0009	1.3905
				239	-0.61	0.0835	0.177	-5.7545		239	1.25	0.0049	0.0148	-2.7214
				226	-0.88	0.0839	0.1778	-5.7599		226	0.2	0.6519	0.739	-7.494
				1821	-0.88	0.0841	0.1781	-5.7626		1821	-2.02	0.0028	0.0095	-2.1195
				338	-0.93	0.0851	0.1799	-5.7736		338	2	0.0041	0.0128	-2.5305
				2179	0.37	0.086	0.1817	-5.7843		2179	0.54	0.0235	0.0526	-4.4344
				756	0.31	0.0865	0.1826	-5.7901		756	0.15	0.3663	0.4803	-7.1112
				1757	0.59	0.0869	0.1834	-5.7952		1757	-9.37	0	1.06108e-06	9.771
				915	-0.62	0.0871	0.1836	-5.7972		915	0.44	0.1951	0.2919	-6.5734
				892	-0.52	0.0875	0.1844	-5.8022		892	0.79	0.0218	0.0495	-4.3546
				1977	0.27	0.0876	0.1844	-5.8033		1977	0.26	0.0965	0.1664	-5.8992
				1550	0.74	0.0885	0.1861	-5.8132		1550	2.3	0.0007	0.0031	-0.4881
				2521	0.65	0.0891	0.1873	-5.8201		2521	0.55	0.1353	0.2181	-6.2298
				266	-0.63	0.0893	0.1876	-5.8226		266	-0.31	0.3623	0.4758	-7.1026
				1409	0.42	0.0897	0.1882	-5.827		1409	1.76	0.0001	0.0008	1.4654
				164	0.33	0.0902	0.1884	-5.8318		164	0.99	0.0008	0.0037	-0.7455
				547	0.38	0.09	0.1884	-5.8297		547	-6.54	0	7.41644e-07	10.2123
				919	-0.94	0.0903	0.1884	-5.8329		919	0.1	0.8394	0.8852	-7.5956
				1059	0.28	0.0902	0.1884	-5.8324		1059	0.06	0.6738	0.7529	-7.5105
				1557	1.16	0.0902	0.1884	-5.8322		1557	2.45	0.0051	0.0152	-2.7628
				2410	-0.59	0.0899	0.1884	-5.8287		2410	0.83	0.0284	0.0608	-4.6351
				2318	0.28	0.0905	0.1887	-5.8351		2318	-0.5	0.0098	0.0254	-3.4841
				2345	0.55	0.0908	0.1893	-5.8392		2345	0.73	0.0379	0.077	-4.941
				391	-0.94	0.0914	0.1905	-5.846		391	1.28	0.0334	0.0695	-4.8075
				688	-0.54	0.0921	0.1915	-5.8534		688	1.09	0.0062	0.0175	-2.9791
				1110	-0.93	0.092	0.1915	-5.852		1110	1.46	0.0195	0.0448	-4.2337
				1791	0.46	0.0922	0.1915	-5.8538		1791	0.52	0.063	0.1172	-5.4685
				2439	0.36	0.0923	0.1916	-5.8551		2439	0.66	0.0096	0.0252	-3.4701
				692	-0.56	0.0925	0.1918	-5.857		692	0	0.991	0.9937	-7.6212
				390	-1.04	0.093	0.1928	-5.863		390	1.39	0.0368	0.0752	-4.91
				486	0.33	0.0931	0.1928	-5.864		486	0.18	0.3344	0.4466	-7.0389
				154	0.25	0.0934	0.1933	-5.867		154	0.41	0.016	0.0377	-4.0201
				440	-0.95	0.0947	0.1958	-5.881		440	0.84	0.1335	0.2158	-6.217
				559	0.47	0.0952	0.1967	-5.8861		559	0.22	0.3881	0.5027	-7.1556
				777	0.24	0.0958	0.1976	-5.8921		777	0.34	0.0291	0.0621	-4.6613
				2368	0.29	0.0957	0.1976	-5.8913		2368	-0.57	0.0077	0.021	-3.2237
				1900	1.42	0.0959	0.1977	-5.8935		1900	2.76	0.0083	0.0222	-3.3113
				1912	0.58	0.0965	0.1986	-5.8999		1912	-6.22	0	8.04498e-06	7.3804
				2111	0.3	0.0965	0.1986	-5.8998		2111	-0.14	0.3952	0.5106	-7.1693
				2052	0.37	0.0971	0.1996	-5.9054		2052	0.04	0.8425	0.8874	-7.5966
				2486	-0.32	0.0988	0.203	-5.8558		2486	-2	0.0001	0.0008	1.8758
				1717	0.4	0.099	0.2033	-5.9253		1717	0.01	0.9621	0.9739	-7.6199
				1937	0.43	0.0996	0.2043	-5.9309		1937	1.39	0.0006	0.003	-0.4534
				483	0.34	0.1	0.2048	-5.9344		483	0.3	0.137	0.2198	-6.242
				2296	0.81	0.1	0.2048	-5.8682		2296	2.77	0.0021	0.0075	-1.4092
				328	0.74	0.1006	0.2056	-5.9404		328	1.95	0.002	0.0071	-1.7256
				1417	0.4	0.1007	0.2056	-5.942		1417	1.01	0.0024	0.0084	-1.9514
				1649	-0.51	0.1007	0.2056	-5.9419		1649	0.52	0.095	0.1644	-5.884
				2302	0.36	0.1005	0.2056	-5.9402		2302	0.58	0.0192	0.0442	-4.216
				539	-0.43	0.1009	0.2059	-5.944		539	-0.21	0.385	0.5001	-7.1495
				475	-0.78	0.1014	0.2066	-5.9483		475	1.13	0.0308	0.0651	-4.7225
				1703	-2.06	0.1015	0.2067	-5.9494		1703	-0.38	0.739	0.8086	-7.5518
				251	0.73	0.1016	0.2068	-5.9508		251	-0.13	0.7523	0.8193	-7.559
				1746	-0.37	0.1026	0.2086	-5.96		1746	0.04	0.8491	0.8918	-7.5987
				968	-1.1	0.1028	0.2089	-5.9622		968	-0.41	0.498	0.6082	-7.3341
				473	-0.51	0.1035	0.2102	-5.969		473	0.99	0.009	0.0239	-3.3992
				982	0.28	0.1039	0.2108	-5.9728		982	0.15	0.3419	0.4541	-7.0567
				1622	0.31	0.1042	0.2113	-5.9759		1622	1.48	0.0001	0.0006	1.8796
				1724	0.46	0.1044	0.2114	-5.9774		1724	0	0.9875	0.9925	-7.6212
				1922	0.3	0.1045	0.2114	-5.978		1922	0.31	0.1022	0.1744	-5.9568
				1790	0.64	0.1047	0.2117	-5.9803		1790	0.48	0.1978	0.2948	-6.5859
				1057	0.38	0.1049	0.2119	-5.9818		1057	-0.59	0.0253	0.0558	-4.5127
				2309	0.28	0.1052	0.2123	-5.9846		2309	0.25	0.1422	0.2271	-6.2774
				2065	0.26	0.1063	0.2145	-5.9952		2065	0.19	0.2059	0.3039	-6.6223
				1211	1.21	0.1067	0.2148	-5.9984		1211	2.67	0.0054	0.0159	-2.8315
				1961	0.53	0.1067	0.2148	-5.9985		1961	0.45	0.159	0.2483	-6.3837
				839	0.35	0.107	0.2154	-6.0017		839	-0.21	0.3049	0.4146	-6.9636
				1855	0.27	0.1074	0.2159	-6.005		1855	0.06	0.6697	0.7493	-7.5075
				717	0.3	0.1078	0.2165	-6.0086		717	-0.19	0.2738	0.3804	-6.8733
				952	0.26	0.1084	0.2177	-6.0147		952	0.75	0.0015	0.0058	-1.4304
				1490	-0.3	0.1088	0.2183	-6.0183		1490	-0.26	0.1558	0.2445	-6.3645
				1620	0.32	0.1091	0.2186	-6.0203		1620	0.94	0.0013	0.0053	-1.2924
				1537	-0.55	0.1095	0.2194	-6.0244		1537	0.58	0.0932	0.1616	-5.8652
				269	0.64	0.1102	0.2205	-6.0303		269	1.49	0.0043	0.0132	-2.5704
				1948	0.67	0.1102	0.2205	-6.031		1948	0.3	0.4395	0.5542	-7.2476
				425	2.42	0.1106	0.2211	-6.0345		425	1.15	0.4118	0.5275	-7.2001
				2289	0.27	0.1108	0.2213	-6.0363		2289	0.11	0.4675	0.5787	-7.2912
				1859	0.39	0.1109	0.2214	-6.0372		1859	-0.07	0.7656	0.8274	-7.5657
				141	0.36	0.1112	0.2215	-6.0392		141	1.24	0.0006	0.0028	-0.3263
				1603	0.34	0.1111	0.2215	-6.0385		1603	2.06	0	0.0002	3.3023
				484	0.31	0.1116	0.2219	-6.0426		484	0.25	0.1899	0.2862	-6.5486
				2259	0.44	0.1115	0.2219	-6.0424		2259	-0.14	0.5722	0.6728	-7.4218
				1422	0.42	0.1125	0.2237	-6.0511		1422	1.67	0.0002	0.0015	0.5992
				1980	0.31	0.1128	0.2239	-6.0534		1980	0.21	0.2422	0.3444	-6.7669
				2456	0.47	0.1128	0.2239	-6.0535		2456	0.28	0.3081	0.4181	-6.9722
				65	-0.38	0.1144	0.2269	-6.0676		65	2.94	0	0.0001	4.8792
				1699	1.33	0.1147	0.2272	-6.0697		1699	-6.51	0.0001	0.0006	1.8429
				1127	0.56	0.1148	0.2273	-6.0706		1127	-4	0	0.0001	4.2996
				219	-0.57	0.1149	0.2274	-6.0717		219	0.04	0.9097	0.9356	-7.6133
				1060	-0.24	0.1152	0.2278	-6.0741		1060	-0.04	0.7762	0.8361	-7.5708
				857	0.38	0.1154	0.228	-6.0759		857	1.45	0.0004	0.002	0.1763
				1204	-0.56	0.1155	0.228	-6.0767		1204	1.18	0.008	0.0217	-3.272
[truncated: 1,267 more rows]
