# Supplementary material for: Amphotericin B resistance in Leishmania mexicana: Alterations to sterol metabolism and oxidative stress response
Source: PLoS Negl Trop Dis. 2022 Sep 28;16(9):e0010779. doi: 10.1371/journal.pntd.0010779 (PMC9581426; doi:10.1371/journal.pntd.0010779)
Supplement: S5 Table — A) Identification of sterol peaks by GC-MS. Standards used were: cholesterol, TMS; desmosterol, TMS; 5α-cholest-7-en-3β-ol, TMS; ergosterol, TMS; stigmasterol, TMS; β-sitosterol, TMS; lanosterol, TMS; FF-MAS (4,4-dimethyl-5α-cholesta-8,14,24-trien-3ß-ol) and zymosterol. FF-MAS: Follicular fluid meiosis-activating sterol and an intermediate in the cholesterol biosynthetic pathway present in all cells. Peaks that did not match any standard were determined by comparing with the NIST spectral libraries with the ion trap mass spectrometer. 5-dehydroepisterol based on literature [100,126,132,174]. RT: retention time. TMS: trimethylsilyl (for derivatization). B) Sterol composition (%) by GC-MS in polyene (AmB and Nys) resistant lines of Leishmania spp. promastigotes and amastigotes. Content of each sterol is the percentage of the total of the raw peak area detected per line ± Standard deviation of three independent biological replicates. Sterol content is shown as the total (%) of the raw peak area detected per sample (± SD) from all biological replicates (n = 3). (XLSX) [file pntd.0010779.s005.xlsx]

## Sheet: S5 A) Sterol peaks
S5 Table. A) Identification of sterol peaks by GC-MS. Standards used were: cholesterol, TMS; desmosterol, TMS; 5α-cholest-7-en-3β-ol, TMS; ergosterol, TMS; stigmasterol, TMS; β-sitosterol, TMS; lanosterol, TMS; FF-MAS (4,4-dimethyl-5α-cholesta-8,14,24-trien-3ß-ol) and zymosterol. FF-MAS: Follicular fluid meiosis-activating sterol, is an intermediate in the cholesterol biosynthetic pathway present…
Number	Sterol peaks (putative identification)	Major fragment mass m/z	Molecular ion m/z	Without TMS m/z	Formula without TMS	RT/min (experiment 1)	RT/min (experiment 2)	RT/min (experiment 3)	Basis of identification	Synonyms
1	lanosta-8,24-dienol	393.4, 394	498.4 - 499	426 - 426.4.	C30H50O	11.83	11.85	12.01	Match both RT and m/z to standard	lanosterol
2	5-alpha-cholesta-8,24-dienol	369.4	456.4	383.3	C27H44O	10.98			Match to standard	zymosterol
3	cholesta-5,7,24-trienol	343	456 - 456.3	383 - 384.3	C27H42O	11.28	11.3	11.47	Match to desmosterol NIST score 699, wrong RT	cholesta-5,7-dienol
4	cholesta-5,7,22-trienol	349, 349.3	454.2 - 455	382.2 - 382	C27H42O	11.17	11.19	11.36	NIST score 678
5	cholesta-5-en-3-beta-ol	368, 368.3	458.3 - 459	386 - 386.2	C27H46O	10.68	10.71	10.87	Match both RT and m/z to standard	cholesterol
6	ergosta-8,24-dienol	365.6, 366	470 - 470.7	397 - 398.7	C28H46O	11.41	11.42	11.6	NIST score 552	fecosterol
7	ergosta-7,22-dienol	343, 343.2	470 - 470.3	397 - 398.3	C28H46O	11.63	11.65	11.82	NIST score 701
8	ergosta-5,7,24-trienol	363, 363.3	468.3 - 469	396 - 396.3	C28H44O	11.52	11.61	11.7	Ergosterol NIST match score 804, wrong RT	5-dehydroepisterol - based on literature (de Souza et al. 2009; Xu et al. 2014; Yao et al. 2013; Yao and Wilson 2016)
9	ergosta-5,7,22-trienol	364			C28H44O	11.37				ergosterol
10	stigmasta-5,7-dienol	343	485	412	C29H48O	12.33		12.42	NIST score 628 to Stigmasta-7,24(28)-dien-3-ol-TMS
11	cholesta-5,24-dienol	441.3	456.3	383.3	C27H44O	10.9	10.93	11.09	Partial match to standard	desmosterol
12	4,4-dimethylcholesta-5,7,9-trienol	377	482.3 - 483	410 - 410.3	C29H46O	12.17	12.19	12.38	NIST score 608	4,4-dimethylcholesta-5,7,24-trien-3-ol or FF-MAS (follicular fluid meiosis-activating sterol) based on previous data and literature.
	References
	1. de Souza W, Rodrigues JC. Sterol biosynthesis pathway as target for anti-trypanosomatid drugs. Interdiscip Perspect Infect Dis. 2009;2009:642502.
	2. Xu W, Hsu F-F, Baykal E, Huang J, Zhang K. Sterol biosynthesis is required for heat resistance but not extracellular survival in Leishmania. PLoS Pathog. 2014;10(10):e1004427.
	3. Yao C, Dixit UG, Barker JH, Teesch LM, Love-Homan L, Donelson JE, et al. Attenuation of Leishmania infantum chagasi metacyclic promastigotes by sterol depletion. Infect Immun. 2013;81(7):2507-2517.
	4. Yao C, Wilson ME. Dynamics of sterol synthesis during development of Leishmania spp. parasites to their virulent form. Parasit Vectors. 2016;9:200.

## Sheet: S5 B) Sterol composition (%)
S5 Table. B) Sterol composition (%) by GC-MS in polyene (AmB and Nys) resistant lines of Leishmania spp. promastigotes and amastigotes. Content of each sterol is the percentage of the total of the raw peak area detected per line ± Standard deviation of three independent biological replicates. Sterol content is shown as the total (%) of the raw peak area detected per sample (± SD) from all biologi…
Culture medium	cell stage (axenic)	Leishmania spp. and parental line(s)	Polyene resistance	Cell line(s) name	sterol names (synonyms)	lanosta-8,24-dienol (lanosterol)	5-alpha-cholesta-8,24-dien-3-beta-ol (zymosterol)	cholesta-5,7,24-trienol	cholesta-5,7,22-trienol	cholesta-5-en-3-beta-ol (cholesterol)	ergosta-8,24-dienol (fecosterol)	ergosta-7,22-dienol	ergosta-5,7,24-trienol (5-dehydroepisterol)	ergosta-5,7,22-trienol (ergosterol)	stigmasta-5,7-dien-3-ol	cholesta-5,24-dienol (desmosterol)	4,4-dimethylcholesta-5,7,9-trienol
HOMEM	promastigotes	L. mexicana (LmWT1)	AmB	LmWT1		0.41 ± 0.13		0.77 ± 0.35	1.28 ± 0.66	3.90 ± 1.26		10.95 ± 1.93	81.63 ± 2.34			0.33 ± 0.07	0.73 ± 1.27
				LmWT1 PI *		0.38 ± 0.01		0.88 ± 0.18	2.57 ± 0.47	2.42 ± 0.33		6.53 ± 0.24	86.91 ± 0.43			0.29 ± 0.07
				AmBRcl.14		0.18 ± 0.02		0.23 ± 0.10		1.41 ± 0.26	1.24 ± 0.08	96.73 ± 0.23				0.14 ± 0.01
				AmBRcl.14 PI		0.22 ± 0.05		0.16 ± 0.04		1.42 ± 0.06	1.11 ± 0.11	96.88 ± 0.18				0.14 ± 0.02
				AmBRcl.3		0.18 ± 0.21		0.19 ± 0.33	0.06 ± 0.11	1.89 ± 0.59	1.33 ± 0.14	96.01 ± 1.08	0.52 ± 0.11			0.14 ± 0.01
				AmBRcl.8		0.24 ± 0.04		3.72 ± 0.25	86.23 ± 4.25	5.8 ± 0.7			3.04 ± 5.27	0.5 ± 0.18		0.36 ± 0.03
				AmBRcl.8 PI		0.32 ± 0.13		3.61 ± 1.9	73.35 ± 8.74	4.5 ± 1.85		10.27 ± 14.77	7.09 ± 6.15	0.52 ± 0.25		0.35 ± 0.1
				AmBRcl.6		0.37 ± 0.10		4.04 ± 0.60	87.91 ± 2.91	7.13 ± 2.96				0.23 ± 0.21		0.32 ± 0.28
	promastigotes	L. mexicana (LmWT2)	AmB	LmWT2		0.7 ± 0.0			1.19 ± 0.07	3.2 ± 0.6		20.38 ± 1.26	72.36 ± 0.94
				AmBRA4				0.82 ± 0.08	93.36 ± 0.48	4.13 ± 0.23			0.62 ± 0.062
				AmBRB2		0.96 ± 0.15		0.554	87.47 ± 0.41	3.86 ± 0.15		1.05 ± 0.06	5.61 ± 0.33
				AmBRC1				0.564	88.07 ± 0.45	3.6 ± 0.1		0.94 ± 0.05	5.95 ± 0.14
	promastigotes	L. mexicana (LmWT3)	NysR	LmWT3		0.3 ± 0.00		1.2 ±0.2	0.5 ± 0.6	6.1 ± 2.3	0.1 ± 0.00	12.1 ± 2.70	77.8 ± 5.0		0.3 ± 0.1	0.3 ± 0.00	1.4 ± 0.5
				NysRcl.B2		0.1 ± 0.0				4.1 ± 1.0	1.1 ± 0.030	80.2 ± 0.70			14.2 ± 1.1	0.1 ± 0.00
				NysRcl.C1		0.1 ± 0.00			0.3 ± 0.0	3.9 ± 0.3	0.9 ± 0.10	84.7 ± 0.20	0.3 ± 0.7		9.9 ± 0.2
				NysRcl.E1		0.3 ± 0.10		0.8 ± 0.9		2.5 ± 0.9	0.1 ± 0.20	88.8 ± 3.40	0.2 ± 0.00		6.1 ± 3.5	0.1 ± 0.00
				NysRcl.F2		0.3 ± 0.10		0.2 ± 01		2.3 ± 0.8	0.9 ± 0.10	89.1 ± 0.30			7.0 ± 0.8	0.1 ± 0.00	3.0 ± 3.0
	promastigotes	L. infantum (LiWT)	AmB	LiWT		2.0 ± 0.71		3.0 ± 2.7	3.0 ± 1.22	5.0 ± 1.39		17.0 ± 2.19	68.0 ± 5.17			0.0 ± 0.60
				AmBRcl.G5		1.0 ± 0.31		25 ± 0.67	64 ± 1.21	3.0 ± 0.41			4.0 ± 0.20	4.0 ± 0.40
DM	promastigotes	L. mexicana (LmWT4)	AmB	LmWT-DM *		0.66 ± 0.05		3.45 ± 0.12	16.53 ±0.80			6.02 ± 0.21	72.88 ± 1.39
				AmBRA3-DM		0.66 ±0.05		12.39 ± 0.18	75.45 ± 0.63				9.83 ± 0.63
				AmBRB2-DM		0.40 ± 0.0		7.98 ± 0.06	70.09 ± 0.42			1.70 ± 0.14	19.12 ± 0.50
				AmBRC2-DM		0.50 ± 0.10		9.69 ± 0.31	69.75 ± 1.09				18.91 ± 1.72
Schneider's	amastigotes	L. mexicana (LmWT1)	AmB	LmWT1		0.3 ± 0.60				12.2 ± 0.9		25.8 ± 3.30	41.4 ± 4.8		8.1 ± 1.0	0.33 ± 0.07	11.6 ± 1.0
				AmBRcl.14						7.3 ± 0.4		43.0 ± 1.50			49.1 ± 0.9
				AmBRcl.8				1.2 ± 0.2	2.7 ± 0.8	10.2 ± 0.7		18.5 ± 0.50	48.6 ± 1.8		5.8 ± 0.3		12.9 ± 0.5
