# Supplementary material for: Amphotericin B resistance in Leishmania mexicana: Alterations to sterol metabolism and oxidative stress response
Source: PLoS Negl Trop Dis. 2022 Sep 28;16(9):e0010779. doi: 10.1371/journal.pntd.0010779 (PMC9581426; doi:10.1371/journal.pntd.0010779)
Supplement: S6 Table — LOX (C5DS): Lathosterol oxidase a.k.a. C-5 desaturase (LmxM.23.1300); * The genotype in both C24SMT copies is G961/A961 for LmxM.36.2380 & LmxM.36.2390 (LINF_360031200 & LINF_360031300 in L. infantum), respectively. ‡ these mutants showed low or no coverage of the intergenic region between both copies of C24SMT (S6 Fig). ND = Non determined due to total absence of coverage at this locus. Changes in the miltefosine transporter (MT) LmxM.13.1530 are included here and the visualization of genome coverage at this locus is shown in S7 Fig. (XLSX) [file pntd.0010779.s006.xlsx]

## Sheet: S6 Table
Table S6. Genotype of mutation in sterol genes in polyene resistant and parental wild type of Leishmania spp.
LOX (C5DS): Lathosterol oxidase a.k.a. C-5 desaturase (LmxM.23.1300); * The genotype in both C24SMT copies is G961/A961 for LmxM.36.2380 & LmxM.36.2390 (LINF_360031200 & LINF_360031300 in L. infantum), respectively. ‡ these mutants showed low or no coverage of the intergenic region between both copies of C24SMT (S6 Fig). ND= Non determined due to total absence of coverage at this locus. Changes i…
Polyene resistance	Lines & Culture media	Gene	LOX (C5DS)					C24SMT *		MT
		Locus	G220A (V74M)	T221A (V74E)	ATG277-279 (M93del)	G731T (R244L)	G286del (A96del)	G961A (V321I)	C974T (A325V)
AmB	L. mexicana (Homem)	LmWT1				G/G (R/R)		G/A (V/I)
		AmBRcl.14			ATG/del (M/del)	T/T (L/L)		G/A (V/I)
		AmBRcl.3	G/A (V/M)	T/A (V/E)		T/T (L/L)		A/A (I/I)
		AmBRcl.8						A/A (I/I) ‡		deletion
		AmBRcl.6						A/A (I/I) ‡		deletion
		LmWT2						G/A (V/I)
		AmBRA4						G/G (V/V)	C/T (A/V)	deletion
		AmBRB2						G/A (V/I)
		AmBRC1						G/A (V/I)
	L. mexicana (DM)	LmWT-DM						G/A (V/I)
		AmBRA3-DM						A/A (I/I)
		AmBRB2-DM						A/A (I/I)
		AmBRC2-DM						A/A (I/I)
Nys	L. mexicana (Homem)	LmWT3						G/A (V/I)
		NysRcl.B2					G/del (A/del)	G/A (V/I)
AmB	L. infantum (Homem)	LiWT						G/G (V/V) ‡
		AmBRcl.G5						ND‡
