# Supplementary material for: Amphotericin B resistance in Leishmania mexicana: Alterations to sterol metabolism and oxidative stress response
Source: PLoS Negl Trop Dis. 2022 Sep 28;16(9):e0010779. doi: 10.1371/journal.pntd.0010779 (PMC9581426; doi:10.1371/journal.pntd.0010779)
Supplement: S7 Table — Values in μM, Mean ± Standard Deviation (SD). One-way ANOVA was performed independently for each compound to determine differences of the mean between groups. Tukey’s multiple compared pairwise differences of resistant lines with respect the parental wild type. Statistical difference (P<0.05, 95% Confidence Interval) is shown with stars as follows: ns non-significant or P>0.05; * P≤0.05; ** P≤0.01; *** P≤0.001; **** P≤0.0001. FC: Fold Change of AmBR lines is relative to their respective parental wild type. (XLSX) [file pntd.0010779.s007.xlsx]

## Sheet: S7 Table
S7 Table. Susceptibility to AmB in AmBR L. mexicana axenic promastigotes (before and after infection in mice) and intracellular amastigotes. Values in µM, Mean ± Standard Deviation (SD). One-way ANOVA was performed independently for each compound to determine differences of the mean between groups. Tukey's multiple compared pairwise differences of resistant lines with respect the parental wild ty…
Pre infection				Post infection (PI)				amastigotes (infected macrophages)
	Mean ± SD	P value	fold change		Mean ± SD	P value	fold change		Mean ±	SD	P value	fold change
WT	0.0600 ± 0.0039	-	-	WTP2	0.0634 ± 0.0076	-	-	WT	0.2129 ±	0.036911		-
AmBR line 14	0.6747 ± 0.2158	0.0138 *	11.2	AmBRcl.14P2	0.4315 ± 0.0099	0.3229	6.84	AmBRcl.14P2	2.3905 ±	0.490025	0.0005 ***	11.197
AmBR line 3	0.7402 ± 0.2335	0.0053 **	12.3	AmBRcl.3P2	0.6813 ± 0.855	0.0131	10.8	AmBRcl.3P2	2.552 ±	0.11738	0.0003 ***	12.1212
AmBR line 8	0.7297 ± 0.2281	0.0062 **	12.1	AmBRcl.8P2	0.5890 ± 0.2195	0.0479 *	9.34	AmBRcl.8P2	1.337 ±	0.356382	0.013 *	6.52309
AmBR line 6	0.7682 ± 0.2642	0.0036 **	12.8	AmBRcl.6P2	0.7808 ± 0.0410	0.0093 **	12.3	AmBRcl.6P2	0.939 ±	0.270327	0.21	4.37012
								NysR.clB2	2.92 ±	0.205061	0.0001 ***	13.8399
