# Supplementary material for: Amphotericin B resistance in Leishmania mexicana: Alterations to sterol metabolism and oxidative stress response
Source: PLoS Negl Trop Dis. 2022 Sep 28;16(9):e0010779. doi: 10.1371/journal.pntd.0010779 (PMC9581426; doi:10.1371/journal.pntd.0010779)
Supplement: S8 Table — Copy number ratio was obtained by comparing the resistant lines with the corresponding wild type line which is used as the base line. Gene ID (column A-I) were obtained from TriTrypDB-46. Reference genomes were divided into equally sized bins of 1000 base pairs and the start and end points of the called segments were approximate and not accurate (see Material and Methods for a full description). A visualization of this Table is shown in S8 Fig. (XLSX) [file pntd.0010779.s008.xlsx]

## Sheet: CNV
S8 Table. Copy Number Variation (CNV) in all polyene resistant lines of Leishmania spp. Copy number ratio was obtained by comparing the resistant lines with the corresponding wild type line which is used as the base line. Gene ID (column A-I) were obtained from TriTrypDB-46. Reference genomes were divided into equally sized bins of 1000 base pairs and the start and end points of the called segmen…
Cell line	seqname	source	feature	start	end	score	strand	frame	CONTIG	START	END	NUM_POINTS_COPY_RATIO	MEAN_LOG2_COPY_RATIO	CALL	attributes
AmBRcl.G5 (Linf)	LinJ.19	EuPathDB	gene	597094	598125	.	+	.	LinJ.19	598001	602000	2	-29.8974	deleted	ID=LINF_190019400;description=glycerol uptake protein - putative
AmBRcl.G5 (Linf)	LinJ.19	EuPathDB	gene	598134	599426	.	+	.	LinJ.19	598001	602000	2	-29.8974	deleted	ID=LINF_190019500;description=glycerol uptake protein - putative
AmBRcl.G5 (Linf)	LinJ.19	EuPathDB	gene	600451	602784	.	+	.	LinJ.19	598001	602000	2	-29.8974	deleted	ID=LINF_190019600;description=glycerol uptake protein - putative
AmBRcl.G5 (Linf)	LinJ.22	EuPathDB	gene	387176	388084	.	+	.	LinJ.22	388001	392000	2	-29.8974	deleted	ID=LINF_220014200;description=hypothetical protein - conserved
AmBRcl.G5 (Linf)	LinJ.22	EuPathDB	gene	389626	394470	.	+	.	LinJ.22	388001	392000	2	-29.8974	deleted	ID=LINF_220014300;description=5'a2rel-related protein
AmBRcl.G5 (Linf)	LinJ.22	EuPathDB	gene	331617	335129	.	-	.	LinJ.22	333001	334000	1	-29.8974	deleted	ID=LINF_220013100;description=50S ribosome-binding GTPase/Dynamin family/Elongation factor Tu GTP binding domain containing protein - putative
AmBRcl.G5 (Linf)	LinJ.22	EuPathDB	gene	431657	433813	.	+	.	LinJ.22	433001	434000	1	-29.8974	deleted	ID=LINF_220015300;description=mitochondrial chaperone - putative
AmBRcl.G5 (Linf)	LinJ.28	EuPathDB	gene	1105684	1107648	.	-	.	LinJ.28	1107001	1115000	2	-29.8974	deleted	ID=LINF_280035800;description=hsp70
AmBRcl.G5 (Linf)	LinJ.28	EuPathDB	gene	1109274	1111238	.	-	.	LinJ.28	1107001	1115000	2	-29.8974	deleted	ID=LINF_280035900;description=hsp70
AmBRcl.G5 (Linf)	LinJ.28	EuPathDB	gene	1112868	1114832	.	-	.	LinJ.28	1107001	1115000	2	-29.8974	deleted	ID=LINF_280036000;description=hsp70
AmBRcl.G5 (Linf)	LinJ.31	EuPathDB	gene	905953	907770	.	-	.	LinJ.31	903001	906000	3	-29.8974	deleted	ID=LINF_310025600;description=amino acid permease
AmBRcl.G5 (Linf)	LinJ.31	EuPathDB	gene	367149	367805	.	-	.	LinJ.31	366001	373000	2	-29.8974	deleted	ID=LINF_310015500;description=hypothetical protein - conserved
AmBRcl.G5 (Linf)	LinJ.35	EuPathDB	gene	1411598	1412359	.	-	.	LinJ.35	1410001	1412000	2	-29.8974	deleted	ID=LINF_350042200;description=ribulose-phosphate 3-epimerase - putative
AmBRcl.8	LmxM.13	EuPathDB	gene	528259	531573	.	-	.	LmxM.13	527001	536000	9	-24.4142	deleted	ID=LmxM.13.1530;description=phospholipid-transporting ATPase 1-like protein
AmBRcl.8	LmxM.13	EuPathDB	gene	533313	534773	.	-	.	LmxM.13	527001	536000	9	-24.4142	deleted	ID=LmxM.13.1540;description=hypothetical protein, unknown function
AmBRcl.6	LmxM.13	EuPathDB	gene	528259	531573	.	-	.	LmxM.13	527001	536000	9	-24.2261	deleted	ID=LmxM.13.1530;description=phospholipid-transporting ATPase 1-like protein
AmBRcl.6	LmxM.13	EuPathDB	gene	533313	534773	.	-	.	LmxM.13	527001	536000	9	-24.2261	deleted	ID=LmxM.13.1540;description=hypothetical protein, unknown function
AmBRcl.6	LmxM.20	EuPathDB	gene	952746	952831	.	-	.	LmxM.20	952001	955000	3	-20.6952	deleted	ID=LmxM.20:ncRNA:rfamscan:952746-952831;description=unspecified product
AmBRcl.6	LmxM.20	EuPathDB	gene	954192	955253	.	+	.	LmxM.20	952001	955000	3	-20.6952	deleted	ID=LmxM.36.2390;description=sterol 24-c-methyltransferase, putative
AmBRcl.G5 (Linf)	LinJ.14	EuPathDB	gene	506877	520442	.	+	.	LinJ.14	510001	513000	3	-20.3423	deleted	ID=LINF_140017500;description=kinesin K39 - putative
AmBRcl.G5 (Linf)	LinJ.21	EuPathDB	gene	760857	761576	.	+	.	LinJ.21	761001	764861	3	-20.235	deleted	ID=LINF_210028700;description=hypothetical protein - conserved
AmBRcl.G5 (Linf)	LinJ.12	EuPathDB	gene	425473	426861	.	+	.	LinJ.12	426001	430000	3	-19.9152	deleted	ID=LINF_120013700;description=surface antigen protein 2 - putative
AmBRcl.G5 (Linf)	LinJ.12	EuPathDB	gene	429628	430095	.	+	.	LinJ.12	426001	430000	3	-19.9152	deleted	ID=LINF_120013800;description=hypothetical protein - conserved
AmBRB2	LmxM.20	EuPathDB	gene	950430	951491	.	+	.	LmxM.20	951001	956000	5	-18.5641	deleted	ID=LmxM.36.2380;description=sterol 24-c-methyltransferase, putative
AmBRB2	LmxM.20	EuPathDB	gene	952746	952831	.	-	.	LmxM.20	951001	956000	5	-18.5641	deleted	ID=LmxM.20:ncRNA:rfamscan:952746-952831;description=unspecified product
AmBRB2	LmxM.20	EuPathDB	gene	954192	955253	.	+	.	LmxM.20	951001	956000	5	-18.5641	deleted	ID=LmxM.36.2390;description=sterol 24-c-methyltransferase, putative
AmBRC1	LmxM.20	EuPathDB	gene	950430	951491	.	+	.	LmxM.20	951001	956000	5	-18.5097	deleted	ID=LmxM.36.2380;description=sterol 24-c-methyltransferase, putative
AmBRC1	LmxM.20	EuPathDB	gene	952746	952831	.	-	.	LmxM.20	951001	956000	5	-18.5097	deleted	ID=LmxM.20:ncRNA:rfamscan:952746-952831;description=unspecified product
AmBRC1	LmxM.20	EuPathDB	gene	954192	955253	.	+	.	LmxM.20	951001	956000	5	-18.5097	deleted	ID=LmxM.36.2390;description=sterol 24-c-methyltransferase, putative
AmBRcl.G5 (Linf)	LinJ.36	EuPathDB	gene	983893	984954	.	+	.	LinJ.36	983001	988000	5	-18.3265	deleted	ID=LINF_360031200;description=sterol 24-c-methyltransferase - putative
AmBRcl.G5 (Linf)	LinJ.36	EuPathDB	gene	987682	988743	.	+	.	LinJ.36	983001	988000	5	-18.3265	deleted	ID=LINF_360031300;description=sterol 24-c-methyltransferase - putative
AmBRcl.G5 (Linf)	LinJ.27	EuPathDB	gene	709262	710563	.	+	.	LinJ.27	709001	712000	2	-15.7722	deleted	ID=LINF_270022500;description=hypothetical protein - conserved
AmBRcl.G5 (Linf)	LinJ.27	EuPathDB	gene	711294	712739	.	+	.	LinJ.27	709001	712000	2	-15.7722	deleted	ID=LINF_270022600;description=amino acid transporter - putative
AmBRcl.G5 (Linf)	LinJ.12	EuPathDB	gene	409695	411014	.	+	.	LinJ.12	409001	413000	2	-15.6962	deleted	ID=LINF_120013400;description=hypothetical protein - conserved
AmBRcl.G5 (Linf)	LinJ.33	EuPathDB	gene	1453827	1467362	.	+	.	LinJ.33	1454001	1467000	2	-15.4038	deleted	ID=LINF_330040800;description=Flagellar Member 8
AmBRcl.G5 (Linf)	LinJ.27	EuPathDB	gene	50209	51078	.	-	.	LinJ.27	51001	53000	2	-15.155	deleted	ID=LINF_270007000;description=Vacuolar iron transporter 1 - putative
AmBRcl.G5 (Linf)	LinJ.27	EuPathDB	gene	52720	53664	.	-	.	LinJ.27	51001	53000	2	-15.155	deleted	ID=LINF_270007100;description=hypothetical protein - conserved
AmBRcl.G5 (Linf)	LinJ.22	EuPathDB	gene	329990	330898	.	-	.	LinJ.22	328001	331000	2	-15.1465	deleted	ID=LINF_220013000;description=hypothetical protein - conserved
AmBRcl.G5 (Linf)	LinJ.27	EuPathDB	gene	222985	223308	.	+	.	LinJ.27	223001	234000	2	-15.0155	deleted	ID=LINF_270010700;description=hypothetical protein
AmBRcl.G5 (Linf)	LinJ.27	EuPathDB	gene	224232	224645	.	+	.	LinJ.27	223001	234000	2	-15.0155	deleted	ID=LINF_270010800;description=hypothetical protein - conserved
AmBRcl.G5 (Linf)	LinJ.27	EuPathDB	gene	224830	225213	.	+	.	LinJ.27	223001	234000	2	-15.0155	deleted	ID=LINF_270010900;description=hypothetical protein
AmBRcl.G5 (Linf)	LinJ.27	EuPathDB	gene	226270	226704	.	+	.	LinJ.27	223001	234000	2	-15.0155	deleted	ID=LINF_270011000;description=hypothetical protein - conserved
AmBRcl.G5 (Linf)	LinJ.27	EuPathDB	gene	227290	240927	.	+	.	LinJ.27	223001	234000	2	-15.0155	deleted	ID=LINF_270011100;description=calpain-like cysteine peptidase - putative
AmBRcl.G5 (Linf)	LinJ.29	EuPathDB	gene	828816	830591	.	-	.	LinJ.29	828001	848000	2	-14.9887	deleted	ID=LINF_290024200;description=paraflagellar rod protein 1D - putative
AmBRcl.G5 (Linf)	LinJ.29	EuPathDB	gene	832862	834649	.	-	.	LinJ.29	828001	848000	2	-14.9887	deleted	ID=LINF_290024300;description=paraflagellar rod protein 1D - putative
AmBRcl.G5 (Linf)	LinJ.29	EuPathDB	gene	836920	838707	.	-	.	LinJ.29	828001	848000	2	-14.9887	deleted	ID=LINF_290024400;description=paraflagellar rod protein 1D - putative
AmBRcl.G5 (Linf)	LinJ.29	EuPathDB	gene	840977	841333	.	-	.	LinJ.29	828001	848000	2	-14.9887	deleted	ID=LINF_290024500;description=Paraflagellar rod protein - putative
AmBRcl.G5 (Linf)	LinJ.29	EuPathDB	gene	841447	842268	.	-	.	LinJ.29	828001	848000	2	-14.9887	deleted	ID=LINF_290024600;description=paraflagellar rod protein 1D - putative
AmBRcl.G5 (Linf)	LinJ.29	EuPathDB	gene	845034	846734	.	-	.	LinJ.29	828001	848000	2	-14.9887	deleted	ID=LINF_290024700;description=paraflagellar rod protein 1D - putative
AmBRcl.G5 (Linf)	LinJ.22	EuPathDB	gene	313306	315237	.	-	.	LinJ.22	313001	321000	2	-14.9798	deleted	ID=LINF_220012600;description=hypothetical protein - conserved
AmBRcl.G5 (Linf)	LinJ.22	EuPathDB	gene	316270	317352	.	-	.	LinJ.22	313001	321000	2	-14.9798	deleted	ID=LINF_220012700;description=3'a2rel-related protein
AmBRcl.G5 (Linf)	LinJ.22	EuPathDB	gene	320750	322795	.	-	.	LinJ.22	313001	321000	2	-14.9798	deleted	ID=LINF_220012800;description=A2 protein
AmBRcl.G5 (Linf)	LinJ.34	EuPathDB	gene	1094284	1105728	.	-	.	LinJ.34	1096001	1102000	2	-14.9665	deleted	ID=LINF_340031200;description=flagellar attachment zone protein - putative
AmBRcl.G5 (Linf)	LinJ.08	EuPathDB	gene	421423	422145	.	-	.	LinJ.08	421001	423000	2	-14.9299	deleted	ID=LINF_080014900;description=cysteine peptidase B (CPB)
AmBRcl.G5 (Linf)	LinJ.08	EuPathDB	gene	422158	422754	.	-	.	LinJ.08	421001	423000	2	-14.9299	deleted	ID=LINF_080015000;description=cysteine peptidase B (CPB)
AmBRcl.G5 (Linf)	LinJ.31	EuPathDB	gene	359503	360159	.	-	.	LinJ.31	359001	362000	2	-14.8927	deleted	ID=LINF_310015300;description=hypothetical protein - conserved
AmBRcl.G5 (Linf)	LinJ.08	EuPathDB	gene	337859	338386	.	+	.	LinJ.08	332001	338000	2	-13.9038	deleted	ID=LINF_080012900;description=Amastin-like protein
AmBRA4	LmxM.13	EuPathDB	gene	522297	525134	.	-	.	LmxM.13	521001	526000	5	-13.7559	deleted	ID=LmxM.13.1520;description=ATPase family associated with various cellular activities (AAA), putative
AmBRcl.8	LmxM.20	EuPathDB	gene	946230	949100	.	+	.	LmxM.20	949001	955000	5	-12.5749	deleted	ID=LmxM.36.2370;description=base J-associated glucosyltransferase
AmBRcl.8	LmxM.20	EuPathDB	gene	950430	951491	.	+	.	LmxM.20	949001	955000	5	-12.5749	deleted	ID=LmxM.36.2380;description=sterol 24-c-methyltransferase, putative
AmBRcl.8	LmxM.20	EuPathDB	gene	952746	952831	.	-	.	LmxM.20	949001	955000	5	-12.5749	deleted	ID=LmxM.20:ncRNA:rfamscan:952746-952831;description=unspecified product
AmBRcl.8	LmxM.20	EuPathDB	gene	954192	955253	.	+	.	LmxM.20	949001	955000	5	-12.5749	deleted	ID=LmxM.36.2390;description=sterol 24-c-methyltransferase, putative
AmBRcl.G5 (Linf)	LinJ.17	EuPathDB	gene	20354	20917	.	-	.	LinJ.17	20001	54000	5	-11.7265	deleted	ID=LINF_170005800;description=ADP-ribosylation factor-like protein 1
AmBRcl.G5 (Linf)	LinJ.17	EuPathDB	gene	22810	24159	.	-	.	LinJ.17	20001	54000	5	-11.7265	deleted	ID=LINF_170005900;description=elongation factor 1-alpha
AmBRcl.G5 (Linf)	LinJ.17	EuPathDB	gene	25015	26364	.	-	.	LinJ.17	20001	54000	5	-11.7265	deleted	ID=LINF_170006000;description=elongation factor 1-alpha
AmBRcl.G5 (Linf)	LinJ.17	EuPathDB	gene	27221	28570	.	-	.	LinJ.17	20001	54000	5	-11.7265	deleted	ID=LINF_170006100;description=elongation factor 1-alpha
AmBRcl.G5 (Linf)	LinJ.17	EuPathDB	gene	29427	30776	.	-	.	LinJ.17	20001	54000	5	-11.7265	deleted	ID=LINF_170006200;description=elongation factor 1-alpha
AmBRcl.G5 (Linf)	LinJ.17	EuPathDB	gene	31633	32982	.	-	.	LinJ.17	20001	54000	5	-11.7265	deleted	ID=LINF_170006300;description=elongation factor 1-alpha
AmBRcl.G5 (Linf)	LinJ.17	EuPathDB	gene	33845	35194	.	-	.	LinJ.17	20001	54000	5	-11.7265	deleted	ID=LINF_170006400;description=elongation factor 1-alpha
AmBRcl.G5 (Linf)	LinJ.17	EuPathDB	gene	36051	37400	.	-	.	LinJ.17	20001	54000	5	-11.7265	deleted	ID=LINF_170006500;description=elongation factor 1-alpha
AmBRcl.G5 (Linf)	LinJ.17	EuPathDB	gene	38258	39607	.	-	.	LinJ.17	20001	54000	5	-11.7265	deleted	ID=LINF_170006600;description=elongation factor 1-alpha
AmBRcl.G5 (Linf)	LinJ.17	EuPathDB	gene	40464	41813	.	-	.	LinJ.17	20001	54000	5	-11.7265	deleted	ID=LINF_170006700;description=elongation factor 1-alpha
AmBRcl.G5 (Linf)	LinJ.17	EuPathDB	gene	42668	44017	.	-	.	LinJ.17	20001	54000	5	-11.7265	deleted	ID=LINF_170006800;description=elongation factor 1-alpha
AmBRcl.G5 (Linf)	LinJ.17	EuPathDB	gene	44874	46223	.	-	.	LinJ.17	20001	54000	5	-11.7265	deleted	ID=LINF_170006900;description=elongation factor 1-alpha
AmBRcl.G5 (Linf)	LinJ.17	EuPathDB	gene	47078	48427	.	-	.	LinJ.17	20001	54000	5	-11.7265	deleted	ID=LINF_170007000;description=elongation factor 1-alpha
AmBRcl.G5 (Linf)	LinJ.17	EuPathDB	gene	49289	50638	.	-	.	LinJ.17	20001	54000	5	-11.7265	deleted	ID=LINF_170007100;description=elongation factor 1-alpha
AmBRcl.G5 (Linf)	LinJ.17	EuPathDB	gene	51500	52849	.	-	.	LinJ.17	20001	54000	5	-11.7265	deleted	ID=LINF_170007200;description=elongation factor 1-alpha
AmBRcl.G5 (Linf)	LinJ.34	EuPathDB	gene	885909	888419	.	-	.	LinJ.34	888001	891000	3	-10.3022	deleted	ID=LINF_340026100;description=hypothetical protein - conserved
AmBRA4	LmxM.13	EuPathDB	gene	528259	531573	.	-	.	LmxM.13	526001	535000	9	-10.1715	deleted	ID=LmxM.13.1530;description=phospholipid-transporting ATPase 1-like protein
AmBRA4	LmxM.13	EuPathDB	gene	533313	534773	.	-	.	LmxM.13	526001	535000	9	-10.1715	deleted	ID=LmxM.13.1540;description=hypothetical protein, unknown function
AmBRA4	LmxM.13	EuPathDB	gene	518464	519762	.	-	.	LmxM.13	517001	521000	4	-8.57776	deleted	ID=LmxM.13.1510;description=phosphoprotein phosphatase, putative
AmBRA4	LmxM.20	EuPathDB	gene	950430	951491	.	+	.	LmxM.20	951001	957000	6	-8.40015	deleted	ID=LmxM.36.2380;description=sterol 24-c-methyltransferase, putative
AmBRA4	LmxM.20	EuPathDB	gene	952746	952831	.	-	.	LmxM.20	951001	957000	6	-8.40015	deleted	ID=LmxM.20:ncRNA:rfamscan:952746-952831;description=unspecified product
AmBRA4	LmxM.20	EuPathDB	gene	954192	955253	.	+	.	LmxM.20	951001	957000	6	-8.40015	deleted	ID=LmxM.36.2390;description=sterol 24-c-methyltransferase, putative
AmBRcl.G5 (Linf)	LinJ.34	EuPathDB	gene	767658	768239	.	-	.	LinJ.34	758001	778000	8	-8.13171	deleted	ID=LINF_340023300;description=amastin-like surface protein - putative
AmBRcl.G5 (Linf)	LinJ.34	EuPathDB	gene	770989	771570	.	-	.	LinJ.34	758001	778000	8	-8.13171	deleted	ID=LINF_340023400;description=amastin-like surface protein - putative
AmBRC2-DM	1036_mexFOS1_13k16.p1kpIBF_148	EuPathDB	gene	1533	1700	.	-	.	1036_mexFOS1_13k16.p1kpIBF_148	1	3000	3	-4.02461	deleted	ID=LmxM.00:rRNA:rfamscan:576565-576732;description=unspecified product
AmBRC2-DM	1036_mexFOS1_13k16.p1kpIBF_97	EuPathDB	gene	25	1995	.	+	.	1036_mexFOS1_13k16.p1kpIBF_97	1	2000	2	-3.7404	deleted	ID=LmxM.15.0440b;description=hypothetical protein
AmBRcl.G5 (Linf)	LinJ.26	EuPathDB	gene	1526	1801	.	-	.	LinJ.26	1	23000	20	-3.20383	deleted	ID=LINF_260005000;description=Lsm7p protein - putative
AmBRcl.G5 (Linf)	LinJ.26	EuPathDB	gene	2237	3325	.	-	.	LinJ.26	1	23000	20	-3.20383	deleted	ID=LINF_260005100;description=brix domain containing-like protein
AmBRcl.G5 (Linf)	LinJ.26	EuPathDB	gene	4525	4980	.	-	.	LinJ.26	1	23000	20	-3.20383	deleted	ID=LINF_260005200;description=methylmalonyl-coa epimerase-like protein
AmBRcl.G5 (Linf)	LinJ.26	EuPathDB	gene	6206	9127	.	-	.	LinJ.26	1	23000	20	-3.20383	deleted	ID=LINF_260005300;description=pyridoxal phosphate containing glycine decarboxylase - putative
AmBRcl.G5 (Linf)	LinJ.26	EuPathDB	gene	10190	11080	.	-	.	LinJ.26	1	23000	20	-3.20383	deleted	ID=LINF_260005400;description=protein kinase - putative
AmBRcl.G5 (Linf)	LinJ.26	EuPathDB	gene	11865	12665	.	-	.	LinJ.26	1	23000	20	-3.20383	deleted	ID=LINF_260005500;description=hypothetical protein - conserved
AmBRcl.G5 (Linf)	LinJ.26	EuPathDB	gene	16212	17120	.	-	.	LinJ.26	1	23000	20	-3.20383	deleted	ID=LINF_260005600;description=hypothetical protein - conserved
AmBRcl.G5 (Linf)	LinJ.26	EuPathDB	gene	17508	18317	.	-	.	LinJ.26	1	23000	20	-3.20383	deleted	ID=LINF_260005700;description=hypothetical protein - conserved
AmBRcl.G5 (Linf)	LinJ.26	EuPathDB	gene	18991	19224	.	-	.	LinJ.26	1	23000	20	-3.20383	deleted	ID=LINF_260005800;description=hypothetical protein - conserved
AmBRcl.G5 (Linf)	LinJ.26	EuPathDB	gene	19718	20788	.	-	.	LinJ.26	1	23000	20	-3.20383	deleted	ID=LINF_260005900;description=hypothetical protein - conserved
AmBRcl.G5 (Linf)	LinJ.26	EuPathDB	gene	21570	22238	.	-	.	LinJ.26	1	23000	20	-3.20383	deleted	ID=LINF_260006000;description=hypothetical protein
AmBRC2-DM	LmxM.30	EuPathDB	gene	641861	647293	.	-	.	LmxM.30	647001	665000	8	-2.10627	deleted	ID=LmxM.30.1430;description=p-glycoprotein-like protein
AmBRC2-DM	LmxM.30	EuPathDB	gene	654793	656160	.	-	.	LmxM.30	647001	665000	8	-2.10627	deleted	ID=LmxM.30.1440;description=hypothetical protein, unknown function
AmBRC2-DM	LmxM.30	EuPathDB	gene	661046	662074	.	-	.	LmxM.30	647001	665000	8	-2.10627	deleted	ID=LmxM.30.1442;description=hypothetical protein, unknown function
AmBRcl.3	1036_mexFOS1_13k16.p1kpIBF_203	EuPathDB	gene	992	1159	.	+	.	1036_mexFOS1_13k16.p1kpIBF_203	1	1000	1	-1.82507	deleted	ID=LmxM.00:rRNA:rfamscan:655615-655782;description=unspecified product
AmBRC2-DM	1036_mexFOS1_13k16.p1kpIBF_73	EuPathDB	gene	401	2929	.	+	.	1036_mexFOS1_13k16.p1kpIBF_73	1001	3000	2	-1.72751	deleted	ID=LmxM.15.0440a;description=hypothetical protein
AmBRcl.3	LmxM.27	EuPathDB	gene	982402	983034	.	+	.	LmxM.27	978001	993000	7	-1.69988	deleted	ID=LmxM.27:rRNA:rfamscan:982402-983034;description=unspecified product
AmBRcl.3	LmxM.27	EuPathDB	gene	984969	985089	.	+	.	LmxM.27	978001	993000	7	-1.69988	deleted	ID=LmxM.27:ncRNA:rfamscan:984969-985089;description=unspecified product
AmBRcl.3	LmxM.27	EuPathDB	gene	990836	991467	.	+	.	LmxM.27	978001	993000	7	-1.69988	deleted	ID=LmxM.27:rRNA:rfamscan:990836-991467;description=unspecified product
AmBRcl.3	LmxM.27	EuPathDB	gene	992463	992583	.	+	.	LmxM.27	978001	993000	7	-1.69988	deleted	ID=LmxM.27:ncRNA:rfamscan:992463-992583;description=unspecified product
AmBRcl.3	1036_mexFOS1_13k16.p1kpIBF_148	EuPathDB	gene	1533	1700	.	-	.	1036_mexFOS1_13k16.p1kpIBF_148	1	2000	2	-1.59003	deleted	ID=LmxM.00:rRNA:rfamscan:576565-576732;description=unspecified product
NysRcl.B2	1036_mexFOS1_13k16.p1kpIBF_66	EuPathDB	gene	1669	3414	.	-	.	1036_mexFOS1_13k16.p1kpIBF_66	1001	2000	1	-1.54894	deleted	ID=LmxM.30.0460d;description=hypothetical protein
AmBRcl.14	1036_mexFOS1_13k16.p1kpIBF_203	EuPathDB	gene	992	1159	.	+	.	1036_mexFOS1_13k16.p1kpIBF_203	1	1000	1	-1.53484	deleted	ID=LmxM.00:rRNA:rfamscan:655615-655782;description=unspecified product
AmBRC2-DM	LmxM.27	EuPathDB	gene	977298	977418	.	+	.	LmxM.27	972001	993000	7	-1.5089	deleted	ID=LmxM.27:ncRNA:rfamscan:977298-977418;description=unspecified product
AmBRC2-DM	LmxM.27	EuPathDB	gene	982402	983034	.	+	.	LmxM.27	972001	993000	7	-1.5089	deleted	ID=LmxM.27:rRNA:rfamscan:982402-983034;description=unspecified product
AmBRC2-DM	LmxM.27	EuPathDB	gene	984969	985089	.	+	.	LmxM.27	972001	993000	7	-1.5089	deleted	ID=LmxM.27:ncRNA:rfamscan:984969-985089;description=unspecified product
AmBRC2-DM	LmxM.27	EuPathDB	gene	990836	991467	.	+	.	LmxM.27	972001	993000	7	-1.5089	deleted	ID=LmxM.27:rRNA:rfamscan:990836-991467;description=unspecified product
AmBRC2-DM	LmxM.27	EuPathDB	gene	992463	992583	.	+	.	LmxM.27	972001	993000	7	-1.5089	deleted	ID=LmxM.27:ncRNA:rfamscan:992463-992583;description=unspecified product
AmBRcl.14	1036_mexFOS1_13k16.p1kpIBF_148	EuPathDB	gene	1533	1700	.	-	.	1036_mexFOS1_13k16.p1kpIBF_148	1	2000	2	-1.40654	deleted	ID=LmxM.00:rRNA:rfamscan:576565-576732;description=unspecified product
AmBRcl.14	LmxM.27	EuPathDB	gene	982402	983034	.	+	.	LmxM.27	978001	993000	7	-1.38243	deleted	ID=LmxM.27:rRNA:rfamscan:982402-983034;description=unspecified product
AmBRcl.14	LmxM.27	EuPathDB	gene	984969	985089	.	+	.	LmxM.27	978001	993000	7	-1.38243	deleted	ID=LmxM.27:ncRNA:rfamscan:984969-985089;description=unspecified product
AmBRcl.14	LmxM.27	EuPathDB	gene	990836	991467	.	+	.	LmxM.27	978001	993000	7	-1.38243	deleted	ID=LmxM.27:rRNA:rfamscan:990836-991467;description=unspecified product
AmBRcl.14	LmxM.27	EuPathDB	gene	992463	992583	.	+	.	LmxM.27	978001	993000	7	-1.38243	deleted	ID=LmxM.27:ncRNA:rfamscan:992463-992583;description=unspecified product
AmBRcl.3	1036_mexFOS1_13k16.p1kpIBF_523	EuPathDB	gene	313	421	.	-	.	1036_mexFOS1_13k16.p1kpIBF_523	1	1497	2	-1.35215	deleted	ID=LmxM.00:rRNA:rfamscan:1128121-1128229;description=unspecified product
AmBRcl.14	1036_mexFOS1_13k16.p1kpIBF_523	EuPathDB	gene	313	421	.	-	.	1036_mexFOS1_13k16.p1kpIBF_523	1	1497	2	-1.23418	deleted	ID=LmxM.00:rRNA:rfamscan:1128121-1128229;description=unspecified product
AmBRcl.14	LmxM.11	EuPathDB	gene	3075	3584	.	+	.	LmxM.11	1	28000	26	-1.19585	deleted	ID=LmxM.11.0010;description=hypothetical protein, conserved
AmBRcl.14	LmxM.11	EuPathDB	gene	4022	5128	.	+	.	LmxM.11	1	28000	26	-1.19585	deleted	ID=LmxM.11.0020;description=Endoplasmic Reticulum-Golgi Intermediate Compartment (ERGIC)/Endoplasmic reticulum vesicle transporter, putative
AmBRcl.14	LmxM.11	EuPathDB	gene	5650	6573	.	+	.	LmxM.11	1	28000	26	-1.19585	deleted	ID=LmxM.11.0030;description=Bacterial transferase hexapeptide (six repeats), putative
AmBRcl.14	LmxM.11	EuPathDB	gene	7240	8145	.	+	.	LmxM.11	1	28000	26	-1.19585	deleted	ID=LmxM.11.0040;description=ABC transporter, putative
AmBRcl.14	LmxM.11	EuPathDB	gene	8743	11619	.	+	.	LmxM.11	1	28000	26	-1.19585	deleted	ID=LmxM.11.0050;description=SNF2/RAD54 related DNA helicase, putative
AmBRcl.14	LmxM.11	EuPathDB	gene	12567	15998	.	+	.	LmxM.11	1	28000	26	-1.19585	deleted	ID=LmxM.11.0060;description=protein kinase, putative
AmBRcl.14	LmxM.11	EuPathDB	gene	17488	22278	.	+	.	LmxM.11	1	28000	26	-1.19585	deleted	ID=LmxM.11.0070;description=GRIP domain containing protein, putative
AmBRcl.14	LmxM.11	EuPathDB	gene	23403	24056	.	+	.	LmxM.11	1	28000	26	-1.19585	deleted	ID=LmxM.11.0080;description=hypothetical protein, conserved
AmBRcl.14	LmxM.11	EuPathDB	gene	25197	26777	.	+	.	LmxM.11	1	28000	26	-1.19585	deleted	ID=LmxM.11.0090;description=MORN repeat, putative
AmBRcl.14	LmxM.11	EuPathDB	gene	27613	29037	.	+	.	LmxM.11	1	28000	26	-1.19585	deleted	ID=LmxM.11.0100;description=seryl-tRNA synthetase
AmBRC2-DM	1036_mexFOS1_13k16.p1kpIBF_203	EuPathDB	gene	992	1159	.	+	.	1036_mexFOS1_13k16.p1kpIBF_203	1	1000	1	-1.15701	deleted	ID=LmxM.00:rRNA:rfamscan:655615-655782;description=unspecified product
AmBRC2-DM	1036_mexFOS1_13k16.p1kpIBF_523	EuPathDB	gene	313	421	.	-	.	1036_mexFOS1_13k16.p1kpIBF_523	1	1497	2	-1.09911	deleted	ID=LmxM.00:rRNA:rfamscan:1128121-1128229;description=unspecified product
AmBRcl.14	LmxM.04	EuPathDB	gene	406901	407806	.	-	.	LmxM.04	406001	438817	33	-1.02672	deleted	ID=LmxM.04.1170;description=Double RNA binding domain protein 3
AmBRcl.14	LmxM.04	EuPathDB	gene	410655	417752	.	-	.	LmxM.04	406001	438817	33	-1.02672	deleted	ID=LmxM.04.1180;description=hypothetical protein, conserved
AmBRcl.14	LmxM.04	EuPathDB	gene	419096	420667	.	-	.	LmxM.04	406001	438817	33	-1.02672	deleted	ID=LmxM.04.1190;description=tRNA nucleotidyltransferase, putative
AmBRcl.14	LmxM.04	EuPathDB	gene	421458	422021	.	-	.	LmxM.04	406001	438817	33	-1.02672	deleted	ID=LmxM.04.1200;description=hypothetical protein, conserved
AmBRcl.14	LmxM.04	EuPathDB	gene	426827	427933	.	-	.	LmxM.04	406001	438817	33	-1.02672	deleted	ID=LmxM.04.1210;description=casein kinase I, putative
AmBRcl.14	LmxM.04	EuPathDB	gene	428918	432064	.	-	.	LmxM.04	406001	438817	33	-1.02672	deleted	ID=LmxM.04.1220;description=hypothetical protein, conserved
AmBRcl.14	LmxM.04	EuPathDB	gene	433272	434402	.	-	.	LmxM.04	406001	438817	33	-1.02672	deleted	ID=LmxM.04.1230;description=actin
AmBRcl.14	LmxM.04	EuPathDB	gene	4372	7413	.	+	.	LmxM.04	1	49000	49	-1.01424	deleted	ID=LmxM.04.0010;description=organelle-type calcium ATPase
AmBRcl.14	LmxM.04	EuPathDB	gene	8555	10207	.	+	.	LmxM.04	1	49000	49	-1.01424	deleted	ID=LmxM.04.0020;description=pteridine transporter (truncated), putative
AmBRcl.14	LmxM.04	EuPathDB	gene	12456	14459	.	+	.	LmxM.04	1	49000	49	-1.01424	deleted	ID=LmxM.04.0030;description=cAMP-specific phosphodiesterase, putative
AmBRcl.14	LmxM.04	EuPathDB	gene	15451	15672	.	+	.	LmxM.04	1	49000	49	-1.01424	deleted	ID=LmxM.04.0035;description=hypothetical protein
AmBRcl.14	LmxM.04	EuPathDB	gene	16200	17507	.	+	.	LmxM.04	1	49000	49	-1.01424	deleted	ID=LmxM.04.0040;description=hypothetical protein
AmBRcl.14	LmxM.04	EuPathDB	gene	21486	21989	.	+	.	LmxM.04	1	49000	49	-1.01424	deleted	ID=LmxM.04.0045;description=hypothetical protein, conserved
AmBRcl.14	LmxM.04	EuPathDB	gene	23094	24668	.	+	.	LmxM.04	1	49000	49	-1.01424	deleted	ID=LmxM.04.0050;description=hypothetical protein, conserved
AmBRcl.14	LmxM.04	EuPathDB	gene	26736	27524	.	+	.	LmxM.04	1	49000	49	-1.01424	deleted	ID=LmxM.04.0060;description=DNA topoisomerase type IB small subunit, putative
AmBRcl.14	LmxM.04	EuPathDB	gene	28478	29212	.	+	.	LmxM.04	1	49000	49	-1.01424	deleted	ID=LmxM.04.0070;description=hypothetical protein, conserved
AmBRcl.14	LmxM.04	EuPathDB	gene	29926	30402	.	+	.	LmxM.04	1	49000	49	-1.01424	deleted	ID=LmxM.04.0080;description=hypothetical protein, conserved
AmBRcl.14	LmxM.04	EuPathDB	gene	31512	37049	.	+	.	LmxM.04	1	49000	49	-1.01424	deleted	ID=LmxM.04.0090;description=hypothetical protein, conserved
AmBRcl.14	LmxM.04	EuPathDB	gene	38373	40130	.	+	.	LmxM.04	1	49000	49	-1.01424	deleted	ID=LmxM.04.0100;description=hypothetical protein, conserved
AmBRcl.14	LmxM.04	EuPathDB	gene	41261	42304	.	+	.	LmxM.04	1	49000	49	-1.01424	deleted	ID=LmxM.04.0110;description=hypothetical protein, conserved
AmBRcl.14	LmxM.04	EuPathDB	gene	42960	43958	.	+	.	LmxM.04	1	49000	49	-1.01424	deleted	ID=LmxM.04.0120;description=exosome complex exonuclease RRP40, putative
AmBRcl.14	LmxM.04	EuPathDB	gene	44934	45401	.	+	.	LmxM.04	1	49000	49	-1.01424	deleted	ID=LmxM.04.0123;description=hypothetical protein, conserved
AmBRcl.14	LmxM.04	EuPathDB	gene	46491	47651	.	+	.	LmxM.04	1	49000	49	-1.01424	deleted	ID=LmxM.04.0127;description=hypothetical protein, conserved
AmBRcl.14	LmxM.04	EuPathDB	gene	47882	49723	.	+	.	LmxM.04	1	49000	49	-1.01424	deleted	ID=LmxM.04.0130;description=hypothetical protein
AmBRC2-DM	1036_mexFOS1_13k16.p1kpIBF_83	EuPathDB	gene	1868	3727	.	-	.	1036_mexFOS1_13k16.p1kpIBF_83	1001	4000	3	-1.00418	deleted	ID=LmxM.21.0630;description=hypothetical protein
AmBRcl.14	LmxM.09	EuPathDB	gene	508509	510227	.	-	.	LmxM.09	507001	543865	37	-0.986514	deleted	ID=LmxM.09.1410;description=SET domain containing protein, putative
AmBRcl.14	LmxM.09	EuPathDB	gene	511444	511863	.	-	.	LmxM.09	507001	543865	37	-0.986514	deleted	ID=LmxM.09.1420;description=hypothetical protein, conserved
AmBRcl.14	LmxM.09	EuPathDB	gene	512621	513184	.	-	.	LmxM.09	507001	543865	37	-0.986514	deleted	ID=LmxM.09.1430;description=ubiquinone biosynthesis protein-like protein, putative
AmBRcl.14	LmxM.09	EuPathDB	gene	516853	518088	.	-	.	LmxM.09	507001	543865	37	-0.986514	deleted	ID=LmxM.09.1440;description=DnaJ domain containing protein, putative
AmBRcl.14	LmxM.09	EuPathDB	gene	519034	519429	.	-	.	LmxM.09	507001	543865	37	-0.986514	deleted	ID=LmxM.09.1450;description=rhodanese-like domain containing protein, putative
AmBRcl.14	LmxM.09	EuPathDB	gene	520076	520528	.	-	.	LmxM.09	507001	543865	37	-0.986514	deleted	ID=LmxM.09.1460;description=rhodanese-like domain containing protein, putative
AmBRcl.14	LmxM.09	EuPathDB	gene	521467	521826	.	-	.	LmxM.09	507001	543865	37	-0.986514	deleted	ID=LmxM.09.1470;description=rhodanese-like domain containing protein, putative
AmBRcl.14	LmxM.09	EuPathDB	gene	523422	525866	.	-	.	LmxM.09	507001	543865	37	-0.986514	deleted	ID=LmxM.09.1480;description=J-binding protein
AmBRcl.14	LmxM.09	EuPathDB	gene	526998	527351	.	-	.	LmxM.09	507001	543865	37	-0.986514	deleted	ID=LmxM.09.1490;description=cytochrome b5-like protein, putative
AmBRcl.14	LmxM.09	EuPathDB	gene	528658	528810	.	-	.	LmxM.09	507001	543865	37	-0.986514	deleted	ID=LmxM.09.1500;description=cytochrome b5-like protein (pseudogene)
AmBRcl.14	LmxM.09	EuPathDB	gene	529621	529986	.	-	.	LmxM.09	507001	543865	37	-0.986514	deleted	ID=LmxM.09.1505;description=hypothetical protein, conserved
AmBRcl.14	LmxM.09	EuPathDB	gene	530862	535496	.	-	.	LmxM.09	507001	543865	37	-0.986514	deleted	ID=LmxM.09.1510;description=hypothetical protein, conserved
AmBRcl.14	LmxM.09	EuPathDB	gene	536416	537432	.	-	.	LmxM.09	507001	543865	37	-0.986514	deleted	ID=LmxM.09.1520;description=hypothetical protein, conserved
AmBRcl.14	LmxM.09	EuPathDB	gene	537919	538404	.	-	.	LmxM.09	507001	543865	37	-0.986514	deleted	ID=LmxM.09.1530;description=Radial spoke protein 11
AmBRcl.14	LmxM.09	EuPathDB	gene	538884	540707	.	-	.	LmxM.09	507001	543865	37	-0.986514	deleted	ID=LmxM.09.1540;description=hypothetical protein, conserved
AmBRcl.14	LmxM.09	EuPathDB	gene	541347	541892	.	-	.	LmxM.09	507001	543865	37	-0.986514	deleted	ID=LmxM.09.1550;description=hypothetical protein, conserved
AmBRcl.6	1036_mexFOS1_13k16.p1kpIBF_77	EuPathDB	gene	411	2471	.	+	.	1036_mexFOS1_13k16.p1kpIBF_77	1	1000	1	-0.985257	deleted	ID=LmxM.22.0691a;description=hypothetical protein
AmBRcl.14	LmxM.13	EuPathDB	gene	2472	4424	.	-	.	LmxM.13	1	613000	611	-0.95923	deleted	ID=LmxM.13.0010;description=hypothetical protein, conserved
AmBRcl.14	LmxM.13	EuPathDB	gene	6022	7191	.	-	.	LmxM.13	1	613000	611	-0.95923	deleted	ID=LmxM.13.0020;description=cis-prenyltransferase-like protein
AmBRcl.14	LmxM.13	EuPathDB	gene	7805	8410	.	-	.	LmxM.13	1	613000	611	-0.95923	deleted	ID=LmxM.13.0030;description=hypothetical protein, conserved
AmBRcl.14	LmxM.13	EuPathDB	gene	9231	10115	.	-	.	LmxM.13	1	613000	611	-0.95923	deleted	ID=LmxM.13.0040;description=hypothetical protein, conserved
AmBRcl.14	LmxM.13	EuPathDB	gene	10823	11629	.	-	.	LmxM.13	1	613000	611	-0.95923	deleted	ID=LmxM.13.0050;description=ribonuclease HII, putative
AmBRcl.14	LmxM.13	EuPathDB	gene	12452	13633	.	-	.	LmxM.13	1	613000	611	-0.95923	deleted	ID=LmxM.13.0060;description=hypothetical protein, conserved
AmBRcl.14	LmxM.13	EuPathDB	gene	14708	15298	.	-	.	LmxM.13	1	613000	611	-0.95923	deleted	ID=LmxM.13.0070;description=hypothetical protein, unknown function
AmBRcl.14	LmxM.13	EuPathDB	gene	16066	20355	.	-	.	LmxM.13	1	613000	611	-0.95923	deleted	ID=LmxM.13.0080;description=mitochondrial DNA polymerase I protein B, putative
AmBRcl.14	LmxM.13	EuPathDB	gene	23895	25406	.	-	.	LmxM.13	1	613000	611	-0.95923	deleted	ID=LmxM.13.0090;description=metallo-peptidase, Clan MA(E) Family M32
AmBRcl.14	LmxM.13	EuPathDB	gene	29246	31108	.	-	.	LmxM.13	1	613000	611	-0.95923	deleted	ID=LmxM.13.0100;description=hypothetical protein, unknown function
AmBRcl.14	LmxM.13	EuPathDB	gene	31606	32664	.	-	.	LmxM.13	1	613000	611	-0.95923	deleted	ID=LmxM.13.0110;description=SURF1 family, putative
AmBRcl.14	LmxM.13	EuPathDB	gene	33874	34233	.	-	.	LmxM.13	1	613000	611	-0.95923	deleted	ID=LmxM.13.0120;description=hypothetical protein, conserved
AmBRcl.14	LmxM.13	EuPathDB	gene	38756	40936	.	-	.	LmxM.13	1	613000	611	-0.95923	deleted	ID=LmxM.13.0130;description=Kinesin-13 2
AmBRcl.14	LmxM.13	EuPathDB	gene	42045	42605	.	-	.	LmxM.13	1	613000	611	-0.95923	deleted	ID=LmxM.13.0140;description=hypothetical protein, conserved
AmBRcl.14	LmxM.13	EuPathDB	gene	43454	44875	.	-	.	LmxM.13	1	613000	611	-0.95923	deleted	ID=LmxM.13.0150;description=hypothetical protein, conserved
AmBRcl.14	LmxM.13	EuPathDB	gene	46959	48470	.	-	.	LmxM.13	1	613000	611	-0.95923	deleted	ID=LmxM.13.0160;description=protein kinase A regulatory subunit
AmBRcl.14	LmxM.13	EuPathDB	gene	49386	51257	.	-	.	LmxM.13	1	613000	611	-0.95923	deleted	ID=LmxM.13.0170;description=MOZ/SAS family acetyltransferase, putative
AmBRcl.14	LmxM.13	EuPathDB	gene	51726	53117	.	-	.	LmxM.13	1	613000	611	-0.95923	deleted	ID=LmxM.13.0180;description=Tetratricopeptide repeat, putative
AmBRcl.14	LmxM.13	EuPathDB	gene	57695	58441	.	-	.	LmxM.13	1	613000	611	-0.95923	deleted	ID=LmxM.13.0190;description=hypothetical protein, unknown function
AmBRcl.14	LmxM.13	EuPathDB	gene	61731	64016	.	-	.	LmxM.13	1	613000	611	-0.95923	deleted	ID=LmxM.13.0200;description=Lipase (class 3), putative
AmBRcl.14	LmxM.13	EuPathDB	gene	66743	68746	.	-	.	LmxM.13	1	613000	611	-0.95923	deleted	ID=LmxM.13.0210;description=Triglyceride lipase, putative
AmBRcl.14	LmxM.13	EuPathDB	gene	70330	70965	.	-	.	LmxM.13	1	613000	611	-0.95923	deleted	ID=LmxM.13.0220;description=ras-related protein RAB5B, putative
AmBRcl.14	LmxM.13	EuPathDB	gene	72584	73849	.	-	.	LmxM.13	1	613000	611	-0.95923	deleted	ID=LmxM.13.0230;description=zinc-RING finger domain containing protein, putative
AmBRcl.14	LmxM.13	EuPathDB	gene	75428	76351	.	-	.	LmxM.13	1	613000	611	-0.95923	deleted	ID=LmxM.13.0240;description=Domain of unknown function (DUF4200), putative
AmBRcl.14	LmxM.13	EuPathDB	gene	78695	80296	.	-	.	LmxM.13	1	613000	611	-0.95923	deleted	ID=LmxM.13.0250;description=Nucleoporin NUP48
AmBRcl.14	LmxM.13	EuPathDB	gene	80807	81589	.	-	.	LmxM.13	1	613000	611	-0.95923	deleted	ID=LmxM.13.0260;description=N-acetyltransferase subunit ARD1, putative
AmBRcl.14	LmxM.13	EuPathDB	gene	83843	89083	.	-	.	LmxM.13	1	613000	611	-0.95923	deleted	ID=LmxM.13.0270;description=hypothetical protein, conserved
AmBRcl.14	LmxM.13	EuPathDB	gene	90325	91971	.	-	.	LmxM.13	1	613000	611	-0.95923	deleted	ID=LmxM.13.0280;description=alpha tubulin
AmBRcl.14	LmxM.13	EuPathDB	gene	93414	95060	.	-	.	LmxM.13	1	613000	611	-0.95923	deleted	ID=LmxM.13.0390;description=alpha tubulin
AmBRcl.14	LmxM.13	EuPathDB	gene	95447	101521	.	-	.	LmxM.13	1	613000	611	-0.95923	deleted	ID=LmxM.13.0400;description=Sister chromatid cohesion C-terminus, putative
AmBRcl.14	LmxM.13	EuPathDB	gene	102733	106029	.	-	.	LmxM.13	1	613000	611	-0.95923	deleted	ID=LmxM.13.0410;description=hypothetical protein, conserved
AmBRcl.14	LmxM.13	EuPathDB	gene	106561	108570	.	-	.	LmxM.13	1	613000	611	-0.95923	deleted	ID=LmxM.13.0420;description=long-chain-fatty-acid-CoA ligase, putative
AmBRcl.14	LmxM.13	EuPathDB	gene	109559	111349	.	-	.	LmxM.13	1	613000	611	-0.95923	deleted	ID=LmxM.13.0430;description=Flagellar radial spoke protein 4/6
AmBRcl.14	LmxM.13	EuPathDB	gene	113427	116699	.	-	.	LmxM.13	1	613000	611	-0.95923	deleted	ID=LmxM.13.0440;description=mitogen-activated protein kinase kinase 2
AmBRcl.14	LmxM.13	EuPathDB	gene	118576	118941	.	-	.	LmxM.13	1	613000	611	-0.95923	deleted	ID=LmxM.13.0450;description=ALBA-domain protein 1
AmBRcl.14	LmxM.13	EuPathDB	gene	124013	125506	.	+	.	LmxM.13	1	613000	611	-0.95923	deleted	ID=LmxM.13.0460;description=hypothetical protein, conserved
AmBRcl.14	LmxM.13	EuPathDB	gene	127100	128578	.	+	.	LmxM.13	1	613000	611	-0.95923	deleted	ID=LmxM.13.0470;description=hypothetical protein, conserved
AmBRcl.14	LmxM.13	EuPathDB	gene	129460	131574	.	+	.	LmxM.13	1	613000	611	-0.95923	deleted	ID=LmxM.13.0480;description=TATA element modulatory factor 1 TATA binding, putative
AmBRcl.14	LmxM.13	EuPathDB	gene	133284	134507	.	+	.	LmxM.13	1	613000	611	-0.95923	deleted	ID=LmxM.13.0490;description=Histidine phosphatase superfamily (branch 1), putative
AmBRcl.14	LmxM.13	EuPathDB	gene	137002	142959	.	+	.	LmxM.13	1	613000	611	-0.95923	deleted	ID=LmxM.13.0500;description=ATP-dependent RNA helicase, putative
AmBRcl.14	LmxM.13	EuPathDB	gene	143789	144538	.	+	.	LmxM.13	1	613000	611	-0.95923	deleted	ID=LmxM.13.0510;description=hypothetical protein, conserved
AmBRcl.14	LmxM.13	EuPathDB	gene	145172	146008	.	+	.	LmxM.13	1	613000	611	-0.95923	deleted	ID=LmxM.13.0520;description=Protein of unknown function (DUF1014), putative
AmBRcl.14	LmxM.13	EuPathDB	gene	146707	150414	.	+	.	LmxM.13	1	613000	611	-0.95923	deleted	ID=LmxM.13.0530;description=hypothetical protein, conserved
AmBRcl.14	LmxM.13	EuPathDB	gene	151215	151811	.	+	.	LmxM.13	1	613000	611	-0.95923	deleted	ID=LmxM.13.0540;description=hypothetical protein, conserved
AmBRcl.14	LmxM.13	EuPathDB	gene	152720	154720	.	+	.	LmxM.13	1	613000	611	-0.95923	deleted	ID=LmxM.13.0550;description=Uncharacterized ACR, COG1678, putative
AmBRcl.14	LmxM.13	EuPathDB	gene	155860	156456	.	+	.	LmxM.13	1	613000	611	-0.95923	deleted	ID=LmxM.13.0560;description=60S ribosomal protein L18, putative
AmBRcl.14	LmxM.13	EuPathDB	gene	157680	158105	.	+	.	LmxM.13	1	613000	611	-0.95923	deleted	ID=LmxM.13.0570;description=40S ribosomal protein S12, putative
AmBRcl.14	LmxM.13	EuPathDB	gene	161774	166435	.	+	.	LmxM.13	1	613000	611	-0.95923	deleted	ID=LmxM.13.0580;description=hypothetical protein, conserved
AmBRcl.14	LmxM.13	EuPathDB	gene	167479	168456	.	+	.	LmxM.13	1	613000	611	-0.95923	deleted	ID=LmxM.13.0590;description=hypothetical protein, conserved
AmBRcl.14	LmxM.13	EuPathDB	gene	169282	170289	.	+	.	LmxM.13	1	613000	611	-0.95923	deleted	ID=LmxM.13.0600;description=Protein of unknown function, DUF607, putative
AmBRcl.14	LmxM.13	EuPathDB	gene	171370	172176	.	+	.	LmxM.13	1	613000	611	-0.95923	deleted	ID=LmxM.13.0610;description=actyltransferase-like protein
AmBRcl.14	LmxM.13	EuPathDB	gene	174338	175609	.	+	.	LmxM.13	1	613000	611	-0.95923	deleted	ID=LmxM.13.0620;description=hypothetical protein, conserved
AmBRcl.14	LmxM.13	EuPathDB	gene	177277	178176	.	+	.	LmxM.13	1	613000	611	-0.95923	deleted	ID=LmxM.13.0630;description=hypothetical protein, conserved
AmBRcl.14	LmxM.13	EuPathDB	gene	178177	178280	.	+	.	LmxM.13	1	613000	611	-0.95923	deleted	ID=LmxM.13:ncRNA:rfamscan:178177-178280;description=unspecified product
AmBRcl.14	LmxM.13	EuPathDB	gene	178184	178291	.	-	.	LmxM.13	1	613000	611	-0.95923	deleted	ID=LmxM.13:ncRNA:rfamscan:178184-178291;description=unspecified product
AmBRcl.14	LmxM.13	EuPathDB	gene	180011	184021	.	+	.	LmxM.13	1	613000	611	-0.95923	deleted	ID=LmxM.13.0640;description=hypothetical protein, conserved
AmBRcl.14	LmxM.13	EuPathDB	gene	185171	186994	.	+	.	LmxM.13	1	613000	611	-0.95923	deleted	ID=LmxM.13.0650;description=hypothetical protein, conserved
AmBRcl.14	LmxM.13	EuPathDB	gene	188941	191055	.	+	.	LmxM.13	1	613000	611	-0.95923	deleted	ID=LmxM.13.0660;description=hypothetical protein, conserved
AmBRcl.14	LmxM.13	EuPathDB	gene	193103	194446	.	+	.	LmxM.13	1	613000	611	-0.95923	deleted	ID=LmxM.13.0670;description=mannose-specific lectin, putative
AmBRcl.14	LmxM.13	EuPathDB	gene	195238	196935	.	+	.	LmxM.13	1	613000	611	-0.95923	deleted	ID=LmxM.13.0680;description=Metallopeptidase family M24, putative
AmBRcl.14	LmxM.13	EuPathDB	gene	198807	201671	.	+	.	LmxM.13	1	613000	611	-0.95923	deleted	ID=LmxM.13.0690;description=PSP1 C-terminal conserved region, putative
AmBRcl.14	LmxM.13	EuPathDB	gene	204987	209243	.	+	.	LmxM.13	1	613000	611	-0.95923	deleted	ID=LmxM.13.0700;description=kinesin, putative
AmBRcl.14	LmxM.13	EuPathDB	gene	210508	211830	.	-	.	LmxM.13	1	613000	611	-0.95923	deleted	ID=LmxM.13.0710;description=Putative GTPase activating protein for Arf, putative
AmBRcl.14	LmxM.13	EuPathDB	gene	212850	213887	.	-	.	LmxM.13	1	613000	611	-0.95923	deleted	ID=LmxM.13.0720;description=oxidoreductase-like protein
AmBRcl.14	LmxM.13	EuPathDB	gene	214911	217394	.	-	.	LmxM.13	1	613000	611	-0.95923	deleted	ID=LmxM.13.0730;description=ubiquitin-like protein
AmBRcl.14	LmxM.13	EuPathDB	gene	218569	221553	.	-	.	LmxM.13	1	613000	611	-0.95923	deleted	ID=LmxM.13.0740;description=Calcium-activated chloride channel, putative
AmBRcl.14	LmxM.13	EuPathDB	gene	223144	223800	.	-	.	LmxM.13	1	613000	611	-0.95923	deleted	ID=LmxM.13.0750;description=hypothetical protein, conserved
AmBRcl.14	LmxM.13	EuPathDB	gene	224689	230832	.	-	.	LmxM.13	1	613000	611	-0.95923	deleted	ID=LmxM.13.0760;description=C2 domain containing protein, putative
AmBRcl.14	LmxM.13	EuPathDB	gene	231722	233380	.	-	.	LmxM.13	1	613000	611	-0.95923	deleted	ID=LmxM.13.0770;description=Dual specificity phosphatase, catalytic domain containing protein, putative
AmBRcl.14	LmxM.13	EuPathDB	gene	235058	236800	.	-	.	LmxM.13	1	613000	611	-0.95923	deleted	ID=LmxM.13.0780;description=protein kinase, putative
AmBRcl.14	LmxM.13	EuPathDB	gene	237519	239558	.	-	.	LmxM.13	1	613000	611	-0.95923	deleted	ID=LmxM.13.0790;description=hypothetical protein, conserved
AmBRcl.14	LmxM.13	EuPathDB	gene	240337	241011	.	-	.	LmxM.13	1	613000	611	-0.95923	deleted	ID=LmxM.13.0800;description=hypothetical protein, conserved
AmBRcl.14	LmxM.13	EuPathDB	gene	243469	251400	.	-	.	LmxM.13	1	613000	611	-0.95923	deleted	ID=LmxM.13.0810;description=hypothetical protein, conserved
AmBRcl.14	LmxM.13	EuPathDB	gene	252888	252945	.	+	.	LmxM.13	1	613000	611	-0.95923	deleted	ID=LmxM.13:ncRNA:rfamscan:252888-252945;description=unspecified product
AmBRcl.14	LmxM.13	EuPathDB	gene	253767	254513	.	-	.	LmxM.13	1	613000	611	-0.95923	deleted	ID=LmxM.13.0820;description=Complex1_LYR-like, putative
AmBRcl.14	LmxM.13	EuPathDB	gene	255547	259254	.	-	.	LmxM.13	1	613000	611	-0.95923	deleted	ID=LmxM.13.0830;description=hypothetical protein, conserved
AmBRcl.14	LmxM.13	EuPathDB	gene	259958	263386	.	-	.	LmxM.13	1	613000	611	-0.95923	deleted	ID=LmxM.13.0840;description=hypothetical protein, unknown function
AmBRcl.14	LmxM.13	EuPathDB	gene	265262	267871	.	-	.	LmxM.13	1	613000	611	-0.95923	deleted	ID=LmxM.13.0850;description=hypothetical protein, conserved
AmBRcl.14	LmxM.13	EuPathDB	gene	270035	271078	.	-	.	LmxM.13	1	613000	611	-0.95923	deleted	ID=LmxM.13.0860;description=hypothetical protein, conserved
AmBRcl.14	LmxM.13	EuPathDB	gene	272274	273860	.	-	.	LmxM.13	1	613000	611	-0.95923	deleted	ID=LmxM.13.0870;description=mitochondrial processing peptidase alpha subunit, putative
AmBRcl.14	LmxM.13	EuPathDB	gene	277899	279998	.	-	.	LmxM.13	1	613000	611	-0.95923	deleted	ID=LmxM.13.0880;description=hypothetical protein, conserved
AmBRcl.14	LmxM.13	EuPathDB	gene	280965	281999	.	-	.	LmxM.13	1	613000	611	-0.95923	deleted	ID=LmxM.13.0890;description=hypothetical protein, conserved
AmBRcl.14	LmxM.13	EuPathDB	gene	282798	284519	.	-	.	LmxM.13	1	613000	611	-0.95923	deleted	ID=LmxM.13.0900;description=hypothetical protein, conserved
AmBRcl.14	LmxM.13	EuPathDB	gene	285848	288310	.	-	.	LmxM.13	1	613000	611	-0.95923	deleted	ID=LmxM.13.0910;description=hypothetical protein, conserved
AmBRcl.14	LmxM.13	EuPathDB	gene	289632	294158	.	-	.	LmxM.13	1	613000	611	-0.95923	deleted	ID=LmxM.13.0920;description=hypothetical protein, conserved
AmBRcl.14	LmxM.13	EuPathDB	gene	294902	295729	.	-	.	LmxM.13	1	613000	611	-0.95923	deleted	ID=LmxM.13.0930;description=glycosyltransferase family-like protein
AmBRcl.14	LmxM.13	EuPathDB	gene	296620	298797	.	-	.	LmxM.13	1	613000	611	-0.95923	deleted	ID=LmxM.13.0940;description=N(2), N(2)-dimethylguanosine tRNA methyltransferase, putative
AmBRcl.14	LmxM.13	EuPathDB	gene	299719	301170	.	-	.	LmxM.13	1	613000	611	-0.95923	deleted	ID=LmxM.13.0950;description=actin-like protein, putative
AmBRcl.14	LmxM.13	EuPathDB	gene	301912	303585	.	-	.	LmxM.13	1	613000	611	-0.95923	deleted	ID=LmxM.13.0960;description=serine peptidase, Clan SJ, family S16, putative
AmBRcl.14	LmxM.13	EuPathDB	gene	304790	306604	.	-	.	LmxM.13	1	613000	611	-0.95923	deleted	ID=LmxM.13.0970;description=hypothetical protein, conserved
AmBRcl.14	LmxM.13	EuPathDB	gene	307684	312675	.	-	.	LmxM.13	1	613000	611	-0.95923	deleted	ID=LmxM.13.0980;description=amp deaminase-like protein
AmBRcl.14	LmxM.13	EuPathDB	gene	313535	315007	.	-	.	LmxM.13	1	613000	611	-0.95923	deleted	ID=LmxM.13.0990;description=hypothetical protein, conserved
AmBRcl.14	LmxM.13	EuPathDB	gene	315843	317231	.	-	.	LmxM.13	1	613000	611	-0.95923	deleted	ID=LmxM.13.1000;description=hypothetical protein, conserved
AmBRcl.14	LmxM.13	EuPathDB	gene	318041	319024	.	-	.	LmxM.13	1	613000	611	-0.95923	deleted	ID=LmxM.13.1010;description=hypothetical protein, conserved
AmBRcl.14	LmxM.13	EuPathDB	gene	320237	323881	.	-	.	LmxM.13	1	613000	611	-0.95923	deleted	ID=LmxM.13.1020;description=Cryptococcal mannosyltransferase 1, putative
AmBRcl.14	LmxM.13	EuPathDB	gene	324901	325992	.	-	.	LmxM.13	1	613000	611	-0.95923	deleted	ID=LmxM.13.1030;description=hypothetical protein, conserved
AmBRcl.14	LmxM.13	EuPathDB	gene	326740	332025	.	-	.	LmxM.13	1	613000	611	-0.95923	deleted	ID=LmxM.13.1040;description=subtilisin peptidase
AmBRcl.14	LmxM.13	EuPathDB	gene	333359	334063	.	-	.	LmxM.13	1	613000	611	-0.95923	deleted	ID=LmxM.13.1050;description=Dpy-30 motif containing protein, putative
AmBRcl.14	LmxM.13	EuPathDB	gene	335869	336795	.	-	.	LmxM.13	1	613000	611	-0.95923	deleted	ID=LmxM.13.1060;description=NADH-cytochrome b5 reductase, putative
AmBRcl.14	LmxM.13	EuPathDB	gene	337143	337227	.	-	.	LmxM.13	1	613000	611	-0.95923	deleted	ID=LmxM.13:ncRNA:rfamscan:337143-337227;description=unspecified product
AmBRcl.14	LmxM.13	EuPathDB	gene	339604	346011	.	-	.	LmxM.13	1	613000	611	-0.95923	deleted	ID=LmxM.13.1070;description=hypothetical protein, unknown function
AmBRcl.14	LmxM.13	EuPathDB	gene	346930	350967	.	-	.	LmxM.13	1	613000	611	-0.95923	deleted	ID=LmxM.13.1080;description=hypothetical protein, unknown function
AmBRcl.14	LmxM.13	EuPathDB	gene	354676	355992	.	-	.	LmxM.13	1	613000	611	-0.95923	deleted	ID=LmxM.13.1090;description=proteasome regulatory ATPase subunit 2, putative
AmBRcl.14	LmxM.13	EuPathDB	gene	357386	360613	.	-	.	LmxM.13	1	613000	611	-0.95923	deleted	ID=LmxM.13.1100;description=leucyl-tRNA synthetase, putative
AmBRcl.14	LmxM.13	EuPathDB	gene	362212	363762	.	-	.	LmxM.13	1	613000	611	-0.95923	deleted	ID=LmxM.13.1110;description=hypothetical protein, conserved
AmBRcl.14	LmxM.13	EuPathDB	gene	364977	365246	.	-	.	LmxM.13	1	613000	611	-0.95923	deleted	ID=LmxM.13.1120;description=DNA-directed RNA polymerase ii 8.2 Kd polypeptide, putative
AmBRcl.14	LmxM.13	EuPathDB	gene	366526	368301	.	-	.	LmxM.13	1	613000	611	-0.95923	deleted	ID=LmxM.13.1130;description=Uncharacterised ACR, YagE family COG1723, putative
AmBRcl.14	LmxM.13	EuPathDB	gene	369327	370538	.	-	.	LmxM.13	1	613000	611	-0.95923	deleted	ID=LmxM.13.1140;description=Alpha/beta hydrolase family, putative
AmBRcl.14	LmxM.13	EuPathDB	gene	371790	372752	.	-	.	LmxM.13	1	613000	611	-0.95923	deleted	ID=LmxM.13.1150;description=hypothetical protein, conserved
AmBRcl.14	LmxM.13	EuPathDB	gene	373490	374098	.	-	.	LmxM.13	1	613000	611	-0.95923	deleted	ID=LmxM.13.1160;description=calmodulin, putative
AmBRcl.14	LmxM.13	EuPathDB	gene	374644	374732	.	+	.	LmxM.13	1	613000	611	-0.95923	deleted	ID=LmxM.13:ncRNA:rfamscan:374644-374732;description=unspecified product
AmBRcl.14	LmxM.13	EuPathDB	gene	374657	374718	.	-	.	LmxM.13	1	613000	611	-0.95923	deleted	ID=LmxM.13:ncRNA:rfamscan:374657-374718;description=unspecified product
AmBRcl.14	LmxM.13	EuPathDB	gene	374841	376475	.	-	.	LmxM.13	1	613000	611	-0.95923	deleted	ID=LmxM.13.1170;description=hypothetical protein, conserved
AmBRcl.14	LmxM.13	EuPathDB	gene	377863	378219	.	-	.	LmxM.13	1	613000	611	-0.95923	deleted	ID=LmxM.13.1180;description=dynein light chain Tctex-type, putative
AmBRcl.14	LmxM.13	EuPathDB	gene	381039	383177	.	-	.	LmxM.13	1	613000	611	-0.95923	deleted	ID=LmxM.13.1190;description=adenylosuccinate synthetase, putative
AmBRcl.14	LmxM.13	EuPathDB	gene	385361	385918	.	-	.	LmxM.13	1	613000	611	-0.95923	deleted	ID=LmxM.13.1200;description=hypothetical protein, conserved
AmBRcl.14	LmxM.13	EuPathDB	gene	387775	387860	.	+	.	LmxM.13	1	613000	611	-0.95923	deleted	ID=LmxM.13:ncRNA:rfamscan:387775-387860;description=unspecified product
AmBRcl.14	LmxM.13	EuPathDB	gene	387775	387868	.	-	.	LmxM.13	1	613000	611	-0.95923	deleted	ID=LmxM.13:ncRNA:rfamscan:387775-387868;description=unspecified product
AmBRcl.14	LmxM.13	EuPathDB	gene	391789	393291	.	-	.	LmxM.13	1	613000	611	-0.95923	deleted	ID=LmxM.13.1210;description=nucleobase transporter
AmBRcl.14	LmxM.13	EuPathDB	gene	394765	396057	.	-	.	LmxM.13	1	613000	611	-0.95923	deleted	ID=LmxM.13.1220;description=40S ribosomal protein S4, putative
AmBRcl.14	LmxM.13	EuPathDB	gene	397422	398243	.	-	.	LmxM.13	1	613000	611	-0.95923	deleted	ID=LmxM.13.1230;description=40S ribosomal protein S4, putative
AmBRcl.14	LmxM.13	EuPathDB	gene	399574	401208	.	-	.	LmxM.13	1	613000	611	-0.95923	deleted	ID=LmxM.13.1240;description=Thiamin pyrophosphokinase, vitamin B1 binding domain containing protein, putative
AmBRcl.14	LmxM.13	EuPathDB	gene	402428	403204	.	-	.	LmxM.13	1	613000	611	-0.95923	deleted	ID=LmxM.13.1250;description=hypothetical protein, unknown function
AmBRcl.14	LmxM.13	EuPathDB	gene	404730	405320	.	-	.	LmxM.13	1	613000	611	-0.95923	deleted	ID=LmxM.13.1260;description=hypothetical protein, unknown function
AmBRcl.14	LmxM.13	EuPathDB	gene	408438	410864	.	-	.	LmxM.13	1	613000	611	-0.95923	deleted	ID=LmxM.13.1270;description=DNA/RNA non-specific endonuclease-like protein
AmBRcl.14	LmxM.13	EuPathDB	gene	413087	414070	.	-	.	LmxM.13	1	613000	611	-0.95923	deleted	ID=LmxM.13.1280;description=XPA-interacting protein, putative
AmBRcl.14	LmxM.13	EuPathDB	gene	415427	418195	.	-	.	LmxM.13	1	613000	611	-0.95923	deleted	ID=LmxM.13.1290;description=hypothetical protein, conserved
AmBRcl.14	LmxM.13	EuPathDB	gene	419803	420393	.	-	.	LmxM.13	1	613000	611	-0.95923	deleted	ID=LmxM.13.1300;description=Complex 1 protein (LYR family), putative
AmBRcl.14	LmxM.13	EuPathDB	gene	420927	421023	.	+	.	LmxM.13	1	613000	611	-0.95923	deleted	ID=LmxM.13:ncRNA:rfamscan:420927-421023;description=unspecified product
AmBRcl.14	LmxM.13	EuPathDB	gene	420930	421020	.	-	.	LmxM.13	1	613000	611	-0.95923	deleted	ID=LmxM.13:ncRNA:rfamscan:420930-421020;description=unspecified product
AmBRcl.14	LmxM.13	EuPathDB	gene	423266	424513	.	-	.	LmxM.13	1	613000	611	-0.95923	deleted	ID=LmxM.13.1310;description=hypothetical protein, unknown function
AmBRcl.14	LmxM.13	EuPathDB	gene	427545	428942	.	-	.	LmxM.13	1	613000	611	-0.95923	deleted	ID=LmxM.13.1320;description=hypothetical protein, conserved
AmBRcl.14	LmxM.13	EuPathDB	gene	430797	432287	.	-	.	LmxM.13	1	613000	611	-0.95923	deleted	ID=LmxM.13.1330;description=hypothetical protein, conserved
AmBRcl.14	LmxM.13	EuPathDB	gene	433687	437724	.	-	.	LmxM.13	1	613000	611	-0.95923	deleted	ID=LmxM.13.1340;description=hypothetical protein, conserved
AmBRcl.14	LmxM.13	EuPathDB	gene	439332	442793	.	-	.	LmxM.13	1	613000	611	-0.95923	deleted	ID=LmxM.13.1350;description=AAA domain/Dpy-30 motif containing protein, putative
AmBRcl.14	LmxM.13	EuPathDB	gene	444312	446825	.	-	.	LmxM.13	1	613000	611	-0.95923	deleted	ID=LmxM.13.1360;description=hypothetical protein, conserved
AmBRcl.14	LmxM.13	EuPathDB	gene	448926	451019	.	-	.	LmxM.13	1	613000	611	-0.95923	deleted	ID=LmxM.13.1370;description=Sin-like protein conserved region, putative
AmBRcl.14	LmxM.13	EuPathDB	gene	452031	453800	.	-	.	LmxM.13	1	613000	611	-0.95923	deleted	ID=LmxM.13.1380;description=endomembrane protein, putative
AmBRcl.14	LmxM.13	EuPathDB	gene	455629	456837	.	-	.	LmxM.13	1	613000	611	-0.95923	deleted	ID=LmxM.13.1390;description=Beta-lactamase superfamily domain containing protein, putative
AmBRcl.14	LmxM.13	EuPathDB	gene	457672	459768	.	-	.	LmxM.13	1	613000	611	-0.95923	deleted	ID=LmxM.13.1400;description=hypothetical protein, conserved
AmBRcl.14	LmxM.13	EuPathDB	gene	463095	466847	.	-	.	LmxM.13	1	613000	611	-0.95923	deleted	ID=LmxM.13.1410;description=hypothetical protein, unknown function
AmBRcl.14	LmxM.13	EuPathDB	gene	471671	472411	.	-	.	LmxM.13	1	613000	611	-0.95923	deleted	ID=LmxM.13.1420;description=hypothetical protein, conserved
AmBRcl.14	LmxM.13	EuPathDB	gene	474564	476465	.	-	.	LmxM.13	1	613000	611	-0.95923	deleted	ID=LmxM.13.1430;description=Leucine Rich repeats (2 copies), putative
AmBRcl.14	LmxM.13	EuPathDB	gene	476977	480852	.	-	.	LmxM.13	1	613000	611	-0.95923	deleted	ID=LmxM.13.1440;description=hypothetical protein, conserved
AmBRcl.14	LmxM.13	EuPathDB	gene	482668	483321	.	-	.	LmxM.13	1	613000	611	-0.95923	deleted	ID=LmxM.13.1450;description=EF hand-like protein
AmBRcl.14	LmxM.13	EuPathDB	gene	484598	485302	.	-	.	LmxM.13	1	613000	611	-0.95923	deleted	ID=LmxM.13.1460;description=programmed cell death 6 protein-like protein
AmBRcl.14	LmxM.13	EuPathDB	gene	486209	503041	.	-	.	LmxM.13	1	613000	611	-0.95923	deleted	ID=LmxM.13.1470;description=SPRY domain/HECT-domain (ubiquitin-transferase), putative
AmBRcl.14	LmxM.13	EuPathDB	gene	505363	505839	.	-	.	LmxM.13	1	613000	611	-0.95923	deleted	ID=LmxM.13.1480;description=Ran-binding protein 1, putative
AmBRcl.14	LmxM.13	EuPathDB	gene	506571	508886	.	-	.	LmxM.13	1	613000	611	-0.95923	deleted	ID=LmxM.13.1490;description=hypothetical protein, conserved
AmBRcl.14	LmxM.13	EuPathDB	gene	510325	513447	.	-	.	LmxM.13	1	613000	611	-0.95923	deleted	ID=LmxM.13.1500;description=PIN domain containing protein, putative
AmBRcl.14	LmxM.13	EuPathDB	gene	518464	519762	.	-	.	LmxM.13	1	613000	611	-0.95923	deleted	ID=LmxM.13.1510;description=phosphoprotein phosphatase, putative
AmBRcl.14	LmxM.13	EuPathDB	gene	522297	525134	.	-	.	LmxM.13	1	613000	611	-0.95923	deleted	ID=LmxM.13.1520;description=ATPase family associated with various cellular activities (AAA), putative
AmBRcl.14	LmxM.13	EuPathDB	gene	528259	531573	.	-	.	LmxM.13	1	613000	611	-0.95923	deleted	ID=LmxM.13.1530;description=phospholipid-transporting ATPase 1-like protein
AmBRcl.14	LmxM.13	EuPathDB	gene	533313	534773	.	-	.	LmxM.13	1	613000	611	-0.95923	deleted	ID=LmxM.13.1540;description=hypothetical protein, unknown function
AmBRcl.14	LmxM.13	EuPathDB	gene	536701	540249	.	-	.	LmxM.13	1	613000	611	-0.95923	deleted	ID=LmxM.13.1550;description=hypothetical protein, conserved
AmBRcl.14	LmxM.13	EuPathDB	gene	541427	542512	.	-	.	LmxM.13	1	613000	611	-0.95923	deleted	ID=LmxM.13.1560;description=ras-family member, GTP-binding protein, putative
AmBRcl.14	LmxM.13	EuPathDB	gene	544341	546107	.	-	.	LmxM.13	1	613000	611	-0.95923	deleted	ID=LmxM.13.1570;description=phosphoprotein phosphatase-like protein
AmBRcl.14	LmxM.13	EuPathDB	gene	553439	553855	.	-	.	LmxM.13	1	613000	611	-0.95923	deleted	ID=LmxM.13.1580;description=ubiquitin-conjugating enzyme, putative
AmBRcl.14	LmxM.13	EuPathDB	gene	556465	558717	.	-	.	LmxM.13	1	613000	611	-0.95923	deleted	ID=LmxM.13.1590;description=Spindle assembly abnormal 4
AmBRcl.14	LmxM.13	EuPathDB	gene	560186	563824	.	-	.	LmxM.13	1	613000	611	-0.95923	deleted	ID=LmxM.13.1600;description=hypothetical protein, conserved
AmBRcl.14	LmxM.13	EuPathDB	gene	567145	569319	.	-	.	LmxM.13	1	613000	611	-0.95923	deleted	ID=LmxM.13.1610;description=Kinesin-13 5, putative
AmBRcl.14	LmxM.13	EuPathDB	gene	571619	573328	.	-	.	LmxM.13	1	613000	611	-0.95923	deleted	ID=LmxM.13.1620;description=squalene monooxygenase-like protein
AmBRcl.14	LmxM.13	EuPathDB	gene	575436	580175	.	-	.	LmxM.13	1	613000	611	-0.95923	deleted	ID=LmxM.13.1630;description=mitochondrial DNA polymerase I protein D, putative
AmBRcl.14	LmxM.13	EuPathDB	gene	581597	583336	.	-	.	LmxM.13	1	613000	611	-0.95923	deleted	ID=LmxM.13.1640;description=mitogen-activated protein kinase, putative
AmBRcl.14	LmxM.13	EuPathDB	gene	585022	599025	.	-	.	LmxM.13	1	613000	611	-0.95923	deleted	ID=LmxM.13.1650;description=dynein heavy chain, putative
AmBRcl.14	LmxM.13	EuPathDB	gene	600107	601723	.	-	.	LmxM.13	1	613000	611	-0.95923	deleted	ID=LmxM.13.1660;description=chaperonin TCP20, putative
AmBRcl.14	LmxM.13	EuPathDB	gene	602217	602537	.	-	.	LmxM.13	1	613000	611	-0.95923	deleted	ID=LmxM.13.1670;description=60S ribosomal protein L44, putative
AmBRcl.14	LmxM.13	EuPathDB	gene	603254	604072	.	-	.	LmxM.13	1	613000	611	-0.95923	deleted	ID=LmxM.13.1680;description=pyrroline-5-carboxylate reductase
AmBRcl.14	LmxM.13	EuPathDB	gene	605905	607716	.	+	.	LmxM.13	1	613000	611	-0.95923	deleted	ID=LmxM.13.1690;description=Protein Associated with Differentiation, putative
AmBRcl.14	LmxM.13	EuPathDB	gene	609381	610769	.	+	.	LmxM.13	1	613000	611	-0.95923	deleted	ID=LmxM.13.1700;description=hypothetical protein, unknown function
AmBRcl.14	LmxM.09	EuPathDB	gene	2190	2624	.	+	.	LmxM.09	1	65000	64	-0.952933	deleted	ID=LmxM.09.0003;description=hypothetical protein, conserved
AmBRcl.14	LmxM.09	EuPathDB	gene	3236	4357	.	+	.	LmxM.09	1	65000	64	-0.952933	deleted	ID=LmxM.09.0005;description=hypothetical protein, conserved
AmBRcl.14	LmxM.09	EuPathDB	gene	5019	5342	.	+	.	LmxM.09	1	65000	64	-0.952933	deleted	ID=LmxM.09.0010;description=hypothetical protein, conserved
AmBRcl.14	LmxM.09	EuPathDB	gene	6536	8395	.	+	.	LmxM.09	1	65000	64	-0.952933	deleted	ID=LmxM.09.0020;description=hypothetical protein, conserved
AmBRcl.14	LmxM.09	EuPathDB	gene	8843	9805	.	+	.	LmxM.09	1	65000	64	-0.952933	deleted	ID=LmxM.09.0030;description=Peroxisomal biogenesis factor 11 (PEX11), putative
AmBRcl.14	LmxM.09	EuPathDB	gene	10515	11264	.	+	.	LmxM.09	1	65000	64	-0.952933	deleted	ID=LmxM.09.0040;description=N-acetylglucosaminyl-phosphatidylinositol deacetylase
AmBRcl.14	LmxM.09	EuPathDB	gene	12977	13753	.	+	.	LmxM.09	1	65000	64	-0.952933	deleted	ID=LmxM.09.0050;description=endonuclease III, putative
AmBRcl.14	LmxM.09	EuPathDB	gene	14382	14777	.	+	.	LmxM.09	1	65000	64	-0.952933	deleted	ID=LmxM.09.0060;description=RNA-binding protein 5, putative
AmBRcl.14	LmxM.09	EuPathDB	gene	16847	20548	.	+	.	LmxM.09	1	65000	64	-0.952933	deleted	ID=LmxM.09.0070;description=RNA helicase, putative
AmBRcl.14	LmxM.09	EuPathDB	gene	21954	22691	.	+	.	LmxM.09	1	65000	64	-0.952933	deleted	ID=LmxM.09.0080;description=RNA-binding protein 5-like protein
AmBRcl.14	LmxM.09	EuPathDB	gene	33592	34491	.	+	.	LmxM.09	1	65000	64	-0.952933	deleted	ID=LmxM.09.0090;description=RNA-binding protein 5-like protein
AmBRcl.14	LmxM.09	EuPathDB	gene	46568	48316	.	+	.	LmxM.09	1	65000	64	-0.952933	deleted	ID=LmxM.09.0100;description=flagellar pocket cytoskeletal protein bilbo1
AmBRcl.14	LmxM.09	EuPathDB	gene	50648	51313	.	+	.	LmxM.09	1	65000	64	-0.952933	deleted	ID=LmxM.09.0105;description=hypothetical protein, conserved
AmBRcl.14	LmxM.09	EuPathDB	gene	52376	54514	.	+	.	LmxM.09	1	65000	64	-0.952933	deleted	ID=LmxM.09.0110;description=hypothetical protein, conserved
AmBRcl.14	LmxM.09	EuPathDB	gene	55460	58705	.	+	.	LmxM.09	1	65000	64	-0.952933	deleted	ID=LmxM.09.0120;description=kinesin, putative
AmBRcl.14	LmxM.09	EuPathDB	gene	60776	62350	.	+	.	LmxM.09	1	65000	64	-0.952933	deleted	ID=LmxM.09.0140;description=FHA domain/Ring finger domain containing protein, putative
AmBRcl.14	LmxM.09	EuPathDB	gene	63219	63593	.	+	.	LmxM.09	1	65000	64	-0.952933	deleted	ID=LmxM.09.0150;description=ATG8/AUT7/APG8/PAZ2, putative
AmBRcl.14	LmxM.09	EuPathDB	gene	64832	65863	.	+	.	LmxM.09	1	65000	64	-0.952933	deleted	ID=LmxM.09.0180;description=ATG8/AUT7/APG8/PAZ2, putative
AmBRcl.6	LmxM.13	EuPathDB	gene	2472	4424	.	-	.	LmxM.13	1	527000	525	-0.944952	deleted	ID=LmxM.13.0010;description=hypothetical protein, conserved
AmBRcl.6	LmxM.13	EuPathDB	gene	6022	7191	.	-	.	LmxM.13	1	527000	525	-0.944952	deleted	ID=LmxM.13.0020;description=cis-prenyltransferase-like protein
AmBRcl.6	LmxM.13	EuPathDB	gene	7805	8410	.	-	.	LmxM.13	1	527000	525	-0.944952	deleted	ID=LmxM.13.0030;description=hypothetical protein, conserved
AmBRcl.6	LmxM.13	EuPathDB	gene	9231	10115	.	-	.	LmxM.13	1	527000	525	-0.944952	deleted	ID=LmxM.13.0040;description=hypothetical protein, conserved
AmBRcl.6	LmxM.13	EuPathDB	gene	10823	11629	.	-	.	LmxM.13	1	527000	525	-0.944952	deleted	ID=LmxM.13.0050;description=ribonuclease HII, putative
AmBRcl.6	LmxM.13	EuPathDB	gene	12452	13633	.	-	.	LmxM.13	1	527000	525	-0.944952	deleted	ID=LmxM.13.0060;description=hypothetical protein, conserved
AmBRcl.6	LmxM.13	EuPathDB	gene	14708	15298	.	-	.	LmxM.13	1	527000	525	-0.944952	deleted	ID=LmxM.13.0070;description=hypothetical protein, unknown function
AmBRcl.6	LmxM.13	EuPathDB	gene	16066	20355	.	-	.	LmxM.13	1	527000	525	-0.944952	deleted	ID=LmxM.13.0080;description=mitochondrial DNA polymerase I protein B, putative
AmBRcl.6	LmxM.13	EuPathDB	gene	23895	25406	.	-	.	LmxM.13	1	527000	525	-0.944952	deleted	ID=LmxM.13.0090;description=metallo-peptidase, Clan MA(E) Family M32
AmBRcl.6	LmxM.13	EuPathDB	gene	29246	31108	.	-	.	LmxM.13	1	527000	525	-0.944952	deleted	ID=LmxM.13.0100;description=hypothetical protein, unknown function
AmBRcl.6	LmxM.13	EuPathDB	gene	31606	32664	.	-	.	LmxM.13	1	527000	525	-0.944952	deleted	ID=LmxM.13.0110;description=SURF1 family, putative
AmBRcl.6	LmxM.13	EuPathDB	gene	33874	34233	.	-	.	LmxM.13	1	527000	525	-0.944952	deleted	ID=LmxM.13.0120;description=hypothetical protein, conserved
AmBRcl.6	LmxM.13	EuPathDB	gene	38756	40936	.	-	.	LmxM.13	1	527000	525	-0.944952	deleted	ID=LmxM.13.0130;description=Kinesin-13 2
AmBRcl.6	LmxM.13	EuPathDB	gene	42045	42605	.	-	.	LmxM.13	1	527000	525	-0.944952	deleted	ID=LmxM.13.0140;description=hypothetical protein, conserved
AmBRcl.6	LmxM.13	EuPathDB	gene	43454	44875	.	-	.	LmxM.13	1	527000	525	-0.944952	deleted	ID=LmxM.13.0150;description=hypothetical protein, conserved
AmBRcl.6	LmxM.13	EuPathDB	gene	46959	48470	.	-	.	LmxM.13	1	527000	525	-0.944952	deleted	ID=LmxM.13.0160;description=protein kinase A regulatory subunit
AmBRcl.6	LmxM.13	EuPathDB	gene	49386	51257	.	-	.	LmxM.13	1	527000	525	-0.944952	deleted	ID=LmxM.13.0170;description=MOZ/SAS family acetyltransferase, putative
AmBRcl.6	LmxM.13	EuPathDB	gene	51726	53117	.	-	.	LmxM.13	1	527000	525	-0.944952	deleted	ID=LmxM.13.0180;description=Tetratricopeptide repeat, putative
AmBRcl.6	LmxM.13	EuPathDB	gene	57695	58441	.	-	.	LmxM.13	1	527000	525	-0.944952	deleted	ID=LmxM.13.0190;description=hypothetical protein, unknown function
AmBRcl.6	LmxM.13	EuPathDB	gene	61731	64016	.	-	.	LmxM.13	1	527000	525	-0.944952	deleted	ID=LmxM.13.0200;description=Lipase (class 3), putative
AmBRcl.6	LmxM.13	EuPathDB	gene	66743	68746	.	-	.	LmxM.13	1	527000	525	-0.944952	deleted	ID=LmxM.13.0210;description=Triglyceride lipase, putative
AmBRcl.6	LmxM.13	EuPathDB	gene	70330	70965	.	-	.	LmxM.13	1	527000	525	-0.944952	deleted	ID=LmxM.13.0220;description=ras-related protein RAB5B, putative
AmBRcl.6	LmxM.13	EuPathDB	gene	72584	73849	.	-	.	LmxM.13	1	527000	525	-0.944952	deleted	ID=LmxM.13.0230;description=zinc-RING finger domain containing protein, putative
AmBRcl.6	LmxM.13	EuPathDB	gene	75428	76351	.	-	.	LmxM.13	1	527000	525	-0.944952	deleted	ID=LmxM.13.0240;description=Domain of unknown function (DUF4200), putative
AmBRcl.6	LmxM.13	EuPathDB	gene	78695	80296	.	-	.	LmxM.13	1	527000	525	-0.944952	deleted	ID=LmxM.13.0250;description=Nucleoporin NUP48
AmBRcl.6	LmxM.13	EuPathDB	gene	80807	81589	.	-	.	LmxM.13	1	527000	525	-0.944952	deleted	ID=LmxM.13.0260;description=N-acetyltransferase subunit ARD1, putative
AmBRcl.6	LmxM.13	EuPathDB	gene	83843	89083	.	-	.	LmxM.13	1	527000	525	-0.944952	deleted	ID=LmxM.13.0270;description=hypothetical protein, conserved
AmBRcl.6	LmxM.13	EuPathDB	gene	90325	91971	.	-	.	LmxM.13	1	527000	525	-0.944952	deleted	ID=LmxM.13.0280;description=alpha tubulin
AmBRcl.6	LmxM.13	EuPathDB	gene	93414	95060	.	-	.	LmxM.13	1	527000	525	-0.944952	deleted	ID=LmxM.13.0390;description=alpha tubulin
AmBRcl.6	LmxM.13	EuPathDB	gene	95447	101521	.	-	.	LmxM.13	1	527000	525	-0.944952	deleted	ID=LmxM.13.0400;description=Sister chromatid cohesion C-terminus, putative
AmBRcl.6	LmxM.13	EuPathDB	gene	102733	106029	.	-	.	LmxM.13	1	527000	525	-0.944952	deleted	ID=LmxM.13.0410;description=hypothetical protein, conserved
AmBRcl.6	LmxM.13	EuPathDB	gene	106561	108570	.	-	.	LmxM.13	1	527000	525	-0.944952	deleted	ID=LmxM.13.0420;description=long-chain-fatty-acid-CoA ligase, putative
AmBRcl.6	LmxM.13	EuPathDB	gene	109559	111349	.	-	.	LmxM.13	1	527000	525	-0.944952	deleted	ID=LmxM.13.0430;description=Flagellar radial spoke protein 4/6
AmBRcl.6	LmxM.13	EuPathDB	gene	113427	116699	.	-	.	LmxM.13	1	527000	525	-0.944952	deleted	ID=LmxM.13.0440;description=mitogen-activated protein kinase kinase 2
AmBRcl.6	LmxM.13	EuPathDB	gene	118576	118941	.	-	.	LmxM.13	1	527000	525	-0.944952	deleted	ID=LmxM.13.0450;description=ALBA-domain protein 1
AmBRcl.6	LmxM.13	EuPathDB	gene	124013	125506	.	+	.	LmxM.13	1	527000	525	-0.944952	deleted	ID=LmxM.13.0460;description=hypothetical protein, conserved
AmBRcl.6	LmxM.13	EuPathDB	gene	127100	128578	.	+	.	LmxM.13	1	527000	525	-0.944952	deleted	ID=LmxM.13.0470;description=hypothetical protein, conserved
AmBRcl.6	LmxM.13	EuPathDB	gene	129460	131574	.	+	.	LmxM.13	1	527000	525	-0.944952	deleted	ID=LmxM.13.0480;description=TATA element modulatory factor 1 TATA binding, putative
AmBRcl.6	LmxM.13	EuPathDB	gene	133284	134507	.	+	.	LmxM.13	1	527000	525	-0.944952	deleted	ID=LmxM.13.0490;description=Histidine phosphatase superfamily (branch 1), putative
AmBRcl.6	LmxM.13	EuPathDB	gene	137002	142959	.	+	.	LmxM.13	1	527000	525	-0.944952	deleted	ID=LmxM.13.0500;description=ATP-dependent RNA helicase, putative
AmBRcl.6	LmxM.13	EuPathDB	gene	143789	144538	.	+	.	LmxM.13	1	527000	525	-0.944952	deleted	ID=LmxM.13.0510;description=hypothetical protein, conserved
AmBRcl.6	LmxM.13	EuPathDB	gene	145172	146008	.	+	.	LmxM.13	1	527000	525	-0.944952	deleted	ID=LmxM.13.0520;description=Protein of unknown function (DUF1014), putative
AmBRcl.6	LmxM.13	EuPathDB	gene	146707	150414	.	+	.	LmxM.13	1	527000	525	-0.944952	deleted	ID=LmxM.13.0530;description=hypothetical protein, conserved
AmBRcl.6	LmxM.13	EuPathDB	gene	151215	151811	.	+	.	LmxM.13	1	527000	525	-0.944952	deleted	ID=LmxM.13.0540;description=hypothetical protein, conserved
AmBRcl.6	LmxM.13	EuPathDB	gene	152720	154720	.	+	.	LmxM.13	1	527000	525	-0.944952	deleted	ID=LmxM.13.0550;description=Uncharacterized ACR, COG1678, putative
AmBRcl.6	LmxM.13	EuPathDB	gene	155860	156456	.	+	.	LmxM.13	1	527000	525	-0.944952	deleted	ID=LmxM.13.0560;description=60S ribosomal protein L18, putative
AmBRcl.6	LmxM.13	EuPathDB	gene	157680	158105	.	+	.	LmxM.13	1	527000	525	-0.944952	deleted	ID=LmxM.13.0570;description=40S ribosomal protein S12, putative
AmBRcl.6	LmxM.13	EuPathDB	gene	161774	166435	.	+	.	LmxM.13	1	527000	525	-0.944952	deleted	ID=LmxM.13.0580;description=hypothetical protein, conserved
AmBRcl.6	LmxM.13	EuPathDB	gene	167479	168456	.	+	.	LmxM.13	1	527000	525	-0.944952	deleted	ID=LmxM.13.0590;description=hypothetical protein, conserved
AmBRcl.6	LmxM.13	EuPathDB	gene	169282	170289	.	+	.	LmxM.13	1	527000	525	-0.944952	deleted	ID=LmxM.13.0600;description=Protein of unknown function, DUF607, putative
AmBRcl.6	LmxM.13	EuPathDB	gene	171370	172176	.	+	.	LmxM.13	1	527000	525	-0.944952	deleted	ID=LmxM.13.0610;description=actyltransferase-like protein
AmBRcl.6	LmxM.13	EuPathDB	gene	174338	175609	.	+	.	LmxM.13	1	527000	525	-0.944952	deleted	ID=LmxM.13.0620;description=hypothetical protein, conserved
AmBRcl.6	LmxM.13	EuPathDB	gene	177277	178176	.	+	.	LmxM.13	1	527000	525	-0.944952	deleted	ID=LmxM.13.0630;description=hypothetical protein, conserved
AmBRcl.6	LmxM.13	EuPathDB	gene	178177	178280	.	+	.	LmxM.13	1	527000	525	-0.944952	deleted	ID=LmxM.13:ncRNA:rfamscan:178177-178280;description=unspecified product
AmBRcl.6	LmxM.13	EuPathDB	gene	178184	178291	.	-	.	LmxM.13	1	527000	525	-0.944952	deleted	ID=LmxM.13:ncRNA:rfamscan:178184-178291;description=unspecified product
AmBRcl.6	LmxM.13	EuPathDB	gene	180011	184021	.	+	.	LmxM.13	1	527000	525	-0.944952	deleted	ID=LmxM.13.0640;description=hypothetical protein, conserved
AmBRcl.6	LmxM.13	EuPathDB	gene	185171	186994	.	+	.	LmxM.13	1	527000	525	-0.944952	deleted	ID=LmxM.13.0650;description=hypothetical protein, conserved
AmBRcl.6	LmxM.13	EuPathDB	gene	188941	191055	.	+	.	LmxM.13	1	527000	525	-0.944952	deleted	ID=LmxM.13.0660;description=hypothetical protein, conserved
AmBRcl.6	LmxM.13	EuPathDB	gene	193103	194446	.	+	.	LmxM.13	1	527000	525	-0.944952	deleted	ID=LmxM.13.0670;description=mannose-specific lectin, putative
AmBRcl.6	LmxM.13	EuPathDB	gene	195238	196935	.	+	.	LmxM.13	1	527000	525	-0.944952	deleted	ID=LmxM.13.0680;description=Metallopeptidase family M24, putative
AmBRcl.6	LmxM.13	EuPathDB	gene	198807	201671	.	+	.	LmxM.13	1	527000	525	-0.944952	deleted	ID=LmxM.13.0690;description=PSP1 C-terminal conserved region, putative
AmBRcl.6	LmxM.13	EuPathDB	gene	204987	209243	.	+	.	LmxM.13	1	527000	525	-0.944952	deleted	ID=LmxM.13.0700;description=kinesin, putative
AmBRcl.6	LmxM.13	EuPathDB	gene	210508	211830	.	-	.	LmxM.13	1	527000	525	-0.944952	deleted	ID=LmxM.13.0710;description=Putative GTPase activating protein for Arf, putative
AmBRcl.6	LmxM.13	EuPathDB	gene	212850	213887	.	-	.	LmxM.13	1	527000	525	-0.944952	deleted	ID=LmxM.13.0720;description=oxidoreductase-like protein
AmBRcl.6	LmxM.13	EuPathDB	gene	214911	217394	.	-	.	LmxM.13	1	527000	525	-0.944952	deleted	ID=LmxM.13.0730;description=ubiquitin-like protein
AmBRcl.6	LmxM.13	EuPathDB	gene	218569	221553	.	-	.	LmxM.13	1	527000	525	-0.944952	deleted	ID=LmxM.13.0740;description=Calcium-activated chloride channel, putative
AmBRcl.6	LmxM.13	EuPathDB	gene	223144	223800	.	-	.	LmxM.13	1	527000	525	-0.944952	deleted	ID=LmxM.13.0750;description=hypothetical protein, conserved
AmBRcl.6	LmxM.13	EuPathDB	gene	224689	230832	.	-	.	LmxM.13	1	527000	525	-0.944952	deleted	ID=LmxM.13.0760;description=C2 domain containing protein, putative
AmBRcl.6	LmxM.13	EuPathDB	gene	231722	233380	.	-	.	LmxM.13	1	527000	525	-0.944952	deleted	ID=LmxM.13.0770;description=Dual specificity phosphatase, catalytic domain containing protein, putative
AmBRcl.6	LmxM.13	EuPathDB	gene	235058	236800	.	-	.	LmxM.13	1	527000	525	-0.944952	deleted	ID=LmxM.13.0780;description=protein kinase, putative
AmBRcl.6	LmxM.13	EuPathDB	gene	237519	239558	.	-	.	LmxM.13	1	527000	525	-0.944952	deleted	ID=LmxM.13.0790;description=hypothetical protein, conserved
AmBRcl.6	LmxM.13	EuPathDB	gene	240337	241011	.	-	.	LmxM.13	1	527000	525	-0.944952	deleted	ID=LmxM.13.0800;description=hypothetical protein, conserved
AmBRcl.6	LmxM.13	EuPathDB	gene	243469	251400	.	-	.	LmxM.13	1	527000	525	-0.944952	deleted	ID=LmxM.13.0810;description=hypothetical protein, conserved
AmBRcl.6	LmxM.13	EuPathDB	gene	252888	252945	.	+	.	LmxM.13	1	527000	525	-0.944952	deleted	ID=LmxM.13:ncRNA:rfamscan:252888-252945;description=unspecified product
AmBRcl.6	LmxM.13	EuPathDB	gene	253767	254513	.	-	.	LmxM.13	1	527000	525	-0.944952	deleted	ID=LmxM.13.0820;description=Complex1_LYR-like, putative
AmBRcl.6	LmxM.13	EuPathDB	gene	255547	259254	.	-	.	LmxM.13	1	527000	525	-0.944952	deleted	ID=LmxM.13.0830;description=hypothetical protein, conserved
AmBRcl.6	LmxM.13	EuPathDB	gene	259958	263386	.	-	.	LmxM.13	1	527000	525	-0.944952	deleted	ID=LmxM.13.0840;description=hypothetical protein, unknown function
AmBRcl.6	LmxM.13	EuPathDB	gene	265262	267871	.	-	.	LmxM.13	1	527000	525	-0.944952	deleted	ID=LmxM.13.0850;description=hypothetical protein, conserved
AmBRcl.6	LmxM.13	EuPathDB	gene	270035	271078	.	-	.	LmxM.13	1	527000	525	-0.944952	deleted	ID=LmxM.13.0860;description=hypothetical protein, conserved
AmBRcl.6	LmxM.13	EuPathDB	gene	272274	273860	.	-	.	LmxM.13	1	527000	525	-0.944952	deleted	ID=LmxM.13.0870;description=mitochondrial processing peptidase alpha subunit, putative
AmBRcl.6	LmxM.13	EuPathDB	gene	277899	279998	.	-	.	LmxM.13	1	527000	525	-0.944952	deleted	ID=LmxM.13.0880;description=hypothetical protein, conserved
AmBRcl.6	LmxM.13	EuPathDB	gene	280965	281999	.	-	.	LmxM.13	1	527000	525	-0.944952	deleted	ID=LmxM.13.0890;description=hypothetical protein, conserved
AmBRcl.6	LmxM.13	EuPathDB	gene	282798	284519	.	-	.	LmxM.13	1	527000	525	-0.944952	deleted	ID=LmxM.13.0900;description=hypothetical protein, conserved
AmBRcl.6	LmxM.13	EuPathDB	gene	285848	288310	.	-	.	LmxM.13	1	527000	525	-0.944952	deleted	ID=LmxM.13.0910;description=hypothetical protein, conserved
AmBRcl.6	LmxM.13	EuPathDB	gene	289632	294158	.	-	.	LmxM.13	1	527000	525	-0.944952	deleted	ID=LmxM.13.0920;description=hypothetical protein, conserved
AmBRcl.6	LmxM.13	EuPathDB	gene	294902	295729	.	-	.	LmxM.13	1	527000	525	-0.944952	deleted	ID=LmxM.13.0930;description=glycosyltransferase family-like protein
AmBRcl.6	LmxM.13	EuPathDB	gene	296620	298797	.	-	.	LmxM.13	1	527000	525	-0.944952	deleted	ID=LmxM.13.0940;description=N(2), N(2)-dimethylguanosine tRNA methyltransferase, putative
AmBRcl.6	LmxM.13	EuPathDB	gene	299719	301170	.	-	.	LmxM.13	1	527000	525	-0.944952	deleted	ID=LmxM.13.0950;description=actin-like protein, putative
AmBRcl.6	LmxM.13	EuPathDB	gene	301912	303585	.	-	.	LmxM.13	1	527000	525	-0.944952	deleted	ID=LmxM.13.0960;description=serine peptidase, Clan SJ, family S16, putative
AmBRcl.6	LmxM.13	EuPathDB	gene	304790	306604	.	-	.	LmxM.13	1	527000	525	-0.944952	deleted	ID=LmxM.13.0970;description=hypothetical protein, conserved
AmBRcl.6	LmxM.13	EuPathDB	gene	307684	312675	.	-	.	LmxM.13	1	527000	525	-0.944952	deleted	ID=LmxM.13.0980;description=amp deaminase-like protein
AmBRcl.6	LmxM.13	EuPathDB	gene	313535	315007	.	-	.	LmxM.13	1	527000	525	-0.944952	deleted	ID=LmxM.13.0990;description=hypothetical protein, conserved
AmBRcl.6	LmxM.13	EuPathDB	gene	315843	317231	.	-	.	LmxM.13	1	527000	525	-0.944952	deleted	ID=LmxM.13.1000;description=hypothetical protein, conserved
AmBRcl.6	LmxM.13	EuPathDB	gene	318041	319024	.	-	.	LmxM.13	1	527000	525	-0.944952	deleted	ID=LmxM.13.1010;description=hypothetical protein, conserved
AmBRcl.6	LmxM.13	EuPathDB	gene	320237	323881	.	-	.	LmxM.13	1	527000	525	-0.944952	deleted	ID=LmxM.13.1020;description=Cryptococcal mannosyltransferase 1, putative
AmBRcl.6	LmxM.13	EuPathDB	gene	324901	325992	.	-	.	LmxM.13	1	527000	525	-0.944952	deleted	ID=LmxM.13.1030;description=hypothetical protein, conserved
AmBRcl.6	LmxM.13	EuPathDB	gene	326740	332025	.	-	.	LmxM.13	1	527000	525	-0.944952	deleted	ID=LmxM.13.1040;description=subtilisin peptidase
AmBRcl.6	LmxM.13	EuPathDB	gene	333359	334063	.	-	.	LmxM.13	1	527000	525	-0.944952	deleted	ID=LmxM.13.1050;description=Dpy-30 motif containing protein, putative
AmBRcl.6	LmxM.13	EuPathDB	gene	335869	336795	.	-	.	LmxM.13	1	527000	525	-0.944952	deleted	ID=LmxM.13.1060;description=NADH-cytochrome b5 reductase, putative
AmBRcl.6	LmxM.13	EuPathDB	gene	337143	337227	.	-	.	LmxM.13	1	527000	525	-0.944952	deleted	ID=LmxM.13:ncRNA:rfamscan:337143-337227;description=unspecified product
AmBRcl.6	LmxM.13	EuPathDB	gene	339604	346011	.	-	.	LmxM.13	1	527000	525	-0.944952	deleted	ID=LmxM.13.1070;description=hypothetical protein, unknown function
AmBRcl.6	LmxM.13	EuPathDB	gene	346930	350967	.	-	.	LmxM.13	1	527000	525	-0.944952	deleted	ID=LmxM.13.1080;description=hypothetical protein, unknown function
AmBRcl.6	LmxM.13	EuPathDB	gene	354676	355992	.	-	.	LmxM.13	1	527000	525	-0.944952	deleted	ID=LmxM.13.1090;description=proteasome regulatory ATPase subunit 2, putative
AmBRcl.6	LmxM.13	EuPathDB	gene	357386	360613	.	-	.	LmxM.13	1	527000	525	-0.944952	deleted	ID=LmxM.13.1100;description=leucyl-tRNA synthetase, putative
AmBRcl.6	LmxM.13	EuPathDB	gene	362212	363762	.	-	.	LmxM.13	1	527000	525	-0.944952	deleted	ID=LmxM.13.1110;description=hypothetical protein, conserved
AmBRcl.6	LmxM.13	EuPathDB	gene	364977	365246	.	-	.	LmxM.13	1	527000	525	-0.944952	deleted	ID=LmxM.13.1120;description=DNA-directed RNA polymerase ii 8.2 Kd polypeptide, putative
AmBRcl.6	LmxM.13	EuPathDB	gene	366526	368301	.	-	.	LmxM.13	1	527000	525	-0.944952	deleted	ID=LmxM.13.1130;description=Uncharacterised ACR, YagE family COG1723, putative
AmBRcl.6	LmxM.13	EuPathDB	gene	369327	370538	.	-	.	LmxM.13	1	527000	525	-0.944952	deleted	ID=LmxM.13.1140;description=Alpha/beta hydrolase family, putative
AmBRcl.6	LmxM.13	EuPathDB	gene	371790	372752	.	-	.	LmxM.13	1	527000	525	-0.944952	deleted	ID=LmxM.13.1150;description=hypothetical protein, conserved
AmBRcl.6	LmxM.13	EuPathDB	gene	373490	374098	.	-	.	LmxM.13	1	527000	525	-0.944952	deleted	ID=LmxM.13.1160;description=calmodulin, putative
AmBRcl.6	LmxM.13	EuPathDB	gene	374644	374732	.	+	.	LmxM.13	1	527000	525	-0.944952	deleted	ID=LmxM.13:ncRNA:rfamscan:374644-374732;description=unspecified product
AmBRcl.6	LmxM.13	EuPathDB	gene	374657	374718	.	-	.	LmxM.13	1	527000	525	-0.944952	deleted	ID=LmxM.13:ncRNA:rfamscan:374657-374718;description=unspecified product
AmBRcl.6	LmxM.13	EuPathDB	gene	374841	376475	.	-	.	LmxM.13	1	527000	525	-0.944952	deleted	ID=LmxM.13.1170;description=hypothetical protein, conserved
AmBRcl.6	LmxM.13	EuPathDB	gene	377863	378219	.	-	.	LmxM.13	1	527000	525	-0.944952	deleted	ID=LmxM.13.1180;description=dynein light chain Tctex-type, putative
AmBRcl.6	LmxM.13	EuPathDB	gene	381039	383177	.	-	.	LmxM.13	1	527000	525	-0.944952	deleted	ID=LmxM.13.1190;description=adenylosuccinate synthetase, putative
AmBRcl.6	LmxM.13	EuPathDB	gene	385361	385918	.	-	.	LmxM.13	1	527000	525	-0.944952	deleted	ID=LmxM.13.1200;description=hypothetical protein, conserved
AmBRcl.6	LmxM.13	EuPathDB	gene	387775	387860	.	+	.	LmxM.13	1	527000	525	-0.944952	deleted	ID=LmxM.13:ncRNA:rfamscan:387775-387860;description=unspecified product
AmBRcl.6	LmxM.13	EuPathDB	gene	387775	387868	.	-	.	LmxM.13	1	527000	525	-0.944952	deleted	ID=LmxM.13:ncRNA:rfamscan:387775-387868;description=unspecified product
AmBRcl.6	LmxM.13	EuPathDB	gene	391789	393291	.	-	.	LmxM.13	1	527000	525	-0.944952	deleted	ID=LmxM.13.1210;description=nucleobase transporter
AmBRcl.6	LmxM.13	EuPathDB	gene	394765	396057	.	-	.	LmxM.13	1	527000	525	-0.944952	deleted	ID=LmxM.13.1220;description=40S ribosomal protein S4, putative
AmBRcl.6	LmxM.13	EuPathDB	gene	397422	398243	.	-	.	LmxM.13	1	527000	525	-0.944952	deleted	ID=LmxM.13.1230;description=40S ribosomal protein S4, putative
AmBRcl.6	LmxM.13	EuPathDB	gene	399574	401208	.	-	.	LmxM.13	1	527000	525	-0.944952	deleted	ID=LmxM.13.1240;description=Thiamin pyrophosphokinase, vitamin B1 binding domain containing protein, putative
AmBRcl.6	LmxM.13	EuPathDB	gene	402428	403204	.	-	.	LmxM.13	1	527000	525	-0.944952	deleted	ID=LmxM.13.1250;description=hypothetical protein, unknown function
AmBRcl.6	LmxM.13	EuPathDB	gene	404730	405320	.	-	.	LmxM.13	1	527000	525	-0.944952	deleted	ID=LmxM.13.1260;description=hypothetical protein, unknown function
AmBRcl.6	LmxM.13	EuPathDB	gene	408438	410864	.	-	.	LmxM.13	1	527000	525	-0.944952	deleted	ID=LmxM.13.1270;description=DNA/RNA non-specific endonuclease-like protein
AmBRcl.6	LmxM.13	EuPathDB	gene	413087	414070	.	-	.	LmxM.13	1	527000	525	-0.944952	deleted	ID=LmxM.13.1280;description=XPA-interacting protein, putative
AmBRcl.6	LmxM.13	EuPathDB	gene	415427	418195	.	-	.	LmxM.13	1	527000	525	-0.944952	deleted	ID=LmxM.13.1290;description=hypothetical protein, conserved
AmBRcl.6	LmxM.13	EuPathDB	gene	419803	420393	.	-	.	LmxM.13	1	527000	525	-0.944952	deleted	ID=LmxM.13.1300;description=Complex 1 protein (LYR family), putative
AmBRcl.6	LmxM.13	EuPathDB	gene	420927	421023	.	+	.	LmxM.13	1	527000	525	-0.944952	deleted	ID=LmxM.13:ncRNA:rfamscan:420927-421023;description=unspecified product
AmBRcl.6	LmxM.13	EuPathDB	gene	420930	421020	.	-	.	LmxM.13	1	527000	525	-0.944952	deleted	ID=LmxM.13:ncRNA:rfamscan:420930-421020;description=unspecified product
AmBRcl.6	LmxM.13	EuPathDB	gene	423266	424513	.	-	.	LmxM.13	1	527000	525	-0.944952	deleted	ID=LmxM.13.1310;description=hypothetical protein, unknown function
AmBRcl.6	LmxM.13	EuPathDB	gene	427545	428942	.	-	.	LmxM.13	1	527000	525	-0.944952	deleted	ID=LmxM.13.1320;description=hypothetical protein, conserved
AmBRcl.6	LmxM.13	EuPathDB	gene	430797	432287	.	-	.	LmxM.13	1	527000	525	-0.944952	deleted	ID=LmxM.13.1330;description=hypothetical protein, conserved
AmBRcl.6	LmxM.13	EuPathDB	gene	433687	437724	.	-	.	LmxM.13	1	527000	525	-0.944952	deleted	ID=LmxM.13.1340;description=hypothetical protein, conserved
AmBRcl.6	LmxM.13	EuPathDB	gene	439332	442793	.	-	.	LmxM.13	1	527000	525	-0.944952	deleted	ID=LmxM.13.1350;description=AAA domain/Dpy-30 motif containing protein, putative
AmBRcl.6	LmxM.13	EuPathDB	gene	444312	446825	.	-	.	LmxM.13	1	527000	525	-0.944952	deleted	ID=LmxM.13.1360;description=hypothetical protein, conserved
AmBRcl.6	LmxM.13	EuPathDB	gene	448926	451019	.	-	.	LmxM.13	1	527000	525	-0.944952	deleted	ID=LmxM.13.1370;description=Sin-like protein conserved region, putative
AmBRcl.6	LmxM.13	EuPathDB	gene	452031	453800	.	-	.	LmxM.13	1	527000	525	-0.944952	deleted	ID=LmxM.13.1380;description=endomembrane protein, putative
AmBRcl.6	LmxM.13	EuPathDB	gene	455629	456837	.	-	.	LmxM.13	1	527000	525	-0.944952	deleted	ID=LmxM.13.1390;description=Beta-lactamase superfamily domain containing protein, putative
AmBRcl.6	LmxM.13	EuPathDB	gene	457672	459768	.	-	.	LmxM.13	1	527000	525	-0.944952	deleted	ID=LmxM.13.1400;description=hypothetical protein, conserved
AmBRcl.6	LmxM.13	EuPathDB	gene	463095	466847	.	-	.	LmxM.13	1	527000	525	-0.944952	deleted	ID=LmxM.13.1410;description=hypothetical protein, unknown function
AmBRcl.6	LmxM.13	EuPathDB	gene	471671	472411	.	-	.	LmxM.13	1	527000	525	-0.944952	deleted	ID=LmxM.13.1420;description=hypothetical protein, conserved
AmBRcl.6	LmxM.13	EuPathDB	gene	474564	476465	.	-	.	LmxM.13	1	527000	525	-0.944952	deleted	ID=LmxM.13.1430;description=Leucine Rich repeats (2 copies), putative
AmBRcl.6	LmxM.13	EuPathDB	gene	476977	480852	.	-	.	LmxM.13	1	527000	525	-0.944952	deleted	ID=LmxM.13.1440;description=hypothetical protein, conserved
AmBRcl.6	LmxM.13	EuPathDB	gene	482668	483321	.	-	.	LmxM.13	1	527000	525	-0.944952	deleted	ID=LmxM.13.1450;description=EF hand-like protein
AmBRcl.6	LmxM.13	EuPathDB	gene	484598	485302	.	-	.	LmxM.13	1	527000	525	-0.944952	deleted	ID=LmxM.13.1460;description=programmed cell death 6 protein-like protein
AmBRcl.6	LmxM.13	EuPathDB	gene	486209	503041	.	-	.	LmxM.13	1	527000	525	-0.944952	deleted	ID=LmxM.13.1470;description=SPRY domain/HECT-domain (ubiquitin-transferase), putative
AmBRcl.6	LmxM.13	EuPathDB	gene	505363	505839	.	-	.	LmxM.13	1	527000	525	-0.944952	deleted	ID=LmxM.13.1480;description=Ran-binding protein 1, putative
AmBRcl.6	LmxM.13	EuPathDB	gene	506571	508886	.	-	.	LmxM.13	1	527000	525	-0.944952	deleted	ID=LmxM.13.1490;description=hypothetical protein, conserved
AmBRcl.6	LmxM.13	EuPathDB	gene	510325	513447	.	-	.	LmxM.13	1	527000	525	-0.944952	deleted	ID=LmxM.13.1500;description=PIN domain containing protein, putative
AmBRcl.6	LmxM.13	EuPathDB	gene	518464	519762	.	-	.	LmxM.13	1	527000	525	-0.944952	deleted	ID=LmxM.13.1510;description=phosphoprotein phosphatase, putative
AmBRcl.6	LmxM.13	EuPathDB	gene	522297	525134	.	-	.	LmxM.13	1	527000	525	-0.944952	deleted	ID=LmxM.13.1520;description=ATPase family associated with various cellular activities (AAA), putative
AmBRcl.3	LmxM.13	EuPathDB	gene	2472	4424	.	-	.	LmxM.13	1	613000	611	-0.936648	deleted	ID=LmxM.13.0010;description=hypothetical protein, conserved
AmBRcl.3	LmxM.13	EuPathDB	gene	6022	7191	.	-	.	LmxM.13	1	613000	611	-0.936648	deleted	ID=LmxM.13.0020;description=cis-prenyltransferase-like protein
AmBRcl.3	LmxM.13	EuPathDB	gene	7805	8410	.	-	.	LmxM.13	1	613000	611	-0.936648	deleted	ID=LmxM.13.0030;description=hypothetical protein, conserved
AmBRcl.3	LmxM.13	EuPathDB	gene	9231	10115	.	-	.	LmxM.13	1	613000	611	-0.936648	deleted	ID=LmxM.13.0040;description=hypothetical protein, conserved
AmBRcl.3	LmxM.13	EuPathDB	gene	10823	11629	.	-	.	LmxM.13	1	613000	611	-0.936648	deleted	ID=LmxM.13.0050;description=ribonuclease HII, putative
AmBRcl.3	LmxM.13	EuPathDB	gene	12452	13633	.	-	.	LmxM.13	1	613000	611	-0.936648	deleted	ID=LmxM.13.0060;description=hypothetical protein, conserved
AmBRcl.3	LmxM.13	EuPathDB	gene	14708	15298	.	-	.	LmxM.13	1	613000	611	-0.936648	deleted	ID=LmxM.13.0070;description=hypothetical protein, unknown function
AmBRcl.3	LmxM.13	EuPathDB	gene	16066	20355	.	-	.	LmxM.13	1	613000	611	-0.936648	deleted	ID=LmxM.13.0080;description=mitochondrial DNA polymerase I protein B, putative
AmBRcl.3	LmxM.13	EuPathDB	gene	23895	25406	.	-	.	LmxM.13	1	613000	611	-0.936648	deleted	ID=LmxM.13.0090;description=metallo-peptidase, Clan MA(E) Family M32
AmBRcl.3	LmxM.13	EuPathDB	gene	29246	31108	.	-	.	LmxM.13	1	613000	611	-0.936648	deleted	ID=LmxM.13.0100;description=hypothetical protein, unknown function
AmBRcl.3	LmxM.13	EuPathDB	gene	31606	32664	.	-	.	LmxM.13	1	613000	611	-0.936648	deleted	ID=LmxM.13.0110;description=SURF1 family, putative
AmBRcl.3	LmxM.13	EuPathDB	gene	33874	34233	.	-	.	LmxM.13	1	613000	611	-0.936648	deleted	ID=LmxM.13.0120;description=hypothetical protein, conserved
AmBRcl.3	LmxM.13	EuPathDB	gene	38756	40936	.	-	.	LmxM.13	1	613000	611	-0.936648	deleted	ID=LmxM.13.0130;description=Kinesin-13 2
AmBRcl.3	LmxM.13	EuPathDB	gene	42045	42605	.	-	.	LmxM.13	1	613000	611	-0.936648	deleted	ID=LmxM.13.0140;description=hypothetical protein, conserved
AmBRcl.3	LmxM.13	EuPathDB	gene	43454	44875	.	-	.	LmxM.13	1	613000	611	-0.936648	deleted	ID=LmxM.13.0150;description=hypothetical protein, conserved
AmBRcl.3	LmxM.13	EuPathDB	gene	46959	48470	.	-	.	LmxM.13	1	613000	611	-0.936648	deleted	ID=LmxM.13.0160;description=protein kinase A regulatory subunit
AmBRcl.3	LmxM.13	EuPathDB	gene	49386	51257	.	-	.	LmxM.13	1	613000	611	-0.936648	deleted	ID=LmxM.13.0170;description=MOZ/SAS family acetyltransferase, putative
AmBRcl.3	LmxM.13	EuPathDB	gene	51726	53117	.	-	.	LmxM.13	1	613000	611	-0.936648	deleted	ID=LmxM.13.0180;description=Tetratricopeptide repeat, putative
AmBRcl.3	LmxM.13	EuPathDB	gene	57695	58441	.	-	.	LmxM.13	1	613000	611	-0.936648	deleted	ID=LmxM.13.0190;description=hypothetical protein, unknown function
AmBRcl.3	LmxM.13	EuPathDB	gene	61731	64016	.	-	.	LmxM.13	1	613000	611	-0.936648	deleted	ID=LmxM.13.0200;description=Lipase (class 3), putative
AmBRcl.3	LmxM.13	EuPathDB	gene	66743	68746	.	-	.	LmxM.13	1	613000	611	-0.936648	deleted	ID=LmxM.13.0210;description=Triglyceride lipase, putative
AmBRcl.3	LmxM.13	EuPathDB	gene	70330	70965	.	-	.	LmxM.13	1	613000	611	-0.936648	deleted	ID=LmxM.13.0220;description=ras-related protein RAB5B, putative
AmBRcl.3	LmxM.13	EuPathDB	gene	72584	73849	.	-	.	LmxM.13	1	613000	611	-0.936648	deleted	ID=LmxM.13.0230;description=zinc-RING finger domain containing protein, putative
AmBRcl.3	LmxM.13	EuPathDB	gene	75428	76351	.	-	.	LmxM.13	1	613000	611	-0.936648	deleted	ID=LmxM.13.0240;description=Domain of unknown function (DUF4200), putative
AmBRcl.3	LmxM.13	EuPathDB	gene	78695	80296	.	-	.	LmxM.13	1	613000	611	-0.936648	deleted	ID=LmxM.13.0250;description=Nucleoporin NUP48
AmBRcl.3	LmxM.13	EuPathDB	gene	80807	81589	.	-	.	LmxM.13	1	613000	611	-0.936648	deleted	ID=LmxM.13.0260;description=N-acetyltransferase subunit ARD1, putative
AmBRcl.3	LmxM.13	EuPathDB	gene	83843	89083	.	-	.	LmxM.13	1	613000	611	-0.936648	deleted	ID=LmxM.13.0270;description=hypothetical protein, conserved
AmBRcl.3	LmxM.13	EuPathDB	gene	90325	91971	.	-	.	LmxM.13	1	613000	611	-0.936648	deleted	ID=LmxM.13.0280;description=alpha tubulin
AmBRcl.3	LmxM.13	EuPathDB	gene	93414	95060	.	-	.	LmxM.13	1	613000	611	-0.936648	deleted	ID=LmxM.13.0390;description=alpha tubulin
AmBRcl.3	LmxM.13	EuPathDB	gene	95447	101521	.	-	.	LmxM.13	1	613000	611	-0.936648	deleted	ID=LmxM.13.0400;description=Sister chromatid cohesion C-terminus, putative
AmBRcl.3	LmxM.13	EuPathDB	gene	102733	106029	.	-	.	LmxM.13	1	613000	611	-0.936648	deleted	ID=LmxM.13.0410;description=hypothetical protein, conserved
AmBRcl.3	LmxM.13	EuPathDB	gene	106561	108570	.	-	.	LmxM.13	1	613000	611	-0.936648	deleted	ID=LmxM.13.0420;description=long-chain-fatty-acid-CoA ligase, putative
AmBRcl.3	LmxM.13	EuPathDB	gene	109559	111349	.	-	.	LmxM.13	1	613000	611	-0.936648	deleted	ID=LmxM.13.0430;description=Flagellar radial spoke protein 4/6
AmBRcl.3	LmxM.13	EuPathDB	gene	113427	116699	.	-	.	LmxM.13	1	613000	611	-0.936648	deleted	ID=LmxM.13.0440;description=mitogen-activated protein kinase kinase 2
AmBRcl.3	LmxM.13	EuPathDB	gene	118576	118941	.	-	.	LmxM.13	1	613000	611	-0.936648	deleted	ID=LmxM.13.0450;description=ALBA-domain protein 1
AmBRcl.3	LmxM.13	EuPathDB	gene	124013	125506	.	+	.	LmxM.13	1	613000	611	-0.936648	deleted	ID=LmxM.13.0460;description=hypothetical protein, conserved
AmBRcl.3	LmxM.13	EuPathDB	gene	127100	128578	.	+	.	LmxM.13	1	613000	611	-0.936648	deleted	ID=LmxM.13.0470;description=hypothetical protein, conserved
AmBRcl.3	LmxM.13	EuPathDB	gene	129460	131574	.	+	.	LmxM.13	1	613000	611	-0.936648	deleted	ID=LmxM.13.0480;description=TATA element modulatory factor 1 TATA binding, putative
AmBRcl.3	LmxM.13	EuPathDB	gene	133284	134507	.	+	.	LmxM.13	1	613000	611	-0.936648	deleted	ID=LmxM.13.0490;description=Histidine phosphatase superfamily (branch 1), putative
AmBRcl.3	LmxM.13	EuPathDB	gene	137002	142959	.	+	.	LmxM.13	1	613000	611	-0.936648	deleted	ID=LmxM.13.0500;description=ATP-dependent RNA helicase, putative
AmBRcl.3	LmxM.13	EuPathDB	gene	143789	144538	.	+	.	LmxM.13	1	613000	611	-0.936648	deleted	ID=LmxM.13.0510;description=hypothetical protein, conserved
AmBRcl.3	LmxM.13	EuPathDB	gene	145172	146008	.	+	.	LmxM.13	1	613000	611	-0.936648	deleted	ID=LmxM.13.0520;description=Protein of unknown function (DUF1014), putative
AmBRcl.3	LmxM.13	EuPathDB	gene	146707	150414	.	+	.	LmxM.13	1	613000	611	-0.936648	deleted	ID=LmxM.13.0530;description=hypothetical protein, conserved
AmBRcl.3	LmxM.13	EuPathDB	gene	151215	151811	.	+	.	LmxM.13	1	613000	611	-0.936648	deleted	ID=LmxM.13.0540;description=hypothetical protein, conserved
AmBRcl.3	LmxM.13	EuPathDB	gene	152720	154720	.	+	.	LmxM.13	1	613000	611	-0.936648	deleted	ID=LmxM.13.0550;description=Uncharacterized ACR, COG1678, putative
AmBRcl.3	LmxM.13	EuPathDB	gene	155860	156456	.	+	.	LmxM.13	1	613000	611	-0.936648	deleted	ID=LmxM.13.0560;description=60S ribosomal protein L18, putative
AmBRcl.3	LmxM.13	EuPathDB	gene	157680	158105	.	+	.	LmxM.13	1	613000	611	-0.936648	deleted	ID=LmxM.13.0570;description=40S ribosomal protein S12, putative
AmBRcl.3	LmxM.13	EuPathDB	gene	161774	166435	.	+	.	LmxM.13	1	613000	611	-0.936648	deleted	ID=LmxM.13.0580;description=hypothetical protein, conserved
AmBRcl.3	LmxM.13	EuPathDB	gene	167479	168456	.	+	.	LmxM.13	1	613000	611	-0.936648	deleted	ID=LmxM.13.0590;description=hypothetical protein, conserved
AmBRcl.3	LmxM.13	EuPathDB	gene	169282	170289	.	+	.	LmxM.13	1	613000	611	-0.936648	deleted	ID=LmxM.13.0600;description=Protein of unknown function, DUF607, putative
AmBRcl.3	LmxM.13	EuPathDB	gene	171370	172176	.	+	.	LmxM.13	1	613000	611	-0.936648	deleted	ID=LmxM.13.0610;description=actyltransferase-like protein
AmBRcl.3	LmxM.13	EuPathDB	gene	174338	175609	.	+	.	LmxM.13	1	613000	611	-0.936648	deleted	ID=LmxM.13.0620;description=hypothetical protein, conserved
AmBRcl.3	LmxM.13	EuPathDB	gene	177277	178176	.	+	.	LmxM.13	1	613000	611	-0.936648	deleted	ID=LmxM.13.0630;description=hypothetical protein, conserved
AmBRcl.3	LmxM.13	EuPathDB	gene	178177	178280	.	+	.	LmxM.13	1	613000	611	-0.936648	deleted	ID=LmxM.13:ncRNA:rfamscan:178177-178280;description=unspecified product
AmBRcl.3	LmxM.13	EuPathDB	gene	178184	178291	.	-	.	LmxM.13	1	613000	611	-0.936648	deleted	ID=LmxM.13:ncRNA:rfamscan:178184-178291;description=unspecified product
AmBRcl.3	LmxM.13	EuPathDB	gene	180011	184021	.	+	.	LmxM.13	1	613000	611	-0.936648	deleted	ID=LmxM.13.0640;description=hypothetical protein, conserved
AmBRcl.3	LmxM.13	EuPathDB	gene	185171	186994	.	+	.	LmxM.13	1	613000	611	-0.936648	deleted	ID=LmxM.13.0650;description=hypothetical protein, conserved
AmBRcl.3	LmxM.13	EuPathDB	gene	188941	191055	.	+	.	LmxM.13	1	613000	611	-0.936648	deleted	ID=LmxM.13.0660;description=hypothetical protein, conserved
AmBRcl.3	LmxM.13	EuPathDB	gene	193103	194446	.	+	.	LmxM.13	1	613000	611	-0.936648	deleted	ID=LmxM.13.0670;description=mannose-specific lectin, putative
AmBRcl.3	LmxM.13	EuPathDB	gene	195238	196935	.	+	.	LmxM.13	1	613000	611	-0.936648	deleted	ID=LmxM.13.0680;description=Metallopeptidase family M24, putative
AmBRcl.3	LmxM.13	EuPathDB	gene	198807	201671	.	+	.	LmxM.13	1	613000	611	-0.936648	deleted	ID=LmxM.13.0690;description=PSP1 C-terminal conserved region, putative
AmBRcl.3	LmxM.13	EuPathDB	gene	204987	209243	.	+	.	LmxM.13	1	613000	611	-0.936648	deleted	ID=LmxM.13.0700;description=kinesin, putative
AmBRcl.3	LmxM.13	EuPathDB	gene	210508	211830	.	-	.	LmxM.13	1	613000	611	-0.936648	deleted	ID=LmxM.13.0710;description=Putative GTPase activating protein for Arf, putative
AmBRcl.3	LmxM.13	EuPathDB	gene	212850	213887	.	-	.	LmxM.13	1	613000	611	-0.936648	deleted	ID=LmxM.13.0720;description=oxidoreductase-like protein
AmBRcl.3	LmxM.13	EuPathDB	gene	214911	217394	.	-	.	LmxM.13	1	613000	611	-0.936648	deleted	ID=LmxM.13.0730;description=ubiquitin-like protein
AmBRcl.3	LmxM.13	EuPathDB	gene	218569	221553	.	-	.	LmxM.13	1	613000	611	-0.936648	deleted	ID=LmxM.13.0740;description=Calcium-activated chloride channel, putative
AmBRcl.3	LmxM.13	EuPathDB	gene	223144	223800	.	-	.	LmxM.13	1	613000	611	-0.936648	deleted	ID=LmxM.13.0750;description=hypothetical protein, conserved
AmBRcl.3	LmxM.13	EuPathDB	gene	224689	230832	.	-	.	LmxM.13	1	613000	611	-0.936648	deleted	ID=LmxM.13.0760;description=C2 domain containing protein, putative
AmBRcl.3	LmxM.13	EuPathDB	gene	231722	233380	.	-	.	LmxM.13	1	613000	611	-0.936648	deleted	ID=LmxM.13.0770;description=Dual specificity phosphatase, catalytic domain containing protein, putative
AmBRcl.3	LmxM.13	EuPathDB	gene	235058	236800	.	-	.	LmxM.13	1	613000	611	-0.936648	deleted	ID=LmxM.13.0780;description=protein kinase, putative
AmBRcl.3	LmxM.13	EuPathDB	gene	237519	239558	.	-	.	LmxM.13	1	613000	611	-0.936648	deleted	ID=LmxM.13.0790;description=hypothetical protein, conserved
AmBRcl.3	LmxM.13	EuPathDB	gene	240337	241011	.	-	.	LmxM.13	1	613000	611	-0.936648	deleted	ID=LmxM.13.0800;description=hypothetical protein, conserved
AmBRcl.3	LmxM.13	EuPathDB	gene	243469	251400	.	-	.	LmxM.13	1	613000	611	-0.936648	deleted	ID=LmxM.13.0810;description=hypothetical protein, conserved
AmBRcl.3	LmxM.13	EuPathDB	gene	252888	252945	.	+	.	LmxM.13	1	613000	611	-0.936648	deleted	ID=LmxM.13:ncRNA:rfamscan:252888-252945;description=unspecified product
AmBRcl.3	LmxM.13	EuPathDB	gene	253767	254513	.	-	.	LmxM.13	1	613000	611	-0.936648	deleted	ID=LmxM.13.0820;description=Complex1_LYR-like, putative
AmBRcl.3	LmxM.13	EuPathDB	gene	255547	259254	.	-	.	LmxM.13	1	613000	611	-0.936648	deleted	ID=LmxM.13.0830;description=hypothetical protein, conserved
AmBRcl.3	LmxM.13	EuPathDB	gene	259958	263386	.	-	.	LmxM.13	1	613000	611	-0.936648	deleted	ID=LmxM.13.0840;description=hypothetical protein, unknown function
AmBRcl.3	LmxM.13	EuPathDB	gene	265262	267871	.	-	.	LmxM.13	1	613000	611	-0.936648	deleted	ID=LmxM.13.0850;description=hypothetical protein, conserved
AmBRcl.3	LmxM.13	EuPathDB	gene	270035	271078	.	-	.	LmxM.13	1	613000	611	-0.936648	deleted	ID=LmxM.13.0860;description=hypothetical protein, conserved
AmBRcl.3	LmxM.13	EuPathDB	gene	272274	273860	.	-	.	LmxM.13	1	613000	611	-0.936648	deleted	ID=LmxM.13.0870;description=mitochondrial processing peptidase alpha subunit, putative
AmBRcl.3	LmxM.13	EuPathDB	gene	277899	279998	.	-	.	LmxM.13	1	613000	611	-0.936648	deleted	ID=LmxM.13.0880;description=hypothetical protein, conserved
AmBRcl.3	LmxM.13	EuPathDB	gene	280965	281999	.	-	.	LmxM.13	1	613000	611	-0.936648	deleted	ID=LmxM.13.0890;description=hypothetical protein, conserved
AmBRcl.3	LmxM.13	EuPathDB	gene	282798	284519	.	-	.	LmxM.13	1	613000	611	-0.936648	deleted	ID=LmxM.13.0900;description=hypothetical protein, conserved
AmBRcl.3	LmxM.13	EuPathDB	gene	285848	288310	.	-	.	LmxM.13	1	613000	611	-0.936648	deleted	ID=LmxM.13.0910;description=hypothetical protein, conserved
AmBRcl.3	LmxM.13	EuPathDB	gene	289632	294158	.	-	.	LmxM.13	1	613000	611	-0.936648	deleted	ID=LmxM.13.0920;description=hypothetical protein, conserved
AmBRcl.3	LmxM.13	EuPathDB	gene	294902	295729	.	-	.	LmxM.13	1	613000	611	-0.936648	deleted	ID=LmxM.13.0930;description=glycosyltransferase family-like protein
AmBRcl.3	LmxM.13	EuPathDB	gene	296620	298797	.	-	.	LmxM.13	1	613000	611	-0.936648	deleted	ID=LmxM.13.0940;description=N(2), N(2)-dimethylguanosine tRNA methyltransferase, putative
AmBRcl.3	LmxM.13	EuPathDB	gene	299719	301170	.	-	.	LmxM.13	1	613000	611	-0.936648	deleted	ID=LmxM.13.0950;description=actin-like protein, putative
AmBRcl.3	LmxM.13	EuPathDB	gene	301912	303585	.	-	.	LmxM.13	1	613000	611	-0.936648	deleted	ID=LmxM.13.0960;description=serine peptidase, Clan SJ, family S16, putative
AmBRcl.3	LmxM.13	EuPathDB	gene	304790	306604	.	-	.	LmxM.13	1	613000	611	-0.936648	deleted	ID=LmxM.13.0970;description=hypothetical protein, conserved
AmBRcl.3	LmxM.13	EuPathDB	gene	307684	312675	.	-	.	LmxM.13	1	613000	611	-0.936648	deleted	ID=LmxM.13.0980;description=amp deaminase-like protein
AmBRcl.3	LmxM.13	EuPathDB	gene	313535	315007	.	-	.	LmxM.13	1	613000	611	-0.936648	deleted	ID=LmxM.13.0990;description=hypothetical protein, conserved
AmBRcl.3	LmxM.13	EuPathDB	gene	315843	317231	.	-	.	LmxM.13	1	613000	611	-0.936648	deleted	ID=LmxM.13.1000;description=hypothetical protein, conserved
AmBRcl.3	LmxM.13	EuPathDB	gene	318041	319024	.	-	.	LmxM.13	1	613000	611	-0.936648	deleted	ID=LmxM.13.1010;description=hypothetical protein, conserved
AmBRcl.3	LmxM.13	EuPathDB	gene	320237	323881	.	-	.	LmxM.13	1	613000	611	-0.936648	deleted	ID=LmxM.13.1020;description=Cryptococcal mannosyltransferase 1, putative
AmBRcl.3	LmxM.13	EuPathDB	gene	324901	325992	.	-	.	LmxM.13	1	613000	611	-0.936648	deleted	ID=LmxM.13.1030;description=hypothetical protein, conserved
AmBRcl.3	LmxM.13	EuPathDB	gene	326740	332025	.	-	.	LmxM.13	1	613000	611	-0.936648	deleted	ID=LmxM.13.1040;description=subtilisin peptidase
AmBRcl.3	LmxM.13	EuPathDB	gene	333359	334063	.	-	.	LmxM.13	1	613000	611	-0.936648	deleted	ID=LmxM.13.1050;description=Dpy-30 motif containing protein, putative
AmBRcl.3	LmxM.13	EuPathDB	gene	335869	336795	.	-	.	LmxM.13	1	613000	611	-0.936648	deleted	ID=LmxM.13.1060;description=NADH-cytochrome b5 reductase, putative
AmBRcl.3	LmxM.13	EuPathDB	gene	337143	337227	.	-	.	LmxM.13	1	613000	611	-0.936648	deleted	ID=LmxM.13:ncRNA:rfamscan:337143-337227;description=unspecified product
AmBRcl.3	LmxM.13	EuPathDB	gene	339604	346011	.	-	.	LmxM.13	1	613000	611	-0.936648	deleted	ID=LmxM.13.1070;description=hypothetical protein, unknown function
AmBRcl.3	LmxM.13	EuPathDB	gene	346930	350967	.	-	.	LmxM.13	1	613000	611	-0.936648	deleted	ID=LmxM.13.1080;description=hypothetical protein, unknown function
AmBRcl.3	LmxM.13	EuPathDB	gene	354676	355992	.	-	.	LmxM.13	1	613000	611	-0.936648	deleted	ID=LmxM.13.1090;description=proteasome regulatory ATPase subunit 2, putative
AmBRcl.3	LmxM.13	EuPathDB	gene	357386	360613	.	-	.	LmxM.13	1	613000	611	-0.936648	deleted	ID=LmxM.13.1100;description=leucyl-tRNA synthetase, putative
AmBRcl.3	LmxM.13	EuPathDB	gene	362212	363762	.	-	.	LmxM.13	1	613000	611	-0.936648	deleted	ID=LmxM.13.1110;description=hypothetical protein, conserved
AmBRcl.3	LmxM.13	EuPathDB	gene	364977	365246	.	-	.	LmxM.13	1	613000	611	-0.936648	deleted	ID=LmxM.13.1120;description=DNA-directed RNA polymerase ii 8.2 Kd polypeptide, putative
AmBRcl.3	LmxM.13	EuPathDB	gene	366526	368301	.	-	.	LmxM.13	1	613000	611	-0.936648	deleted	ID=LmxM.13.1130;description=Uncharacterised ACR, YagE family COG1723, putative
AmBRcl.3	LmxM.13	EuPathDB	gene	369327	370538	.	-	.	LmxM.13	1	613000	611	-0.936648	deleted	ID=LmxM.13.1140;description=Alpha/beta hydrolase family, putative
AmBRcl.3	LmxM.13	EuPathDB	gene	371790	372752	.	-	.	LmxM.13	1	613000	611	-0.936648	deleted	ID=LmxM.13.1150;description=hypothetical protein, conserved
AmBRcl.3	LmxM.13	EuPathDB	gene	373490	374098	.	-	.	LmxM.13	1	613000	611	-0.936648	deleted	ID=LmxM.13.1160;description=calmodulin, putative
AmBRcl.3	LmxM.13	EuPathDB	gene	374644	374732	.	+	.	LmxM.13	1	613000	611	-0.936648	deleted	ID=LmxM.13:ncRNA:rfamscan:374644-374732;description=unspecified product
AmBRcl.3	LmxM.13	EuPathDB	gene	374657	374718	.	-	.	LmxM.13	1	613000	611	-0.936648	deleted	ID=LmxM.13:ncRNA:rfamscan:374657-374718;description=unspecified product
AmBRcl.3	LmxM.13	EuPathDB	gene	374841	376475	.	-	.	LmxM.13	1	613000	611	-0.936648	deleted	ID=LmxM.13.1170;description=hypothetical protein, conserved
AmBRcl.3	LmxM.13	EuPathDB	gene	377863	378219	.	-	.	LmxM.13	1	613000	611	-0.936648	deleted	ID=LmxM.13.1180;description=dynein light chain Tctex-type, putative
AmBRcl.3	LmxM.13	EuPathDB	gene	381039	383177	.	-	.	LmxM.13	1	613000	611	-0.936648	deleted	ID=LmxM.13.1190;description=adenylosuccinate synthetase, putative
AmBRcl.3	LmxM.13	EuPathDB	gene	385361	385918	.	-	.	LmxM.13	1	613000	611	-0.936648	deleted	ID=LmxM.13.1200;description=hypothetical protein, conserved
AmBRcl.3	LmxM.13	EuPathDB	gene	387775	387860	.	+	.	LmxM.13	1	613000	611	-0.936648	deleted	ID=LmxM.13:ncRNA:rfamscan:387775-387860;description=unspecified product
AmBRcl.3	LmxM.13	EuPathDB	gene	387775	387868	.	-	.	LmxM.13	1	613000	611	-0.936648	deleted	ID=LmxM.13:ncRNA:rfamscan:387775-387868;description=unspecified product
AmBRcl.3	LmxM.13	EuPathDB	gene	391789	393291	.	-	.	LmxM.13	1	613000	611	-0.936648	deleted	ID=LmxM.13.1210;description=nucleobase transporter
AmBRcl.3	LmxM.13	EuPathDB	gene	394765	396057	.	-	.	LmxM.13	1	613000	611	-0.936648	deleted	ID=LmxM.13.1220;description=40S ribosomal protein S4, putative
AmBRcl.3	LmxM.13	EuPathDB	gene	397422	398243	.	-	.	LmxM.13	1	613000	611	-0.936648	deleted	ID=LmxM.13.1230;description=40S ribosomal protein S4, putative
AmBRcl.3	LmxM.13	EuPathDB	gene	399574	401208	.	-	.	LmxM.13	1	613000	611	-0.936648	deleted	ID=LmxM.13.1240;description=Thiamin pyrophosphokinase, vitamin B1 binding domain containing protein, putative
AmBRcl.3	LmxM.13	EuPathDB	gene	402428	403204	.	-	.	LmxM.13	1	613000	611	-0.936648	deleted	ID=LmxM.13.1250;description=hypothetical protein, unknown function
AmBRcl.3	LmxM.13	EuPathDB	gene	404730	405320	.	-	.	LmxM.13	1	613000	611	-0.936648	deleted	ID=LmxM.13.1260;description=hypothetical protein, unknown function
AmBRcl.3	LmxM.13	EuPathDB	gene	408438	410864	.	-	.	LmxM.13	1	613000	611	-0.936648	deleted	ID=LmxM.13.1270;description=DNA/RNA non-specific endonuclease-like protein
AmBRcl.3	LmxM.13	EuPathDB	gene	413087	414070	.	-	.	LmxM.13	1	613000	611	-0.936648	deleted	ID=LmxM.13.1280;description=XPA-interacting protein, putative
AmBRcl.3	LmxM.13	EuPathDB	gene	415427	418195	.	-	.	LmxM.13	1	613000	611	-0.936648	deleted	ID=LmxM.13.1290;description=hypothetical protein, conserved
AmBRcl.3	LmxM.13	EuPathDB	gene	419803	420393	.	-	.	LmxM.13	1	613000	611	-0.936648	deleted	ID=LmxM.13.1300;description=Complex 1 protein (LYR family), putative
AmBRcl.3	LmxM.13	EuPathDB	gene	420927	421023	.	+	.	LmxM.13	1	613000	611	-0.936648	deleted	ID=LmxM.13:ncRNA:rfamscan:420927-421023;description=unspecified product
AmBRcl.3	LmxM.13	EuPathDB	gene	420930	421020	.	-	.	LmxM.13	1	613000	611	-0.936648	deleted	ID=LmxM.13:ncRNA:rfamscan:420930-421020;description=unspecified product
AmBRcl.3	LmxM.13	EuPathDB	gene	423266	424513	.	-	.	LmxM.13	1	613000	611	-0.936648	deleted	ID=LmxM.13.1310;description=hypothetical protein, unknown function
AmBRcl.3	LmxM.13	EuPathDB	gene	427545	428942	.	-	.	LmxM.13	1	613000	611	-0.936648	deleted	ID=LmxM.13.1320;description=hypothetical protein, conserved
AmBRcl.3	LmxM.13	EuPathDB	gene	430797	432287	.	-	.	LmxM.13	1	613000	611	-0.936648	deleted	ID=LmxM.13.1330;description=hypothetical protein, conserved
AmBRcl.3	LmxM.13	EuPathDB	gene	433687	437724	.	-	.	LmxM.13	1	613000	611	-0.936648	deleted	ID=LmxM.13.1340;description=hypothetical protein, conserved
AmBRcl.3	LmxM.13	EuPathDB	gene	439332	442793	.	-	.	LmxM.13	1	613000	611	-0.936648	deleted	ID=LmxM.13.1350;description=AAA domain/Dpy-30 motif containing protein, putative
AmBRcl.3	LmxM.13	EuPathDB	gene	444312	446825	.	-	.	LmxM.13	1	613000	611	-0.936648	deleted	ID=LmxM.13.1360;description=hypothetical protein, conserved
AmBRcl.3	LmxM.13	EuPathDB	gene	448926	451019	.	-	.	LmxM.13	1	613000	611	-0.936648	deleted	ID=LmxM.13.1370;description=Sin-like protein conserved region, putative
AmBRcl.3	LmxM.13	EuPathDB	gene	452031	453800	.	-	.	LmxM.13	1	613000	611	-0.936648	deleted	ID=LmxM.13.1380;description=endomembrane protein, putative
AmBRcl.3	LmxM.13	EuPathDB	gene	455629	456837	.	-	.	LmxM.13	1	613000	611	-0.936648	deleted	ID=LmxM.13.1390;description=Beta-lactamase superfamily domain containing protein, putative
AmBRcl.3	LmxM.13	EuPathDB	gene	457672	459768	.	-	.	LmxM.13	1	613000	611	-0.936648	deleted	ID=LmxM.13.1400;description=hypothetical protein, conserved
AmBRcl.3	LmxM.13	EuPathDB	gene	463095	466847	.	-	.	LmxM.13	1	613000	611	-0.936648	deleted	ID=LmxM.13.1410;description=hypothetical protein, unknown function
AmBRcl.3	LmxM.13	EuPathDB	gene	471671	472411	.	-	.	LmxM.13	1	613000	611	-0.936648	deleted	ID=LmxM.13.1420;description=hypothetical protein, conserved
AmBRcl.3	LmxM.13	EuPathDB	gene	474564	476465	.	-	.	LmxM.13	1	613000	611	-0.936648	deleted	ID=LmxM.13.1430;description=Leucine Rich repeats (2 copies), putative
AmBRcl.3	LmxM.13	EuPathDB	gene	476977	480852	.	-	.	LmxM.13	1	613000	611	-0.936648	deleted	ID=LmxM.13.1440;description=hypothetical protein, conserved
AmBRcl.3	LmxM.13	EuPathDB	gene	482668	483321	.	-	.	LmxM.13	1	613000	611	-0.936648	deleted	ID=LmxM.13.1450;description=EF hand-like protein
AmBRcl.3	LmxM.13	EuPathDB	gene	484598	485302	.	-	.	LmxM.13	1	613000	611	-0.936648	deleted	ID=LmxM.13.1460;description=programmed cell death 6 protein-like protein
AmBRcl.3	LmxM.13	EuPathDB	gene	486209	503041	.	-	.	LmxM.13	1	613000	611	-0.936648	deleted	ID=LmxM.13.1470;description=SPRY domain/HECT-domain (ubiquitin-transferase), putative
AmBRcl.3	LmxM.13	EuPathDB	gene	505363	505839	.	-	.	LmxM.13	1	613000	611	-0.936648	deleted	ID=LmxM.13.1480;description=Ran-binding protein 1, putative
AmBRcl.3	LmxM.13	EuPathDB	gene	506571	508886	.	-	.	LmxM.13	1	613000	611	-0.936648	deleted	ID=LmxM.13.1490;description=hypothetical protein, conserved
AmBRcl.3	LmxM.13	EuPathDB	gene	510325	513447	.	-	.	LmxM.13	1	613000	611	-0.936648	deleted	ID=LmxM.13.1500;description=PIN domain containing protein, putative
AmBRcl.3	LmxM.13	EuPathDB	gene	518464	519762	.	-	.	LmxM.13	1	613000	611	-0.936648	deleted	ID=LmxM.13.1510;description=phosphoprotein phosphatase, putative
AmBRcl.3	LmxM.13	EuPathDB	gene	522297	525134	.	-	.	LmxM.13	1	613000	611	-0.936648	deleted	ID=LmxM.13.1520;description=ATPase family associated with various cellular activities (AAA), putative
AmBRcl.3	LmxM.13	EuPathDB	gene	528259	531573	.	-	.	LmxM.13	1	613000	611	-0.936648	deleted	ID=LmxM.13.1530;description=phospholipid-transporting ATPase 1-like protein
AmBRcl.3	LmxM.13	EuPathDB	gene	533313	534773	.	-	.	LmxM.13	1	613000	611	-0.936648	deleted	ID=LmxM.13.1540;description=hypothetical protein, unknown function
AmBRcl.3	LmxM.13	EuPathDB	gene	536701	540249	.	-	.	LmxM.13	1	613000	611	-0.936648	deleted	ID=LmxM.13.1550;description=hypothetical protein, conserved
AmBRcl.3	LmxM.13	EuPathDB	gene	541427	542512	.	-	.	LmxM.13	1	613000	611	-0.936648	deleted	ID=LmxM.13.1560;description=ras-family member, GTP-binding protein, putative
AmBRcl.3	LmxM.13	EuPathDB	gene	544341	546107	.	-	.	LmxM.13	1	613000	611	-0.936648	deleted	ID=LmxM.13.1570;description=phosphoprotein phosphatase-like protein
AmBRcl.3	LmxM.13	EuPathDB	gene	553439	553855	.	-	.	LmxM.13	1	613000	611	-0.936648	deleted	ID=LmxM.13.1580;description=ubiquitin-conjugating enzyme, putative
AmBRcl.3	LmxM.13	EuPathDB	gene	556465	558717	.	-	.	LmxM.13	1	613000	611	-0.936648	deleted	ID=LmxM.13.1590;description=Spindle assembly abnormal 4
AmBRcl.3	LmxM.13	EuPathDB	gene	560186	563824	.	-	.	LmxM.13	1	613000	611	-0.936648	deleted	ID=LmxM.13.1600;description=hypothetical protein, conserved
AmBRcl.3	LmxM.13	EuPathDB	gene	567145	569319	.	-	.	LmxM.13	1	613000	611	-0.936648	deleted	ID=LmxM.13.1610;description=Kinesin-13 5, putative
AmBRcl.3	LmxM.13	EuPathDB	gene	571619	573328	.	-	.	LmxM.13	1	613000	611	-0.936648	deleted	ID=LmxM.13.1620;description=squalene monooxygenase-like protein
AmBRcl.3	LmxM.13	EuPathDB	gene	575436	580175	.	-	.	LmxM.13	1	613000	611	-0.936648	deleted	ID=LmxM.13.1630;description=mitochondrial DNA polymerase I protein D, putative
AmBRcl.3	LmxM.13	EuPathDB	gene	581597	583336	.	-	.	LmxM.13	1	613000	611	-0.936648	deleted	ID=LmxM.13.1640;description=mitogen-activated protein kinase, putative
AmBRcl.3	LmxM.13	EuPathDB	gene	585022	599025	.	-	.	LmxM.13	1	613000	611	-0.936648	deleted	ID=LmxM.13.1650;description=dynein heavy chain, putative
AmBRcl.3	LmxM.13	EuPathDB	gene	600107	601723	.	-	.	LmxM.13	1	613000	611	-0.936648	deleted	ID=LmxM.13.1660;description=chaperonin TCP20, putative
AmBRcl.3	LmxM.13	EuPathDB	gene	602217	602537	.	-	.	LmxM.13	1	613000	611	-0.936648	deleted	ID=LmxM.13.1670;description=60S ribosomal protein L44, putative
AmBRcl.3	LmxM.13	EuPathDB	gene	603254	604072	.	-	.	LmxM.13	1	613000	611	-0.936648	deleted	ID=LmxM.13.1680;description=pyrroline-5-carboxylate reductase
AmBRcl.3	LmxM.13	EuPathDB	gene	605905	607716	.	+	.	LmxM.13	1	613000	611	-0.936648	deleted	ID=LmxM.13.1690;description=Protein Associated with Differentiation, putative
AmBRcl.3	LmxM.13	EuPathDB	gene	609381	610769	.	+	.	LmxM.13	1	613000	611	-0.936648	deleted	ID=LmxM.13.1700;description=hypothetical protein, unknown function
AmBRcl.8	LmxM.13	EuPathDB	gene	536701	540249	.	-	.	LmxM.13	536001	613000	77	-0.928434	deleted	ID=LmxM.13.1550;description=hypothetical protein, conserved
AmBRcl.8	LmxM.13	EuPathDB	gene	541427	542512	.	-	.	LmxM.13	536001	613000	77	-0.928434	deleted	ID=LmxM.13.1560;description=ras-family member, GTP-binding protein, putative
AmBRcl.8	LmxM.13	EuPathDB	gene	544341	546107	.	-	.	LmxM.13	536001	613000	77	-0.928434	deleted	ID=LmxM.13.1570;description=phosphoprotein phosphatase-like protein
AmBRcl.8	LmxM.13	EuPathDB	gene	553439	553855	.	-	.	LmxM.13	536001	613000	77	-0.928434	deleted	ID=LmxM.13.1580;description=ubiquitin-conjugating enzyme, putative
AmBRcl.8	LmxM.13	EuPathDB	gene	556465	558717	.	-	.	LmxM.13	536001	613000	77	-0.928434	deleted	ID=LmxM.13.1590;description=Spindle assembly abnormal 4
AmBRcl.8	LmxM.13	EuPathDB	gene	560186	563824	.	-	.	LmxM.13	536001	613000	77	-0.928434	deleted	ID=LmxM.13.1600;description=hypothetical protein, conserved
AmBRcl.8	LmxM.13	EuPathDB	gene	567145	569319	.	-	.	LmxM.13	536001	613000	77	-0.928434	deleted	ID=LmxM.13.1610;description=Kinesin-13 5, putative
AmBRcl.8	LmxM.13	EuPathDB	gene	571619	573328	.	-	.	LmxM.13	536001	613000	77	-0.928434	deleted	ID=LmxM.13.1620;description=squalene monooxygenase-like protein
AmBRcl.8	LmxM.13	EuPathDB	gene	575436	580175	.	-	.	LmxM.13	536001	613000	77	-0.928434	deleted	ID=LmxM.13.1630;description=mitochondrial DNA polymerase I protein D, putative
AmBRcl.8	LmxM.13	EuPathDB	gene	581597	583336	.	-	.	LmxM.13	536001	613000	77	-0.928434	deleted	ID=LmxM.13.1640;description=mitogen-activated protein kinase, putative
AmBRcl.8	LmxM.13	EuPathDB	gene	585022	599025	.	-	.	LmxM.13	536001	613000	77	-0.928434	deleted	ID=LmxM.13.1650;description=dynein heavy chain, putative
AmBRcl.8	LmxM.13	EuPathDB	gene	600107	601723	.	-	.	LmxM.13	536001	613000	77	-0.928434	deleted	ID=LmxM.13.1660;description=chaperonin TCP20, putative
AmBRcl.8	LmxM.13	EuPathDB	gene	602217	602537	.	-	.	LmxM.13	536001	613000	77	-0.928434	deleted	ID=LmxM.13.1670;description=60S ribosomal protein L44, putative
AmBRcl.8	LmxM.13	EuPathDB	gene	603254	604072	.	-	.	LmxM.13	536001	613000	77	-0.928434	deleted	ID=LmxM.13.1680;description=pyrroline-5-carboxylate reductase
AmBRcl.8	LmxM.13	EuPathDB	gene	605905	607716	.	+	.	LmxM.13	536001	613000	77	-0.928434	deleted	ID=LmxM.13.1690;description=Protein Associated with Differentiation, putative
AmBRcl.8	LmxM.13	EuPathDB	gene	609381	610769	.	+	.	LmxM.13	536001	613000	77	-0.928434	deleted	ID=LmxM.13.1700;description=hypothetical protein, unknown function
AmBRcl.8	LmxM.13	EuPathDB	gene	2472	4424	.	-	.	LmxM.13	1	527000	525	-0.926009	deleted	ID=LmxM.13.0010;description=hypothetical protein, conserved
AmBRcl.8	LmxM.13	EuPathDB	gene	6022	7191	.	-	.	LmxM.13	1	527000	525	-0.926009	deleted	ID=LmxM.13.0020;description=cis-prenyltransferase-like protein
AmBRcl.8	LmxM.13	EuPathDB	gene	7805	8410	.	-	.	LmxM.13	1	527000	525	-0.926009	deleted	ID=LmxM.13.0030;description=hypothetical protein, conserved
AmBRcl.8	LmxM.13	EuPathDB	gene	9231	10115	.	-	.	LmxM.13	1	527000	525	-0.926009	deleted	ID=LmxM.13.0040;description=hypothetical protein, conserved
AmBRcl.8	LmxM.13	EuPathDB	gene	10823	11629	.	-	.	LmxM.13	1	527000	525	-0.926009	deleted	ID=LmxM.13.0050;description=ribonuclease HII, putative
AmBRcl.8	LmxM.13	EuPathDB	gene	12452	13633	.	-	.	LmxM.13	1	527000	525	-0.926009	deleted	ID=LmxM.13.0060;description=hypothetical protein, conserved
AmBRcl.8	LmxM.13	EuPathDB	gene	14708	15298	.	-	.	LmxM.13	1	527000	525	-0.926009	deleted	ID=LmxM.13.0070;description=hypothetical protein, unknown function
AmBRcl.8	LmxM.13	EuPathDB	gene	16066	20355	.	-	.	LmxM.13	1	527000	525	-0.926009	deleted	ID=LmxM.13.0080;description=mitochondrial DNA polymerase I protein B, putative
AmBRcl.8	LmxM.13	EuPathDB	gene	23895	25406	.	-	.	LmxM.13	1	527000	525	-0.926009	deleted	ID=LmxM.13.0090;description=metallo-peptidase, Clan MA(E) Family M32
AmBRcl.8	LmxM.13	EuPathDB	gene	29246	31108	.	-	.	LmxM.13	1	527000	525	-0.926009	deleted	ID=LmxM.13.0100;description=hypothetical protein, unknown function
AmBRcl.8	LmxM.13	EuPathDB	gene	31606	32664	.	-	.	LmxM.13	1	527000	525	-0.926009	deleted	ID=LmxM.13.0110;description=SURF1 family, putative
AmBRcl.8	LmxM.13	EuPathDB	gene	33874	34233	.	-	.	LmxM.13	1	527000	525	-0.926009	deleted	ID=LmxM.13.0120;description=hypothetical protein, conserved
AmBRcl.8	LmxM.13	EuPathDB	gene	38756	40936	.	-	.	LmxM.13	1	527000	525	-0.926009	deleted	ID=LmxM.13.0130;description=Kinesin-13 2
AmBRcl.8	LmxM.13	EuPathDB	gene	42045	42605	.	-	.	LmxM.13	1	527000	525	-0.926009	deleted	ID=LmxM.13.0140;description=hypothetical protein, conserved
AmBRcl.8	LmxM.13	EuPathDB	gene	43454	44875	.	-	.	LmxM.13	1	527000	525	-0.926009	deleted	ID=LmxM.13.0150;description=hypothetical protein, conserved
AmBRcl.8	LmxM.13	EuPathDB	gene	46959	48470	.	-	.	LmxM.13	1	527000	525	-0.926009	deleted	ID=LmxM.13.0160;description=protein kinase A regulatory subunit
AmBRcl.8	LmxM.13	EuPathDB	gene	49386	51257	.	-	.	LmxM.13	1	527000	525	-0.926009	deleted	ID=LmxM.13.0170;description=MOZ/SAS family acetyltransferase, putative
AmBRcl.8	LmxM.13	EuPathDB	gene	51726	53117	.	-	.	LmxM.13	1	527000	525	-0.926009	deleted	ID=LmxM.13.0180;description=Tetratricopeptide repeat, putative
AmBRcl.8	LmxM.13	EuPathDB	gene	57695	58441	.	-	.	LmxM.13	1	527000	525	-0.926009	deleted	ID=LmxM.13.0190;description=hypothetical protein, unknown function
AmBRcl.8	LmxM.13	EuPathDB	gene	61731	64016	.	-	.	LmxM.13	1	527000	525	-0.926009	deleted	ID=LmxM.13.0200;description=Lipase (class 3), putative
AmBRcl.8	LmxM.13	EuPathDB	gene	66743	68746	.	-	.	LmxM.13	1	527000	525	-0.926009	deleted	ID=LmxM.13.0210;description=Triglyceride lipase, putative
AmBRcl.8	LmxM.13	EuPathDB	gene	70330	70965	.	-	.	LmxM.13	1	527000	525	-0.926009	deleted	ID=LmxM.13.0220;description=ras-related protein RAB5B, putative
AmBRcl.8	LmxM.13	EuPathDB	gene	72584	73849	.	-	.	LmxM.13	1	527000	525	-0.926009	deleted	ID=LmxM.13.0230;description=zinc-RING finger domain containing protein, putative
AmBRcl.8	LmxM.13	EuPathDB	gene	75428	76351	.	-	.	LmxM.13	1	527000	525	-0.926009	deleted	ID=LmxM.13.0240;description=Domain of unknown function (DUF4200), putative
AmBRcl.8	LmxM.13	EuPathDB	gene	78695	80296	.	-	.	LmxM.13	1	527000	525	-0.926009	deleted	ID=LmxM.13.0250;description=Nucleoporin NUP48
AmBRcl.8	LmxM.13	EuPathDB	gene	80807	81589	.	-	.	LmxM.13	1	527000	525	-0.926009	deleted	ID=LmxM.13.0260;description=N-acetyltransferase subunit ARD1, putative
AmBRcl.8	LmxM.13	EuPathDB	gene	83843	89083	.	-	.	LmxM.13	1	527000	525	-0.926009	deleted	ID=LmxM.13.0270;description=hypothetical protein, conserved
AmBRcl.8	LmxM.13	EuPathDB	gene	90325	91971	.	-	.	LmxM.13	1	527000	525	-0.926009	deleted	ID=LmxM.13.0280;description=alpha tubulin
AmBRcl.8	LmxM.13	EuPathDB	gene	93414	95060	.	-	.	LmxM.13	1	527000	525	-0.926009	deleted	ID=LmxM.13.0390;description=alpha tubulin
AmBRcl.8	LmxM.13	EuPathDB	gene	95447	101521	.	-	.	LmxM.13	1	527000	525	-0.926009	deleted	ID=LmxM.13.0400;description=Sister chromatid cohesion C-terminus, putative
AmBRcl.8	LmxM.13	EuPathDB	gene	102733	106029	.	-	.	LmxM.13	1	527000	525	-0.926009	deleted	ID=LmxM.13.0410;description=hypothetical protein, conserved
AmBRcl.8	LmxM.13	EuPathDB	gene	106561	108570	.	-	.	LmxM.13	1	527000	525	-0.926009	deleted	ID=LmxM.13.0420;description=long-chain-fatty-acid-CoA ligase, putative
AmBRcl.8	LmxM.13	EuPathDB	gene	109559	111349	.	-	.	LmxM.13	1	527000	525	-0.926009	deleted	ID=LmxM.13.0430;description=Flagellar radial spoke protein 4/6
AmBRcl.8	LmxM.13	EuPathDB	gene	113427	116699	.	-	.	LmxM.13	1	527000	525	-0.926009	deleted	ID=LmxM.13.0440;description=mitogen-activated protein kinase kinase 2
AmBRcl.8	LmxM.13	EuPathDB	gene	118576	118941	.	-	.	LmxM.13	1	527000	525	-0.926009	deleted	ID=LmxM.13.0450;description=ALBA-domain protein 1
AmBRcl.8	LmxM.13	EuPathDB	gene	124013	125506	.	+	.	LmxM.13	1	527000	525	-0.926009	deleted	ID=LmxM.13.0460;description=hypothetical protein, conserved
AmBRcl.8	LmxM.13	EuPathDB	gene	127100	128578	.	+	.	LmxM.13	1	527000	525	-0.926009	deleted	ID=LmxM.13.0470;description=hypothetical protein, conserved
AmBRcl.8	LmxM.13	EuPathDB	gene	129460	131574	.	+	.	LmxM.13	1	527000	525	-0.926009	deleted	ID=LmxM.13.0480;description=TATA element modulatory factor 1 TATA binding, putative
AmBRcl.8	LmxM.13	EuPathDB	gene	133284	134507	.	+	.	LmxM.13	1	527000	525	-0.926009	deleted	ID=LmxM.13.0490;description=Histidine phosphatase superfamily (branch 1), putative
AmBRcl.8	LmxM.13	EuPathDB	gene	137002	142959	.	+	.	LmxM.13	1	527000	525	-0.926009	deleted	ID=LmxM.13.0500;description=ATP-dependent RNA helicase, putative
AmBRcl.8	LmxM.13	EuPathDB	gene	143789	144538	.	+	.	LmxM.13	1	527000	525	-0.926009	deleted	ID=LmxM.13.0510;description=hypothetical protein, conserved
AmBRcl.8	LmxM.13	EuPathDB	gene	145172	146008	.	+	.	LmxM.13	1	527000	525	-0.926009	deleted	ID=LmxM.13.0520;description=Protein of unknown function (DUF1014), putative
AmBRcl.8	LmxM.13	EuPathDB	gene	146707	150414	.	+	.	LmxM.13	1	527000	525	-0.926009	deleted	ID=LmxM.13.0530;description=hypothetical protein, conserved
AmBRcl.8	LmxM.13	EuPathDB	gene	151215	151811	.	+	.	LmxM.13	1	527000	525	-0.926009	deleted	ID=LmxM.13.0540;description=hypothetical protein, conserved
AmBRcl.8	LmxM.13	EuPathDB	gene	152720	154720	.	+	.	LmxM.13	1	527000	525	-0.926009	deleted	ID=LmxM.13.0550;description=Uncharacterized ACR, COG1678, putative
AmBRcl.8	LmxM.13	EuPathDB	gene	155860	156456	.	+	.	LmxM.13	1	527000	525	-0.926009	deleted	ID=LmxM.13.0560;description=60S ribosomal protein L18, putative
AmBRcl.8	LmxM.13	EuPathDB	gene	157680	158105	.	+	.	LmxM.13	1	527000	525	-0.926009	deleted	ID=LmxM.13.0570;description=40S ribosomal protein S12, putative
AmBRcl.8	LmxM.13	EuPathDB	gene	161774	166435	.	+	.	LmxM.13	1	527000	525	-0.926009	deleted	ID=LmxM.13.0580;description=hypothetical protein, conserved
AmBRcl.8	LmxM.13	EuPathDB	gene	167479	168456	.	+	.	LmxM.13	1	527000	525	-0.926009	deleted	ID=LmxM.13.0590;description=hypothetical protein, conserved
AmBRcl.8	LmxM.13	EuPathDB	gene	169282	170289	.	+	.	LmxM.13	1	527000	525	-0.926009	deleted	ID=LmxM.13.0600;description=Protein of unknown function, DUF607, putative
AmBRcl.8	LmxM.13	EuPathDB	gene	171370	172176	.	+	.	LmxM.13	1	527000	525	-0.926009	deleted	ID=LmxM.13.0610;description=actyltransferase-like protein
AmBRcl.8	LmxM.13	EuPathDB	gene	174338	175609	.	+	.	LmxM.13	1	527000	525	-0.926009	deleted	ID=LmxM.13.0620;description=hypothetical protein, conserved
AmBRcl.8	LmxM.13	EuPathDB	gene	177277	178176	.	+	.	LmxM.13	1	527000	525	-0.926009	deleted	ID=LmxM.13.0630;description=hypothetical protein, conserved
AmBRcl.8	LmxM.13	EuPathDB	gene	178177	178280	.	+	.	LmxM.13	1	527000	525	-0.926009	deleted	ID=LmxM.13:ncRNA:rfamscan:178177-178280;description=unspecified product
AmBRcl.8	LmxM.13	EuPathDB	gene	178184	178291	.	-	.	LmxM.13	1	527000	525	-0.926009	deleted	ID=LmxM.13:ncRNA:rfamscan:178184-178291;description=unspecified product
AmBRcl.8	LmxM.13	EuPathDB	gene	180011	184021	.	+	.	LmxM.13	1	527000	525	-0.926009	deleted	ID=LmxM.13.0640;description=hypothetical protein, conserved
AmBRcl.8	LmxM.13	EuPathDB	gene	185171	186994	.	+	.	LmxM.13	1	527000	525	-0.926009	deleted	ID=LmxM.13.0650;description=hypothetical protein, conserved
AmBRcl.8	LmxM.13	EuPathDB	gene	188941	191055	.	+	.	LmxM.13	1	527000	525	-0.926009	deleted	ID=LmxM.13.0660;description=hypothetical protein, conserved
AmBRcl.8	LmxM.13	EuPathDB	gene	193103	194446	.	+	.	LmxM.13	1	527000	525	-0.926009	deleted	ID=LmxM.13.0670;description=mannose-specific lectin, putative
AmBRcl.8	LmxM.13	EuPathDB	gene	195238	196935	.	+	.	LmxM.13	1	527000	525	-0.926009	deleted	ID=LmxM.13.0680;description=Metallopeptidase family M24, putative
AmBRcl.8	LmxM.13	EuPathDB	gene	198807	201671	.	+	.	LmxM.13	1	527000	525	-0.926009	deleted	ID=LmxM.13.0690;description=PSP1 C-terminal conserved region, putative
AmBRcl.8	LmxM.13	EuPathDB	gene	204987	209243	.	+	.	LmxM.13	1	527000	525	-0.926009	deleted	ID=LmxM.13.0700;description=kinesin, putative
AmBRcl.8	LmxM.13	EuPathDB	gene	210508	211830	.	-	.	LmxM.13	1	527000	525	-0.926009	deleted	ID=LmxM.13.0710;description=Putative GTPase activating protein for Arf, putative
AmBRcl.8	LmxM.13	EuPathDB	gene	212850	213887	.	-	.	LmxM.13	1	527000	525	-0.926009	deleted	ID=LmxM.13.0720;description=oxidoreductase-like protein
AmBRcl.8	LmxM.13	EuPathDB	gene	214911	217394	.	-	.	LmxM.13	1	527000	525	-0.926009	deleted	ID=LmxM.13.0730;description=ubiquitin-like protein
AmBRcl.8	LmxM.13	EuPathDB	gene	218569	221553	.	-	.	LmxM.13	1	527000	525	-0.926009	deleted	ID=LmxM.13.0740;description=Calcium-activated chloride channel, putative
AmBRcl.8	LmxM.13	EuPathDB	gene	223144	223800	.	-	.	LmxM.13	1	527000	525	-0.926009	deleted	ID=LmxM.13.0750;description=hypothetical protein, conserved
AmBRcl.8	LmxM.13	EuPathDB	gene	224689	230832	.	-	.	LmxM.13	1	527000	525	-0.926009	deleted	ID=LmxM.13.0760;description=C2 domain containing protein, putative
AmBRcl.8	LmxM.13	EuPathDB	gene	231722	233380	.	-	.	LmxM.13	1	527000	525	-0.926009	deleted	ID=LmxM.13.0770;description=Dual specificity phosphatase, catalytic domain containing protein, putative
AmBRcl.8	LmxM.13	EuPathDB	gene	235058	236800	.	-	.	LmxM.13	1	527000	525	-0.926009	deleted	ID=LmxM.13.0780;description=protein kinase, putative
AmBRcl.8	LmxM.13	EuPathDB	gene	237519	239558	.	-	.	LmxM.13	1	527000	525	-0.926009	deleted	ID=LmxM.13.0790;description=hypothetical protein, conserved
AmBRcl.8	LmxM.13	EuPathDB	gene	240337	241011	.	-	.	LmxM.13	1	527000	525	-0.926009	deleted	ID=LmxM.13.0800;description=hypothetical protein, conserved
AmBRcl.8	LmxM.13	EuPathDB	gene	243469	251400	.	-	.	LmxM.13	1	527000	525	-0.926009	deleted	ID=LmxM.13.0810;description=hypothetical protein, conserved
AmBRcl.8	LmxM.13	EuPathDB	gene	252888	252945	.	+	.	LmxM.13	1	527000	525	-0.926009	deleted	ID=LmxM.13:ncRNA:rfamscan:252888-252945;description=unspecified product
AmBRcl.8	LmxM.13	EuPathDB	gene	253767	254513	.	-	.	LmxM.13	1	527000	525	-0.926009	deleted	ID=LmxM.13.0820;description=Complex1_LYR-like, putative
AmBRcl.8	LmxM.13	EuPathDB	gene	255547	259254	.	-	.	LmxM.13	1	527000	525	-0.926009	deleted	ID=LmxM.13.0830;description=hypothetical protein, conserved
AmBRcl.8	LmxM.13	EuPathDB	gene	259958	263386	.	-	.	LmxM.13	1	527000	525	-0.926009	deleted	ID=LmxM.13.0840;description=hypothetical protein, unknown function
AmBRcl.8	LmxM.13	EuPathDB	gene	265262	267871	.	-	.	LmxM.13	1	527000	525	-0.926009	deleted	ID=LmxM.13.0850;description=hypothetical protein, conserved
AmBRcl.8	LmxM.13	EuPathDB	gene	270035	271078	.	-	.	LmxM.13	1	527000	525	-0.926009	deleted	ID=LmxM.13.0860;description=hypothetical protein, conserved
AmBRcl.8	LmxM.13	EuPathDB	gene	272274	273860	.	-	.	LmxM.13	1	527000	525	-0.926009	deleted	ID=LmxM.13.0870;description=mitochondrial processing peptidase alpha subunit, putative
AmBRcl.8	LmxM.13	EuPathDB	gene	277899	279998	.	-	.	LmxM.13	1	527000	525	-0.926009	deleted	ID=LmxM.13.0880;description=hypothetical protein, conserved
AmBRcl.8	LmxM.13	EuPathDB	gene	280965	281999	.	-	.	LmxM.13	1	527000	525	-0.926009	deleted	ID=LmxM.13.0890;description=hypothetical protein, conserved
AmBRcl.8	LmxM.13	EuPathDB	gene	282798	284519	.	-	.	LmxM.13	1	527000	525	-0.926009	deleted	ID=LmxM.13.0900;description=hypothetical protein, conserved
AmBRcl.8	LmxM.13	EuPathDB	gene	285848	288310	.	-	.	LmxM.13	1	527000	525	-0.926009	deleted	ID=LmxM.13.0910;description=hypothetical protein, conserved
AmBRcl.8	LmxM.13	EuPathDB	gene	289632	294158	.	-	.	LmxM.13	1	527000	525	-0.926009	deleted	ID=LmxM.13.0920;description=hypothetical protein, conserved
AmBRcl.8	LmxM.13	EuPathDB	gene	294902	295729	.	-	.	LmxM.13	1	527000	525	-0.926009	deleted	ID=LmxM.13.0930;description=glycosyltransferase family-like protein
AmBRcl.8	LmxM.13	EuPathDB	gene	296620	298797	.	-	.	LmxM.13	1	527000	525	-0.926009	deleted	ID=LmxM.13.0940;description=N(2), N(2)-dimethylguanosine tRNA methyltransferase, putative
AmBRcl.8	LmxM.13	EuPathDB	gene	299719	301170	.	-	.	LmxM.13	1	527000	525	-0.926009	deleted	ID=LmxM.13.0950;description=actin-like protein, putative
AmBRcl.8	LmxM.13	EuPathDB	gene	301912	303585	.	-	.	LmxM.13	1	527000	525	-0.926009	deleted	ID=LmxM.13.0960;description=serine peptidase, Clan SJ, family S16, putative
AmBRcl.8	LmxM.13	EuPathDB	gene	304790	306604	.	-	.	LmxM.13	1	527000	525	-0.926009	deleted	ID=LmxM.13.0970;description=hypothetical protein, conserved
AmBRcl.8	LmxM.13	EuPathDB	gene	307684	312675	.	-	.	LmxM.13	1	527000	525	-0.926009	deleted	ID=LmxM.13.0980;description=amp deaminase-like protein
AmBRcl.8	LmxM.13	EuPathDB	gene	313535	315007	.	-	.	LmxM.13	1	527000	525	-0.926009	deleted	ID=LmxM.13.0990;description=hypothetical protein, conserved
AmBRcl.8	LmxM.13	EuPathDB	gene	315843	317231	.	-	.	LmxM.13	1	527000	525	-0.926009	deleted	ID=LmxM.13.1000;description=hypothetical protein, conserved
AmBRcl.8	LmxM.13	EuPathDB	gene	318041	319024	.	-	.	LmxM.13	1	527000	525	-0.926009	deleted	ID=LmxM.13.1010;description=hypothetical protein, conserved
AmBRcl.8	LmxM.13	EuPathDB	gene	320237	323881	.	-	.	LmxM.13	1	527000	525	-0.926009	deleted	ID=LmxM.13.1020;description=Cryptococcal mannosyltransferase 1, putative
AmBRcl.8	LmxM.13	EuPathDB	gene	324901	325992	.	-	.	LmxM.13	1	527000	525	-0.926009	deleted	ID=LmxM.13.1030;description=hypothetical protein, conserved
AmBRcl.8	LmxM.13	EuPathDB	gene	326740	332025	.	-	.	LmxM.13	1	527000	525	-0.926009	deleted	ID=LmxM.13.1040;description=subtilisin peptidase
AmBRcl.8	LmxM.13	EuPathDB	gene	333359	334063	.	-	.	LmxM.13	1	527000	525	-0.926009	deleted	ID=LmxM.13.1050;description=Dpy-30 motif containing protein, putative
AmBRcl.8	LmxM.13	EuPathDB	gene	335869	336795	.	-	.	LmxM.13	1	527000	525	-0.926009	deleted	ID=LmxM.13.1060;description=NADH-cytochrome b5 reductase, putative
AmBRcl.8	LmxM.13	EuPathDB	gene	337143	337227	.	-	.	LmxM.13	1	527000	525	-0.926009	deleted	ID=LmxM.13:ncRNA:rfamscan:337143-337227;description=unspecified product
AmBRcl.8	LmxM.13	EuPathDB	gene	339604	346011	.	-	.	LmxM.13	1	527000	525	-0.926009	deleted	ID=LmxM.13.1070;description=hypothetical protein, unknown function
AmBRcl.8	LmxM.13	EuPathDB	gene	346930	350967	.	-	.	LmxM.13	1	527000	525	-0.926009	deleted	ID=LmxM.13.1080;description=hypothetical protein, unknown function
AmBRcl.8	LmxM.13	EuPathDB	gene	354676	355992	.	-	.	LmxM.13	1	527000	525	-0.926009	deleted	ID=LmxM.13.1090;description=proteasome regulatory ATPase subunit 2, putative
AmBRcl.8	LmxM.13	EuPathDB	gene	357386	360613	.	-	.	LmxM.13	1	527000	525	-0.926009	deleted	ID=LmxM.13.1100;description=leucyl-tRNA synthetase, putative
AmBRcl.8	LmxM.13	EuPathDB	gene	362212	363762	.	-	.	LmxM.13	1	527000	525	-0.926009	deleted	ID=LmxM.13.1110;description=hypothetical protein, conserved
AmBRcl.8	LmxM.13	EuPathDB	gene	364977	365246	.	-	.	LmxM.13	1	527000	525	-0.926009	deleted	ID=LmxM.13.1120;description=DNA-directed RNA polymerase ii 8.2 Kd polypeptide, putative
AmBRcl.8	LmxM.13	EuPathDB	gene	366526	368301	.	-	.	LmxM.13	1	527000	525	-0.926009	deleted	ID=LmxM.13.1130;description=Uncharacterised ACR, YagE family COG1723, putative
AmBRcl.8	LmxM.13	EuPathDB	gene	369327	370538	.	-	.	LmxM.13	1	527000	525	-0.926009	deleted	ID=LmxM.13.1140;description=Alpha/beta hydrolase family, putative
AmBRcl.8	LmxM.13	EuPathDB	gene	371790	372752	.	-	.	LmxM.13	1	527000	525	-0.926009	deleted	ID=LmxM.13.1150;description=hypothetical protein, conserved
AmBRcl.8	LmxM.13	EuPathDB	gene	373490	374098	.	-	.	LmxM.13	1	527000	525	-0.926009	deleted	ID=LmxM.13.1160;description=calmodulin, putative
AmBRcl.8	LmxM.13	EuPathDB	gene	374644	374732	.	+	.	LmxM.13	1	527000	525	-0.926009	deleted	ID=LmxM.13:ncRNA:rfamscan:374644-374732;description=unspecified product
AmBRcl.8	LmxM.13	EuPathDB	gene	374657	374718	.	-	.	LmxM.13	1	527000	525	-0.926009	deleted	ID=LmxM.13:ncRNA:rfamscan:374657-374718;description=unspecified product
AmBRcl.8	LmxM.13	EuPathDB	gene	374841	376475	.	-	.	LmxM.13	1	527000	525	-0.926009	deleted	ID=LmxM.13.1170;description=hypothetical protein, conserved
AmBRcl.8	LmxM.13	EuPathDB	gene	377863	378219	.	-	.	LmxM.13	1	527000	525	-0.926009	deleted	ID=LmxM.13.1180;description=dynein light chain Tctex-type, putative
AmBRcl.8	LmxM.13	EuPathDB	gene	381039	383177	.	-	.	LmxM.13	1	527000	525	-0.926009	deleted	ID=LmxM.13.1190;description=adenylosuccinate synthetase, putative
AmBRcl.8	LmxM.13	EuPathDB	gene	385361	385918	.	-	.	LmxM.13	1	527000	525	-0.926009	deleted	ID=LmxM.13.1200;description=hypothetical protein, conserved
AmBRcl.8	LmxM.13	EuPathDB	gene	387775	387860	.	+	.	LmxM.13	1	527000	525	-0.926009	deleted	ID=LmxM.13:ncRNA:rfamscan:387775-387860;description=unspecified product
AmBRcl.8	LmxM.13	EuPathDB	gene	387775	387868	.	-	.	LmxM.13	1	527000	525	-0.926009	deleted	ID=LmxM.13:ncRNA:rfamscan:387775-387868;description=unspecified product
AmBRcl.8	LmxM.13	EuPathDB	gene	391789	393291	.	-	.	LmxM.13	1	527000	525	-0.926009	deleted	ID=LmxM.13.1210;description=nucleobase transporter
AmBRcl.8	LmxM.13	EuPathDB	gene	394765	396057	.	-	.	LmxM.13	1	527000	525	-0.926009	deleted	ID=LmxM.13.1220;description=40S ribosomal protein S4, putative
AmBRcl.8	LmxM.13	EuPathDB	gene	397422	398243	.	-	.	LmxM.13	1	527000	525	-0.926009	deleted	ID=LmxM.13.1230;description=40S ribosomal protein S4, putative
AmBRcl.8	LmxM.13	EuPathDB	gene	399574	401208	.	-	.	LmxM.13	1	527000	525	-0.926009	deleted	ID=LmxM.13.1240;description=Thiamin pyrophosphokinase, vitamin B1 binding domain containing protein, putative
AmBRcl.8	LmxM.13	EuPathDB	gene	402428	403204	.	-	.	LmxM.13	1	527000	525	-0.926009	deleted	ID=LmxM.13.1250;description=hypothetical protein, unknown function
AmBRcl.8	LmxM.13	EuPathDB	gene	404730	405320	.	-	.	LmxM.13	1	527000	525	-0.926009	deleted	ID=LmxM.13.1260;description=hypothetical protein, unknown function
AmBRcl.8	LmxM.13	EuPathDB	gene	408438	410864	.	-	.	LmxM.13	1	527000	525	-0.926009	deleted	ID=LmxM.13.1270;description=DNA/RNA non-specific endonuclease-like protein
AmBRcl.8	LmxM.13	EuPathDB	gene	413087	414070	.	-	.	LmxM.13	1	527000	525	-0.926009	deleted	ID=LmxM.13.1280;description=XPA-interacting protein, putative
AmBRcl.8	LmxM.13	EuPathDB	gene	415427	418195	.	-	.	LmxM.13	1	527000	525	-0.926009	deleted	ID=LmxM.13.1290;description=hypothetical protein, conserved
AmBRcl.8	LmxM.13	EuPathDB	gene	419803	420393	.	-	.	LmxM.13	1	527000	525	-0.926009	deleted	ID=LmxM.13.1300;description=Complex 1 protein (LYR family), putative
AmBRcl.8	LmxM.13	EuPathDB	gene	420927	421023	.	+	.	LmxM.13	1	527000	525	-0.926009	deleted	ID=LmxM.13:ncRNA:rfamscan:420927-421023;description=unspecified product
AmBRcl.8	LmxM.13	EuPathDB	gene	420930	421020	.	-	.	LmxM.13	1	527000	525	-0.926009	deleted	ID=LmxM.13:ncRNA:rfamscan:420930-421020;description=unspecified product
AmBRcl.8	LmxM.13	EuPathDB	gene	423266	424513	.	-	.	LmxM.13	1	527000	525	-0.926009	deleted	ID=LmxM.13.1310;description=hypothetical protein, unknown function
AmBRcl.8	LmxM.13	EuPathDB	gene	427545	428942	.	-	.	LmxM.13	1	527000	525	-0.926009	deleted	ID=LmxM.13.1320;description=hypothetical protein, conserved
AmBRcl.8	LmxM.13	EuPathDB	gene	430797	432287	.	-	.	LmxM.13	1	527000	525	-0.926009	deleted	ID=LmxM.13.1330;description=hypothetical protein, conserved
AmBRcl.8	LmxM.13	EuPathDB	gene	433687	437724	.	-	.	LmxM.13	1	527000	525	-0.926009	deleted	ID=LmxM.13.1340;description=hypothetical protein, conserved
AmBRcl.8	LmxM.13	EuPathDB	gene	439332	442793	.	-	.	LmxM.13	1	527000	525	-0.926009	deleted	ID=LmxM.13.1350;description=AAA domain/Dpy-30 motif containing protein, putative
AmBRcl.8	LmxM.13	EuPathDB	gene	444312	446825	.	-	.	LmxM.13	1	527000	525	-0.926009	deleted	ID=LmxM.13.1360;description=hypothetical protein, conserved
AmBRcl.8	LmxM.13	EuPathDB	gene	448926	451019	.	-	.	LmxM.13	1	527000	525	-0.926009	deleted	ID=LmxM.13.1370;description=Sin-like protein conserved region, putative
AmBRcl.8	LmxM.13	EuPathDB	gene	452031	453800	.	-	.	LmxM.13	1	527000	525	-0.926009	deleted	ID=LmxM.13.1380;description=endomembrane protein, putative
AmBRcl.8	LmxM.13	EuPathDB	gene	455629	456837	.	-	.	LmxM.13	1	527000	525	-0.926009	deleted	ID=LmxM.13.1390;description=Beta-lactamase superfamily domain containing protein, putative
AmBRcl.8	LmxM.13	EuPathDB	gene	457672	459768	.	-	.	LmxM.13	1	527000	525	-0.926009	deleted	ID=LmxM.13.1400;description=hypothetical protein, conserved
AmBRcl.8	LmxM.13	EuPathDB	gene	463095	466847	.	-	.	LmxM.13	1	527000	525	-0.926009	deleted	ID=LmxM.13.1410;description=hypothetical protein, unknown function
AmBRcl.8	LmxM.13	EuPathDB	gene	471671	472411	.	-	.	LmxM.13	1	527000	525	-0.926009	deleted	ID=LmxM.13.1420;description=hypothetical protein, conserved
AmBRcl.8	LmxM.13	EuPathDB	gene	474564	476465	.	-	.	LmxM.13	1	527000	525	-0.926009	deleted	ID=LmxM.13.1430;description=Leucine Rich repeats (2 copies), putative
AmBRcl.8	LmxM.13	EuPathDB	gene	476977	480852	.	-	.	LmxM.13	1	527000	525	-0.926009	deleted	ID=LmxM.13.1440;description=hypothetical protein, conserved
AmBRcl.8	LmxM.13	EuPathDB	gene	482668	483321	.	-	.	LmxM.13	1	527000	525	-0.926009	deleted	ID=LmxM.13.1450;description=EF hand-like protein
AmBRcl.8	LmxM.13	EuPathDB	gene	484598	485302	.	-	.	LmxM.13	1	527000	525	-0.926009	deleted	ID=LmxM.13.1460;description=programmed cell death 6 protein-like protein
AmBRcl.8	LmxM.13	EuPathDB	gene	486209	503041	.	-	.	LmxM.13	1	527000	525	-0.926009	deleted	ID=LmxM.13.1470;description=SPRY domain/HECT-domain (ubiquitin-transferase), putative
AmBRcl.8	LmxM.13	EuPathDB	gene	505363	505839	.	-	.	LmxM.13	1	527000	525	-0.926009	deleted	ID=LmxM.13.1480;description=Ran-binding protein 1, putative
AmBRcl.8	LmxM.13	EuPathDB	gene	506571	508886	.	-	.	LmxM.13	1	527000	525	-0.926009	deleted	ID=LmxM.13.1490;description=hypothetical protein, conserved
AmBRcl.8	LmxM.13	EuPathDB	gene	510325	513447	.	-	.	LmxM.13	1	527000	525	-0.926009	deleted	ID=LmxM.13.1500;description=PIN domain containing protein, putative
AmBRcl.8	LmxM.13	EuPathDB	gene	518464	519762	.	-	.	LmxM.13	1	527000	525	-0.926009	deleted	ID=LmxM.13.1510;description=phosphoprotein phosphatase, putative
AmBRcl.8	LmxM.13	EuPathDB	gene	522297	525134	.	-	.	LmxM.13	1	527000	525	-0.926009	deleted	ID=LmxM.13.1520;description=ATPase family associated with various cellular activities (AAA), putative
NysRcl.B2	LmxM.13	EuPathDB	gene	2472	4424	.	-	.	LmxM.13	1	613000	609	-0.894763	deleted	ID=LmxM.13.0010;description=hypothetical protein, conserved
NysRcl.B2	LmxM.13	EuPathDB	gene	6022	7191	.	-	.	LmxM.13	1	613000	609	-0.894763	deleted	ID=LmxM.13.0020;description=cis-prenyltransferase-like protein
NysRcl.B2	LmxM.13	EuPathDB	gene	7805	8410	.	-	.	LmxM.13	1	613000	609	-0.894763	deleted	ID=LmxM.13.0030;description=hypothetical protein, conserved
NysRcl.B2	LmxM.13	EuPathDB	gene	9231	10115	.	-	.	LmxM.13	1	613000	609	-0.894763	deleted	ID=LmxM.13.0040;description=hypothetical protein, conserved
NysRcl.B2	LmxM.13	EuPathDB	gene	10823	11629	.	-	.	LmxM.13	1	613000	609	-0.894763	deleted	ID=LmxM.13.0050;description=ribonuclease HII, putative
NysRcl.B2	LmxM.13	EuPathDB	gene	12452	13633	.	-	.	LmxM.13	1	613000	609	-0.894763	deleted	ID=LmxM.13.0060;description=hypothetical protein, conserved
NysRcl.B2	LmxM.13	EuPathDB	gene	14708	15298	.	-	.	LmxM.13	1	613000	609	-0.894763	deleted	ID=LmxM.13.0070;description=hypothetical protein, unknown function
NysRcl.B2	LmxM.13	EuPathDB	gene	16066	20355	.	-	.	LmxM.13	1	613000	609	-0.894763	deleted	ID=LmxM.13.0080;description=mitochondrial DNA polymerase I protein B, putative
NysRcl.B2	LmxM.13	EuPathDB	gene	23895	25406	.	-	.	LmxM.13	1	613000	609	-0.894763	deleted	ID=LmxM.13.0090;description=metallo-peptidase, Clan MA(E) Family M32
NysRcl.B2	LmxM.13	EuPathDB	gene	29246	31108	.	-	.	LmxM.13	1	613000	609	-0.894763	deleted	ID=LmxM.13.0100;description=hypothetical protein, unknown function
NysRcl.B2	LmxM.13	EuPathDB	gene	31606	32664	.	-	.	LmxM.13	1	613000	609	-0.894763	deleted	ID=LmxM.13.0110;description=SURF1 family, putative
NysRcl.B2	LmxM.13	EuPathDB	gene	33874	34233	.	-	.	LmxM.13	1	613000	609	-0.894763	deleted	ID=LmxM.13.0120;description=hypothetical protein, conserved
NysRcl.B2	LmxM.13	EuPathDB	gene	38756	40936	.	-	.	LmxM.13	1	613000	609	-0.894763	deleted	ID=LmxM.13.0130;description=Kinesin-13 2
NysRcl.B2	LmxM.13	EuPathDB	gene	42045	42605	.	-	.	LmxM.13	1	613000	609	-0.894763	deleted	ID=LmxM.13.0140;description=hypothetical protein, conserved
NysRcl.B2	LmxM.13	EuPathDB	gene	43454	44875	.	-	.	LmxM.13	1	613000	609	-0.894763	deleted	ID=LmxM.13.0150;description=hypothetical protein, conserved
NysRcl.B2	LmxM.13	EuPathDB	gene	46959	48470	.	-	.	LmxM.13	1	613000	609	-0.894763	deleted	ID=LmxM.13.0160;description=protein kinase A regulatory subunit
NysRcl.B2	LmxM.13	EuPathDB	gene	49386	51257	.	-	.	LmxM.13	1	613000	609	-0.894763	deleted	ID=LmxM.13.0170;description=MOZ/SAS family acetyltransferase, putative
NysRcl.B2	LmxM.13	EuPathDB	gene	51726	53117	.	-	.	LmxM.13	1	613000	609	-0.894763	deleted	ID=LmxM.13.0180;description=Tetratricopeptide repeat, putative
NysRcl.B2	LmxM.13	EuPathDB	gene	57695	58441	.	-	.	LmxM.13	1	613000	609	-0.894763	deleted	ID=LmxM.13.0190;description=hypothetical protein, unknown function
NysRcl.B2	LmxM.13	EuPathDB	gene	61731	64016	.	-	.	LmxM.13	1	613000	609	-0.894763	deleted	ID=LmxM.13.0200;description=Lipase (class 3), putative
NysRcl.B2	LmxM.13	EuPathDB	gene	66743	68746	.	-	.	LmxM.13	1	613000	609	-0.894763	deleted	ID=LmxM.13.0210;description=Triglyceride lipase, putative
NysRcl.B2	LmxM.13	EuPathDB	gene	70330	70965	.	-	.	LmxM.13	1	613000	609	-0.894763	deleted	ID=LmxM.13.0220;description=ras-related protein RAB5B, putative
NysRcl.B2	LmxM.13	EuPathDB	gene	72584	73849	.	-	.	LmxM.13	1	613000	609	-0.894763	deleted	ID=LmxM.13.0230;description=zinc-RING finger domain containing protein, putative
NysRcl.B2	LmxM.13	EuPathDB	gene	75428	76351	.	-	.	LmxM.13	1	613000	609	-0.894763	deleted	ID=LmxM.13.0240;description=Domain of unknown function (DUF4200), putative
NysRcl.B2	LmxM.13	EuPathDB	gene	78695	80296	.	-	.	LmxM.13	1	613000	609	-0.894763	deleted	ID=LmxM.13.0250;description=Nucleoporin NUP48
NysRcl.B2	LmxM.13	EuPathDB	gene	80807	81589	.	-	.	LmxM.13	1	613000	609	-0.894763	deleted	ID=LmxM.13.0260;description=N-acetyltransferase subunit ARD1, putative
NysRcl.B2	LmxM.13	EuPathDB	gene	83843	89083	.	-	.	LmxM.13	1	613000	609	-0.894763	deleted	ID=LmxM.13.0270;description=hypothetical protein, conserved
NysRcl.B2	LmxM.13	EuPathDB	gene	90325	91971	.	-	.	LmxM.13	1	613000	609	-0.894763	deleted	ID=LmxM.13.0280;description=alpha tubulin
NysRcl.B2	LmxM.13	EuPathDB	gene	93414	95060	.	-	.	LmxM.13	1	613000	609	-0.894763	deleted	ID=LmxM.13.0390;description=alpha tubulin
NysRcl.B2	LmxM.13	EuPathDB	gene	95447	101521	.	-	.	LmxM.13	1	613000	609	-0.894763	deleted	ID=LmxM.13.0400;description=Sister chromatid cohesion C-terminus, putative
NysRcl.B2	LmxM.13	EuPathDB	gene	102733	106029	.	-	.	LmxM.13	1	613000	609	-0.894763	deleted	ID=LmxM.13.0410;description=hypothetical protein, conserved
NysRcl.B2	LmxM.13	EuPathDB	gene	106561	108570	.	-	.	LmxM.13	1	613000	609	-0.894763	deleted	ID=LmxM.13.0420;description=long-chain-fatty-acid-CoA ligase, putative
NysRcl.B2	LmxM.13	EuPathDB	gene	109559	111349	.	-	.	LmxM.13	1	613000	609	-0.894763	deleted	ID=LmxM.13.0430;description=Flagellar radial spoke protein 4/6
NysRcl.B2	LmxM.13	EuPathDB	gene	113427	116699	.	-	.	LmxM.13	1	613000	609	-0.894763	deleted	ID=LmxM.13.0440;description=mitogen-activated protein kinase kinase 2
NysRcl.B2	LmxM.13	EuPathDB	gene	118576	118941	.	-	.	LmxM.13	1	613000	609	-0.894763	deleted	ID=LmxM.13.0450;description=ALBA-domain protein 1
NysRcl.B2	LmxM.13	EuPathDB	gene	124013	125506	.	+	.	LmxM.13	1	613000	609	-0.894763	deleted	ID=LmxM.13.0460;description=hypothetical protein, conserved
NysRcl.B2	LmxM.13	EuPathDB	gene	127100	128578	.	+	.	LmxM.13	1	613000	609	-0.894763	deleted	ID=LmxM.13.0470;description=hypothetical protein, conserved
NysRcl.B2	LmxM.13	EuPathDB	gene	129460	131574	.	+	.	LmxM.13	1	613000	609	-0.894763	deleted	ID=LmxM.13.0480;description=TATA element modulatory factor 1 TATA binding, putative
NysRcl.B2	LmxM.13	EuPathDB	gene	133284	134507	.	+	.	LmxM.13	1	613000	609	-0.894763	deleted	ID=LmxM.13.0490;description=Histidine phosphatase superfamily (branch 1), putative
NysRcl.B2	LmxM.13	EuPathDB	gene	137002	142959	.	+	.	LmxM.13	1	613000	609	-0.894763	deleted	ID=LmxM.13.0500;description=ATP-dependent RNA helicase, putative
NysRcl.B2	LmxM.13	EuPathDB	gene	143789	144538	.	+	.	LmxM.13	1	613000	609	-0.894763	deleted	ID=LmxM.13.0510;description=hypothetical protein, conserved
NysRcl.B2	LmxM.13	EuPathDB	gene	145172	146008	.	+	.	LmxM.13	1	613000	609	-0.894763	deleted	ID=LmxM.13.0520;description=Protein of unknown function (DUF1014), putative
NysRcl.B2	LmxM.13	EuPathDB	gene	146707	150414	.	+	.	LmxM.13	1	613000	609	-0.894763	deleted	ID=LmxM.13.0530;description=hypothetical protein, conserved
NysRcl.B2	LmxM.13	EuPathDB	gene	151215	151811	.	+	.	LmxM.13	1	613000	609	-0.894763	deleted	ID=LmxM.13.0540;description=hypothetical protein, conserved
NysRcl.B2	LmxM.13	EuPathDB	gene	152720	154720	.	+	.	LmxM.13	1	613000	609	-0.894763	deleted	ID=LmxM.13.0550;description=Uncharacterized ACR, COG1678, putative
NysRcl.B2	LmxM.13	EuPathDB	gene	155860	156456	.	+	.	LmxM.13	1	613000	609	-0.894763	deleted	ID=LmxM.13.0560;description=60S ribosomal protein L18, putative
NysRcl.B2	LmxM.13	EuPathDB	gene	157680	158105	.	+	.	LmxM.13	1	613000	609	-0.894763	deleted	ID=LmxM.13.0570;description=40S ribosomal protein S12, putative
NysRcl.B2	LmxM.13	EuPathDB	gene	161774	166435	.	+	.	LmxM.13	1	613000	609	-0.894763	deleted	ID=LmxM.13.0580;description=hypothetical protein, conserved
NysRcl.B2	LmxM.13	EuPathDB	gene	167479	168456	.	+	.	LmxM.13	1	613000	609	-0.894763	deleted	ID=LmxM.13.0590;description=hypothetical protein, conserved
NysRcl.B2	LmxM.13	EuPathDB	gene	169282	170289	.	+	.	LmxM.13	1	613000	609	-0.894763	deleted	ID=LmxM.13.0600;description=Protein of unknown function, DUF607, putative
NysRcl.B2	LmxM.13	EuPathDB	gene	171370	172176	.	+	.	LmxM.13	1	613000	609	-0.894763	deleted	ID=LmxM.13.0610;description=actyltransferase-like protein
NysRcl.B2	LmxM.13	EuPathDB	gene	174338	175609	.	+	.	LmxM.13	1	613000	609	-0.894763	deleted	ID=LmxM.13.0620;description=hypothetical protein, conserved
NysRcl.B2	LmxM.13	EuPathDB	gene	177277	178176	.	+	.	LmxM.13	1	613000	609	-0.894763	deleted	ID=LmxM.13.0630;description=hypothetical protein, conserved
NysRcl.B2	LmxM.13	EuPathDB	gene	178177	178280	.	+	.	LmxM.13	1	613000	609	-0.894763	deleted	ID=LmxM.13:ncRNA:rfamscan:178177-178280;description=unspecified product
NysRcl.B2	LmxM.13	EuPathDB	gene	178184	178291	.	-	.	LmxM.13	1	613000	609	-0.894763	deleted	ID=LmxM.13:ncRNA:rfamscan:178184-178291;description=unspecified product
NysRcl.B2	LmxM.13	EuPathDB	gene	180011	184021	.	+	.	LmxM.13	1	613000	609	-0.894763	deleted	ID=LmxM.13.0640;description=hypothetical protein, conserved
NysRcl.B2	LmxM.13	EuPathDB	gene	185171	186994	.	+	.	LmxM.13	1	613000	609	-0.894763	deleted	ID=LmxM.13.0650;description=hypothetical protein, conserved
NysRcl.B2	LmxM.13	EuPathDB	gene	188941	191055	.	+	.	LmxM.13	1	613000	609	-0.894763	deleted	ID=LmxM.13.0660;description=hypothetical protein, conserved
NysRcl.B2	LmxM.13	EuPathDB	gene	193103	194446	.	+	.	LmxM.13	1	613000	609	-0.894763	deleted	ID=LmxM.13.0670;description=mannose-specific lectin, putative
NysRcl.B2	LmxM.13	EuPathDB	gene	195238	196935	.	+	.	LmxM.13	1	613000	609	-0.894763	deleted	ID=LmxM.13.0680;description=Metallopeptidase family M24, putative
NysRcl.B2	LmxM.13	EuPathDB	gene	198807	201671	.	+	.	LmxM.13	1	613000	609	-0.894763	deleted	ID=LmxM.13.0690;description=PSP1 C-terminal conserved region, putative
NysRcl.B2	LmxM.13	EuPathDB	gene	204987	209243	.	+	.	LmxM.13	1	613000	609	-0.894763	deleted	ID=LmxM.13.0700;description=kinesin, putative
NysRcl.B2	LmxM.13	EuPathDB	gene	210508	211830	.	-	.	LmxM.13	1	613000	609	-0.894763	deleted	ID=LmxM.13.0710;description=Putative GTPase activating protein for Arf, putative
NysRcl.B2	LmxM.13	EuPathDB	gene	212850	213887	.	-	.	LmxM.13	1	613000	609	-0.894763	deleted	ID=LmxM.13.0720;description=oxidoreductase-like protein
NysRcl.B2	LmxM.13	EuPathDB	gene	214911	217394	.	-	.	LmxM.13	1	613000	609	-0.894763	deleted	ID=LmxM.13.0730;description=ubiquitin-like protein
NysRcl.B2	LmxM.13	EuPathDB	gene	218569	221553	.	-	.	LmxM.13	1	613000	609	-0.894763	deleted	ID=LmxM.13.0740;description=Calcium-activated chloride channel, putative
NysRcl.B2	LmxM.13	EuPathDB	gene	223144	223800	.	-	.	LmxM.13	1	613000	609	-0.894763	deleted	ID=LmxM.13.0750;description=hypothetical protein, conserved
NysRcl.B2	LmxM.13	EuPathDB	gene	224689	230832	.	-	.	LmxM.13	1	613000	609	-0.894763	deleted	ID=LmxM.13.0760;description=C2 domain containing protein, putative
NysRcl.B2	LmxM.13	EuPathDB	gene	231722	233380	.	-	.	LmxM.13	1	613000	609	-0.894763	deleted	ID=LmxM.13.0770;description=Dual specificity phosphatase, catalytic domain containing protein, putative
NysRcl.B2	LmxM.13	EuPathDB	gene	235058	236800	.	-	.	LmxM.13	1	613000	609	-0.894763	deleted	ID=LmxM.13.0780;description=protein kinase, putative
NysRcl.B2	LmxM.13	EuPathDB	gene	237519	239558	.	-	.	LmxM.13	1	613000	609	-0.894763	deleted	ID=LmxM.13.0790;description=hypothetical protein, conserved
NysRcl.B2	LmxM.13	EuPathDB	gene	240337	241011	.	-	.	LmxM.13	1	613000	609	-0.894763	deleted	ID=LmxM.13.0800;description=hypothetical protein, conserved
NysRcl.B2	LmxM.13	EuPathDB	gene	243469	251400	.	-	.	LmxM.13	1	613000	609	-0.894763	deleted	ID=LmxM.13.0810;description=hypothetical protein, conserved
NysRcl.B2	LmxM.13	EuPathDB	gene	252888	252945	.	+	.	LmxM.13	1	613000	609	-0.894763	deleted	ID=LmxM.13:ncRNA:rfamscan:252888-252945;description=unspecified product
NysRcl.B2	LmxM.13	EuPathDB	gene	253767	254513	.	-	.	LmxM.13	1	613000	609	-0.894763	deleted	ID=LmxM.13.0820;description=Complex1_LYR-like, putative
NysRcl.B2	LmxM.13	EuPathDB	gene	255547	259254	.	-	.	LmxM.13	1	613000	609	-0.894763	deleted	ID=LmxM.13.0830;description=hypothetical protein, conserved
NysRcl.B2	LmxM.13	EuPathDB	gene	259958	263386	.	-	.	LmxM.13	1	613000	609	-0.894763	deleted	ID=LmxM.13.0840;description=hypothetical protein, unknown function
NysRcl.B2	LmxM.13	EuPathDB	gene	265262	267871	.	-	.	LmxM.13	1	613000	609	-0.894763	deleted	ID=LmxM.13.0850;description=hypothetical protein, conserved
NysRcl.B2	LmxM.13	EuPathDB	gene	270035	271078	.	-	.	LmxM.13	1	613000	609	-0.894763	deleted	ID=LmxM.13.0860;description=hypothetical protein, conserved
NysRcl.B2	LmxM.13	EuPathDB	gene	272274	273860	.	-	.	LmxM.13	1	613000	609	-0.894763	deleted	ID=LmxM.13.0870;description=mitochondrial processing peptidase alpha subunit, putative
NysRcl.B2	LmxM.13	EuPathDB	gene	277899	279998	.	-	.	LmxM.13	1	613000	609	-0.894763	deleted	ID=LmxM.13.0880;description=hypothetical protein, conserved
NysRcl.B2	LmxM.13	EuPathDB	gene	280965	281999	.	-	.	LmxM.13	1	613000	609	-0.894763	deleted	ID=LmxM.13.0890;description=hypothetical protein, conserved
NysRcl.B2	LmxM.13	EuPathDB	gene	282798	284519	.	-	.	LmxM.13	1	613000	609	-0.894763	deleted	ID=LmxM.13.0900;description=hypothetical protein, conserved
NysRcl.B2	LmxM.13	EuPathDB	gene	285848	288310	.	-	.	LmxM.13	1	613000	609	-0.894763	deleted	ID=LmxM.13.0910;description=hypothetical protein, conserved
NysRcl.B2	LmxM.13	EuPathDB	gene	289632	294158	.	-	.	LmxM.13	1	613000	609	-0.894763	deleted	ID=LmxM.13.0920;description=hypothetical protein, conserved
NysRcl.B2	LmxM.13	EuPathDB	gene	294902	295729	.	-	.	LmxM.13	1	613000	609	-0.894763	deleted	ID=LmxM.13.0930;description=glycosyltransferase family-like protein
NysRcl.B2	LmxM.13	EuPathDB	gene	296620	298797	.	-	.	LmxM.13	1	613000	609	-0.894763	deleted	ID=LmxM.13.0940;description=N(2), N(2)-dimethylguanosine tRNA methyltransferase, putative
NysRcl.B2	LmxM.13	EuPathDB	gene	299719	301170	.	-	.	LmxM.13	1	613000	609	-0.894763	deleted	ID=LmxM.13.0950;description=actin-like protein, putative
NysRcl.B2	LmxM.13	EuPathDB	gene	301912	303585	.	-	.	LmxM.13	1	613000	609	-0.894763	deleted	ID=LmxM.13.0960;description=serine peptidase, Clan SJ, family S16, putative
NysRcl.B2	LmxM.13	EuPathDB	gene	304790	306604	.	-	.	LmxM.13	1	613000	609	-0.894763	deleted	ID=LmxM.13.0970;description=hypothetical protein, conserved
NysRcl.B2	LmxM.13	EuPathDB	gene	307684	312675	.	-	.	LmxM.13	1	613000	609	-0.894763	deleted	ID=LmxM.13.0980;description=amp deaminase-like protein
NysRcl.B2	LmxM.13	EuPathDB	gene	313535	315007	.	-	.	LmxM.13	1	613000	609	-0.894763	deleted	ID=LmxM.13.0990;description=hypothetical protein, conserved
NysRcl.B2	LmxM.13	EuPathDB	gene	315843	317231	.	-	.	LmxM.13	1	613000	609	-0.894763	deleted	ID=LmxM.13.1000;description=hypothetical protein, conserved
NysRcl.B2	LmxM.13	EuPathDB	gene	318041	319024	.	-	.	LmxM.13	1	613000	609	-0.894763	deleted	ID=LmxM.13.1010;description=hypothetical protein, conserved
NysRcl.B2	LmxM.13	EuPathDB	gene	320237	323881	.	-	.	LmxM.13	1	613000	609	-0.894763	deleted	ID=LmxM.13.1020;description=Cryptococcal mannosyltransferase 1, putative
NysRcl.B2	LmxM.13	EuPathDB	gene	324901	325992	.	-	.	LmxM.13	1	613000	609	-0.894763	deleted	ID=LmxM.13.1030;description=hypothetical protein, conserved
NysRcl.B2	LmxM.13	EuPathDB	gene	326740	332025	.	-	.	LmxM.13	1	613000	609	-0.894763	deleted	ID=LmxM.13.1040;description=subtilisin peptidase
NysRcl.B2	LmxM.13	EuPathDB	gene	333359	334063	.	-	.	LmxM.13	1	613000	609	-0.894763	deleted	ID=LmxM.13.1050;description=Dpy-30 motif containing protein, putative
NysRcl.B2	LmxM.13	EuPathDB	gene	335869	336795	.	-	.	LmxM.13	1	613000	609	-0.894763	deleted	ID=LmxM.13.1060;description=NADH-cytochrome b5 reductase, putative
NysRcl.B2	LmxM.13	EuPathDB	gene	337143	337227	.	-	.	LmxM.13	1	613000	609	-0.894763	deleted	ID=LmxM.13:ncRNA:rfamscan:337143-337227;description=unspecified product
NysRcl.B2	LmxM.13	EuPathDB	gene	339604	346011	.	-	.	LmxM.13	1	613000	609	-0.894763	deleted	ID=LmxM.13.1070;description=hypothetical protein, unknown function
NysRcl.B2	LmxM.13	EuPathDB	gene	346930	350967	.	-	.	LmxM.13	1	613000	609	-0.894763	deleted	ID=LmxM.13.1080;description=hypothetical protein, unknown function
NysRcl.B2	LmxM.13	EuPathDB	gene	354676	355992	.	-	.	LmxM.13	1	613000	609	-0.894763	deleted	ID=LmxM.13.1090;description=proteasome regulatory ATPase subunit 2, putative
NysRcl.B2	LmxM.13	EuPathDB	gene	357386	360613	.	-	.	LmxM.13	1	613000	609	-0.894763	deleted	ID=LmxM.13.1100;description=leucyl-tRNA synthetase, putative
NysRcl.B2	LmxM.13	EuPathDB	gene	362212	363762	.	-	.	LmxM.13	1	613000	609	-0.894763	deleted	ID=LmxM.13.1110;description=hypothetical protein, conserved
NysRcl.B2	LmxM.13	EuPathDB	gene	364977	365246	.	-	.	LmxM.13	1	613000	609	-0.894763	deleted	ID=LmxM.13.1120;description=DNA-directed RNA polymerase ii 8.2 Kd polypeptide, putative
NysRcl.B2	LmxM.13	EuPathDB	gene	366526	368301	.	-	.	LmxM.13	1	613000	609	-0.894763	deleted	ID=LmxM.13.1130;description=Uncharacterised ACR, YagE family COG1723, putative
NysRcl.B2	LmxM.13	EuPathDB	gene	369327	370538	.	-	.	LmxM.13	1	613000	609	-0.894763	deleted	ID=LmxM.13.1140;description=Alpha/beta hydrolase family, putative
NysRcl.B2	LmxM.13	EuPathDB	gene	371790	372752	.	-	.	LmxM.13	1	613000	609	-0.894763	deleted	ID=LmxM.13.1150;description=hypothetical protein, conserved
NysRcl.B2	LmxM.13	EuPathDB	gene	373490	374098	.	-	.	LmxM.13	1	613000	609	-0.894763	deleted	ID=LmxM.13.1160;description=calmodulin, putative
NysRcl.B2	LmxM.13	EuPathDB	gene	374644	374732	.	+	.	LmxM.13	1	613000	609	-0.894763	deleted	ID=LmxM.13:ncRNA:rfamscan:374644-374732;description=unspecified product
NysRcl.B2	LmxM.13	EuPathDB	gene	374657	374718	.	-	.	LmxM.13	1	613000	609	-0.894763	deleted	ID=LmxM.13:ncRNA:rfamscan:374657-374718;description=unspecified product
NysRcl.B2	LmxM.13	EuPathDB	gene	374841	376475	.	-	.	LmxM.13	1	613000	609	-0.894763	deleted	ID=LmxM.13.1170;description=hypothetical protein, conserved
NysRcl.B2	LmxM.13	EuPathDB	gene	377863	378219	.	-	.	LmxM.13	1	613000	609	-0.894763	deleted	ID=LmxM.13.1180;description=dynein light chain Tctex-type, putative
NysRcl.B2	LmxM.13	EuPathDB	gene	381039	383177	.	-	.	LmxM.13	1	613000	609	-0.894763	deleted	ID=LmxM.13.1190;description=adenylosuccinate synthetase, putative
NysRcl.B2	LmxM.13	EuPathDB	gene	385361	385918	.	-	.	LmxM.13	1	613000	609	-0.894763	deleted	ID=LmxM.13.1200;description=hypothetical protein, conserved
NysRcl.B2	LmxM.13	EuPathDB	gene	387775	387860	.	+	.	LmxM.13	1	613000	609	-0.894763	deleted	ID=LmxM.13:ncRNA:rfamscan:387775-387860;description=unspecified product
NysRcl.B2	LmxM.13	EuPathDB	gene	387775	387868	.	-	.	LmxM.13	1	613000	609	-0.894763	deleted	ID=LmxM.13:ncRNA:rfamscan:387775-387868;description=unspecified product
NysRcl.B2	LmxM.13	EuPathDB	gene	391789	393291	.	-	.	LmxM.13	1	613000	609	-0.894763	deleted	ID=LmxM.13.1210;description=nucleobase transporter
NysRcl.B2	LmxM.13	EuPathDB	gene	394765	396057	.	-	.	LmxM.13	1	613000	609	-0.894763	deleted	ID=LmxM.13.1220;description=40S ribosomal protein S4, putative
NysRcl.B2	LmxM.13	EuPathDB	gene	397422	398243	.	-	.	LmxM.13	1	613000	609	-0.894763	deleted	ID=LmxM.13.1230;description=40S ribosomal protein S4, putative
NysRcl.B2	LmxM.13	EuPathDB	gene	399574	401208	.	-	.	LmxM.13	1	613000	609	-0.894763	deleted	ID=LmxM.13.1240;description=Thiamin pyrophosphokinase, vitamin B1 binding domain containing protein, putative
NysRcl.B2	LmxM.13	EuPathDB	gene	402428	403204	.	-	.	LmxM.13	1	613000	609	-0.894763	deleted	ID=LmxM.13.1250;description=hypothetical protein, unknown function
NysRcl.B2	LmxM.13	EuPathDB	gene	404730	405320	.	-	.	LmxM.13	1	613000	609	-0.894763	deleted	ID=LmxM.13.1260;description=hypothetical protein, unknown function
NysRcl.B2	LmxM.13	EuPathDB	gene	408438	410864	.	-	.	LmxM.13	1	613000	609	-0.894763	deleted	ID=LmxM.13.1270;description=DNA/RNA non-specific endonuclease-like protein
NysRcl.B2	LmxM.13	EuPathDB	gene	413087	414070	.	-	.	LmxM.13	1	613000	609	-0.894763	deleted	ID=LmxM.13.1280;description=XPA-interacting protein, putative
NysRcl.B2	LmxM.13	EuPathDB	gene	415427	418195	.	-	.	LmxM.13	1	613000	609	-0.894763	deleted	ID=LmxM.13.1290;description=hypothetical protein, conserved
NysRcl.B2	LmxM.13	EuPathDB	gene	419803	420393	.	-	.	LmxM.13	1	613000	609	-0.894763	deleted	ID=LmxM.13.1300;description=Complex 1 protein (LYR family), putative
NysRcl.B2	LmxM.13	EuPathDB	gene	420927	421023	.	+	.	LmxM.13	1	613000	609	-0.894763	deleted	ID=LmxM.13:ncRNA:rfamscan:420927-421023;description=unspecified product
NysRcl.B2	LmxM.13	EuPathDB	gene	420930	421020	.	-	.	LmxM.13	1	613000	609	-0.894763	deleted	ID=LmxM.13:ncRNA:rfamscan:420930-421020;description=unspecified product
NysRcl.B2	LmxM.13	EuPathDB	gene	423266	424513	.	-	.	LmxM.13	1	613000	609	-0.894763	deleted	ID=LmxM.13.1310;description=hypothetical protein, unknown function
NysRcl.B2	LmxM.13	EuPathDB	gene	427545	428942	.	-	.	LmxM.13	1	613000	609	-0.894763	deleted	ID=LmxM.13.1320;description=hypothetical protein, conserved
NysRcl.B2	LmxM.13	EuPathDB	gene	430797	432287	.	-	.	LmxM.13	1	613000	609	-0.894763	deleted	ID=LmxM.13.1330;description=hypothetical protein, conserved
NysRcl.B2	LmxM.13	EuPathDB	gene	433687	437724	.	-	.	LmxM.13	1	613000	609	-0.894763	deleted	ID=LmxM.13.1340;description=hypothetical protein, conserved
NysRcl.B2	LmxM.13	EuPathDB	gene	439332	442793	.	-	.	LmxM.13	1	613000	609	-0.894763	deleted	ID=LmxM.13.1350;description=AAA domain/Dpy-30 motif containing protein, putative
NysRcl.B2	LmxM.13	EuPathDB	gene	444312	446825	.	-	.	LmxM.13	1	613000	609	-0.894763	deleted	ID=LmxM.13.1360;description=hypothetical protein, conserved
NysRcl.B2	LmxM.13	EuPathDB	gene	448926	451019	.	-	.	LmxM.13	1	613000	609	-0.894763	deleted	ID=LmxM.13.1370;description=Sin-like protein conserved region, putative
NysRcl.B2	LmxM.13	EuPathDB	gene	452031	453800	.	-	.	LmxM.13	1	613000	609	-0.894763	deleted	ID=LmxM.13.1380;description=endomembrane protein, putative
NysRcl.B2	LmxM.13	EuPathDB	gene	455629	456837	.	-	.	LmxM.13	1	613000	609	-0.894763	deleted	ID=LmxM.13.1390;description=Beta-lactamase superfamily domain containing protein, putative
NysRcl.B2	LmxM.13	EuPathDB	gene	457672	459768	.	-	.	LmxM.13	1	613000	609	-0.894763	deleted	ID=LmxM.13.1400;description=hypothetical protein, conserved
NysRcl.B2	LmxM.13	EuPathDB	gene	463095	466847	.	-	.	LmxM.13	1	613000	609	-0.894763	deleted	ID=LmxM.13.1410;description=hypothetical protein, unknown function
NysRcl.B2	LmxM.13	EuPathDB	gene	471671	472411	.	-	.	LmxM.13	1	613000	609	-0.894763	deleted	ID=LmxM.13.1420;description=hypothetical protein, conserved
NysRcl.B2	LmxM.13	EuPathDB	gene	474564	476465	.	-	.	LmxM.13	1	613000	609	-0.894763	deleted	ID=LmxM.13.1430;description=Leucine Rich repeats (2 copies), putative
NysRcl.B2	LmxM.13	EuPathDB	gene	476977	480852	.	-	.	LmxM.13	1	613000	609	-0.894763	deleted	ID=LmxM.13.1440;description=hypothetical protein, conserved
NysRcl.B2	LmxM.13	EuPathDB	gene	482668	483321	.	-	.	LmxM.13	1	613000	609	-0.894763	deleted	ID=LmxM.13.1450;description=EF hand-like protein
NysRcl.B2	LmxM.13	EuPathDB	gene	484598	485302	.	-	.	LmxM.13	1	613000	609	-0.894763	deleted	ID=LmxM.13.1460;description=programmed cell death 6 protein-like protein
NysRcl.B2	LmxM.13	EuPathDB	gene	486209	503041	.	-	.	LmxM.13	1	613000	609	-0.894763	deleted	ID=LmxM.13.1470;description=SPRY domain/HECT-domain (ubiquitin-transferase), putative
NysRcl.B2	LmxM.13	EuPathDB	gene	505363	505839	.	-	.	LmxM.13	1	613000	609	-0.894763	deleted	ID=LmxM.13.1480;description=Ran-binding protein 1, putative
NysRcl.B2	LmxM.13	EuPathDB	gene	506571	508886	.	-	.	LmxM.13	1	613000	609	-0.894763	deleted	ID=LmxM.13.1490;description=hypothetical protein, conserved
NysRcl.B2	LmxM.13	EuPathDB	gene	510325	513447	.	-	.	LmxM.13	1	613000	609	-0.894763	deleted	ID=LmxM.13.1500;description=PIN domain containing protein, putative
NysRcl.B2	LmxM.13	EuPathDB	gene	518464	519762	.	-	.	LmxM.13	1	613000	609	-0.894763	deleted	ID=LmxM.13.1510;description=phosphoprotein phosphatase, putative
NysRcl.B2	LmxM.13	EuPathDB	gene	522297	525134	.	-	.	LmxM.13	1	613000	609	-0.894763	deleted	ID=LmxM.13.1520;description=ATPase family associated with various cellular activities (AAA), putative
NysRcl.B2	LmxM.13	EuPathDB	gene	528259	531573	.	-	.	LmxM.13	1	613000	609	-0.894763	deleted	ID=LmxM.13.1530;description=phospholipid-transporting ATPase 1-like protein
NysRcl.B2	LmxM.13	EuPathDB	gene	533313	534773	.	-	.	LmxM.13	1	613000	609	-0.894763	deleted	ID=LmxM.13.1540;description=hypothetical protein, unknown function
NysRcl.B2	LmxM.13	EuPathDB	gene	536701	540249	.	-	.	LmxM.13	1	613000	609	-0.894763	deleted	ID=LmxM.13.1550;description=hypothetical protein, conserved
NysRcl.B2	LmxM.13	EuPathDB	gene	541427	542512	.	-	.	LmxM.13	1	613000	609	-0.894763	deleted	ID=LmxM.13.1560;description=ras-family member, GTP-binding protein, putative
NysRcl.B2	LmxM.13	EuPathDB	gene	544341	546107	.	-	.	LmxM.13	1	613000	609	-0.894763	deleted	ID=LmxM.13.1570;description=phosphoprotein phosphatase-like protein
NysRcl.B2	LmxM.13	EuPathDB	gene	553439	553855	.	-	.	LmxM.13	1	613000	609	-0.894763	deleted	ID=LmxM.13.1580;description=ubiquitin-conjugating enzyme, putative
NysRcl.B2	LmxM.13	EuPathDB	gene	556465	558717	.	-	.	LmxM.13	1	613000	609	-0.894763	deleted	ID=LmxM.13.1590;description=Spindle assembly abnormal 4
NysRcl.B2	LmxM.13	EuPathDB	gene	560186	563824	.	-	.	LmxM.13	1	613000	609	-0.894763	deleted	ID=LmxM.13.1600;description=hypothetical protein, conserved
NysRcl.B2	LmxM.13	EuPathDB	gene	567145	569319	.	-	.	LmxM.13	1	613000	609	-0.894763	deleted	ID=LmxM.13.1610;description=Kinesin-13 5, putative
NysRcl.B2	LmxM.13	EuPathDB	gene	571619	573328	.	-	.	LmxM.13	1	613000	609	-0.894763	deleted	ID=LmxM.13.1620;description=squalene monooxygenase-like protein
NysRcl.B2	LmxM.13	EuPathDB	gene	575436	580175	.	-	.	LmxM.13	1	613000	609	-0.894763	deleted	ID=LmxM.13.1630;description=mitochondrial DNA polymerase I protein D, putative
NysRcl.B2	LmxM.13	EuPathDB	gene	581597	583336	.	-	.	LmxM.13	1	613000	609	-0.894763	deleted	ID=LmxM.13.1640;description=mitogen-activated protein kinase, putative
NysRcl.B2	LmxM.13	EuPathDB	gene	585022	599025	.	-	.	LmxM.13	1	613000	609	-0.894763	deleted	ID=LmxM.13.1650;description=dynein heavy chain, putative
NysRcl.B2	LmxM.13	EuPathDB	gene	600107	601723	.	-	.	LmxM.13	1	613000	609	-0.894763	deleted	ID=LmxM.13.1660;description=chaperonin TCP20, putative
NysRcl.B2	LmxM.13	EuPathDB	gene	602217	602537	.	-	.	LmxM.13	1	613000	609	-0.894763	deleted	ID=LmxM.13.1670;description=60S ribosomal protein L44, putative
NysRcl.B2	LmxM.13	EuPathDB	gene	603254	604072	.	-	.	LmxM.13	1	613000	609	-0.894763	deleted	ID=LmxM.13.1680;description=pyrroline-5-carboxylate reductase
NysRcl.B2	LmxM.13	EuPathDB	gene	605905	607716	.	+	.	LmxM.13	1	613000	609	-0.894763	deleted	ID=LmxM.13.1690;description=Protein Associated with Differentiation, putative
NysRcl.B2	LmxM.13	EuPathDB	gene	609381	610769	.	+	.	LmxM.13	1	613000	609	-0.894763	deleted	ID=LmxM.13.1700;description=hypothetical protein, unknown function
AmBRcl.6	LmxM.13	EuPathDB	gene	536701	540249	.	-	.	LmxM.13	536001	613000	77	-0.887633	deleted	ID=LmxM.13.1550;description=hypothetical protein, conserved
AmBRcl.6	LmxM.13	EuPathDB	gene	541427	542512	.	-	.	LmxM.13	536001	613000	77	-0.887633	deleted	ID=LmxM.13.1560;description=ras-family member, GTP-binding protein, putative
AmBRcl.6	LmxM.13	EuPathDB	gene	544341	546107	.	-	.	LmxM.13	536001	613000	77	-0.887633	deleted	ID=LmxM.13.1570;description=phosphoprotein phosphatase-like protein
AmBRcl.6	LmxM.13	EuPathDB	gene	553439	553855	.	-	.	LmxM.13	536001	613000	77	-0.887633	deleted	ID=LmxM.13.1580;description=ubiquitin-conjugating enzyme, putative
AmBRcl.6	LmxM.13	EuPathDB	gene	556465	558717	.	-	.	LmxM.13	536001	613000	77	-0.887633	deleted	ID=LmxM.13.1590;description=Spindle assembly abnormal 4
AmBRcl.6	LmxM.13	EuPathDB	gene	560186	563824	.	-	.	LmxM.13	536001	613000	77	-0.887633	deleted	ID=LmxM.13.1600;description=hypothetical protein, conserved
AmBRcl.6	LmxM.13	EuPathDB	gene	567145	569319	.	-	.	LmxM.13	536001	613000	77	-0.887633	deleted	ID=LmxM.13.1610;description=Kinesin-13 5, putative
AmBRcl.6	LmxM.13	EuPathDB	gene	571619	573328	.	-	.	LmxM.13	536001	613000	77	-0.887633	deleted	ID=LmxM.13.1620;description=squalene monooxygenase-like protein
AmBRcl.6	LmxM.13	EuPathDB	gene	575436	580175	.	-	.	LmxM.13	536001	613000	77	-0.887633	deleted	ID=LmxM.13.1630;description=mitochondrial DNA polymerase I protein D, putative
AmBRcl.6	LmxM.13	EuPathDB	gene	581597	583336	.	-	.	LmxM.13	536001	613000	77	-0.887633	deleted	ID=LmxM.13.1640;description=mitogen-activated protein kinase, putative
AmBRcl.6	LmxM.13	EuPathDB	gene	585022	599025	.	-	.	LmxM.13	536001	613000	77	-0.887633	deleted	ID=LmxM.13.1650;description=dynein heavy chain, putative
AmBRcl.6	LmxM.13	EuPathDB	gene	600107	601723	.	-	.	LmxM.13	536001	613000	77	-0.887633	deleted	ID=LmxM.13.1660;description=chaperonin TCP20, putative
AmBRcl.6	LmxM.13	EuPathDB	gene	602217	602537	.	-	.	LmxM.13	536001	613000	77	-0.887633	deleted	ID=LmxM.13.1670;description=60S ribosomal protein L44, putative
AmBRcl.6	LmxM.13	EuPathDB	gene	603254	604072	.	-	.	LmxM.13	536001	613000	77	-0.887633	deleted	ID=LmxM.13.1680;description=pyrroline-5-carboxylate reductase
AmBRcl.6	LmxM.13	EuPathDB	gene	605905	607716	.	+	.	LmxM.13	536001	613000	77	-0.887633	deleted	ID=LmxM.13.1690;description=Protein Associated with Differentiation, putative
AmBRcl.6	LmxM.13	EuPathDB	gene	609381	610769	.	+	.	LmxM.13	536001	613000	77	-0.887633	deleted	ID=LmxM.13.1700;description=hypothetical protein, unknown function
AmBRA3-DM	1036_mexFOS1_13k16.p1kpIBF_148	EuPathDB	gene	1533	1700	.	-	.	1036_mexFOS1_13k16.p1kpIBF_148	1	3000	3	-0.882963	deleted	ID=LmxM.00:rRNA:rfamscan:576565-576732;description=unspecified product
AmBRC2-DM	1036_mexFOS1_13k16.p1kpIBF_43	EuPathDB	gene	783	1295	.	-	.	1036_mexFOS1_13k16.p1kpIBF_43	1	2880	3	-0.84917	deleted	ID=LmxM.24.1500a;description=hypothetical protein
AmBRcl.8	1036_mexFOS1_13k16.p1kpIBF_148	EuPathDB	gene	1533	1700	.	-	.	1036_mexFOS1_13k16.p1kpIBF_148	1	2000	2	-0.811248	deleted	ID=LmxM.00:rRNA:rfamscan:576565-576732;description=unspecified product
AmBRA3-DM	1036_mexFOS1_13k16.p1kpIBF_523	EuPathDB	gene	313	421	.	-	.	1036_mexFOS1_13k16.p1kpIBF_523	1	1497	2	-0.783727	deleted	ID=LmxM.00:rRNA:rfamscan:1128121-1128229;description=unspecified product
NysRcl.B2	1036_mexFOS1_13k16.p1kpIBF_39	EuPathDB	gene	3	485	.	-	.	1036_mexFOS1_13k16.p1kpIBF_39	1	3000	3	-0.775205	deleted	ID=LmxM.16.0890a;description=hypothetical protein
AmBRcl.8	1036_mexFOS1_13k16.p1kpIBF_203	EuPathDB	gene	992	1159	.	+	.	1036_mexFOS1_13k16.p1kpIBF_203	1	1000	1	-0.758685	deleted	ID=LmxM.00:rRNA:rfamscan:655615-655782;description=unspecified product
AmBRcl.14	LmxM.23	EuPathDB	gene	725944	728826	.	+	.	LmxM.23	725001	744000	19	-0.740669	deleted	ID=LmxM.23.1540;description=hypothetical protein, conserved
AmBRcl.14	LmxM.23	EuPathDB	gene	729768	732152	.	+	.	LmxM.23	725001	744000	19	-0.740669	deleted	ID=LmxM.23.1550;description=hypothetical protein, conserved
AmBRcl.14	LmxM.23	EuPathDB	gene	735970	736989	.	+	.	LmxM.23	725001	744000	19	-0.740669	deleted	ID=LmxM.23.1560;description=hypothetical protein, conserved
AmBRcl.14	LmxM.23	EuPathDB	gene	738100	740877	.	+	.	LmxM.23	725001	744000	19	-0.740669	deleted	ID=LmxM.23.1570;description=neutral sphingomyelinase activation associated factor-like protein
AmBRcl.14	LmxM.23	EuPathDB	gene	742086	742553	.	+	.	LmxM.23	725001	744000	19	-0.740669	deleted	ID=LmxM.23.1580;description=Nucleoside 2-deoxyribosyltransferase, putative
AmBRB2-DM	1036_mexFOS1_13k16.p1kpIBF_44	EuPathDB	gene	977	3564	.	+	.	1036_mexFOS1_13k16.p1kpIBF_44	2001	3000	1	-0.740416	deleted	ID=LmxM.17.0190partial;description=hypothetical protein
NysRcl.B2	1036_mexFOS1_13k16.p1kpIBF_523	EuPathDB	gene	313	421	.	-	.	1036_mexFOS1_13k16.p1kpIBF_523	1	1497	2	-0.715318	deleted	ID=LmxM.00:rRNA:rfamscan:1128121-1128229;description=unspecified product
AmBRcl.8	1036_mexFOS1_13k16.p1kpIBF_47	EuPathDB	gene	1605	2855	.	+	.	1036_mexFOS1_13k16.p1kpIBF_47	1	4875	5	-0.712469	deleted	ID=LmxM.09.0410;description=kinetoplastid kinetochore protein 19, putative
AmBRcl.14	1036_mexFOS1_13k16.p1kpIBF_103	EuPathDB	gene	492	2378	.	+	.	1036_mexFOS1_13k16.p1kpIBF_103	1001	6243	6	-0.71054	deleted	ID=LmxM.11.0660a;description=protein associated with differentiation 4, putative
AmBRcl.6	1036_mexFOS1_13k16.p1kpIBF_44	EuPathDB	gene	977	3564	.	+	.	1036_mexFOS1_13k16.p1kpIBF_44	2001	3000	1	-0.708893	deleted	ID=LmxM.17.0190partial;description=hypothetical protein
AmBRC2-DM	1036_mexFOS1_13k16.p1kpIBF_99	EuPathDB	gene	2168	3910	.	-	.	1036_mexFOS1_13k16.p1kpIBF_99	1001	4000	3	-0.693994	deleted	ID=LmxM.30.1800a;description=hypothetical protein
AmBRC2-DM	1036_mexFOS1_13k16.p1kpIBF_56	EuPathDB	gene	1678	2433	.	-	.	1036_mexFOS1_13k16.p1kpIBF_56	1001	2434	2	-0.681968	deleted	ID=LmxM.10.0465a;description=hypothetical protein
AmBRcl.8	1036_mexFOS1_13k16.p1kpIBF_523	EuPathDB	gene	313	421	.	-	.	1036_mexFOS1_13k16.p1kpIBF_523	1	1497	2	-0.680538	deleted	ID=LmxM.00:rRNA:rfamscan:1128121-1128229;description=unspecified product
AmBRC2-DM	1036_mexFOS1_13k16.p1kpIBF_44	EuPathDB	gene	977	3564	.	+	.	1036_mexFOS1_13k16.p1kpIBF_44	2001	3000	1	-0.680266	deleted	ID=LmxM.17.0190partial;description=hypothetical protein
AmBRcl.6	1036_mexFOS1_13k16.p1kpIBF_28	EuPathDB	gene	828	1907	.	-	.	1036_mexFOS1_13k16.p1kpIBF_28	1	1908	2	-0.678795	deleted	ID=LmxM.11.1220a;description=hypothetical protein
NysRcl.B2	1036_mexFOS1_13k16.p1kpIBF_148	EuPathDB	gene	1533	1700	.	-	.	1036_mexFOS1_13k16.p1kpIBF_148	1	2000	2	-0.659893	deleted	ID=LmxM.00:rRNA:rfamscan:576565-576732;description=unspecified product
AmBRA3-DM	1036_mexFOS1_13k16.p1kpIBF_203	EuPathDB	gene	992	1159	.	+	.	1036_mexFOS1_13k16.p1kpIBF_203	1	1000	1	-0.638087	deleted	ID=LmxM.00:rRNA:rfamscan:655615-655782;description=unspecified product
NysRcl.B2	1036_mexFOS1_13k16.p1kpIBF_44	EuPathDB	gene	977	3564	.	+	.	1036_mexFOS1_13k16.p1kpIBF_44	1	3000	3	-0.637838	deleted	ID=LmxM.17.0190partial;description=hypothetical protein
AmBRcl.3	1036_mexFOS1_13k16.p1kpIBF_103	EuPathDB	gene	492	2378	.	+	.	1036_mexFOS1_13k16.p1kpIBF_103	1001	6243	6	-0.634423	deleted	ID=LmxM.11.0660a;description=protein associated with differentiation 4, putative
NysRcl.B2	1036_mexFOS1_13k16.p1kpIBF_203	EuPathDB	gene	992	1159	.	+	.	1036_mexFOS1_13k16.p1kpIBF_203	1	1000	1	-0.613279	deleted	ID=LmxM.00:rRNA:rfamscan:655615-655782;description=unspecified product
AmBRA3-DM	1036_mexFOS1_13k16.p1kpIBF_44	EuPathDB	gene	977	3564	.	+	.	1036_mexFOS1_13k16.p1kpIBF_44	2001	3000	1	-0.590622	deleted	ID=LmxM.17.0190partial;description=hypothetical protein
AmBRcl.3	1036_mexFOS1_13k16.p1kpIBF_77	EuPathDB	gene	411	2471	.	+	.	1036_mexFOS1_13k16.p1kpIBF_77	1	1000	1	-0.586716	deleted	ID=LmxM.22.0691a;description=hypothetical protein
AmBRcl.6	1036_mexFOS1_13k16.p1kpIBF_203	EuPathDB	gene	992	1159	.	+	.	1036_mexFOS1_13k16.p1kpIBF_203	1	1000	1	-0.585875	deleted	ID=LmxM.00:rRNA:rfamscan:655615-655782;description=unspecified product
AmBRcl.3	1036_mexFOS1_13k16.p1kpIBF_125	EuPathDB	gene	818	967	.	+	.	1036_mexFOS1_13k16.p1kpIBF_125	1	1000	1	-0.584325	deleted	ID=LmxM.00:ncRNA:rfamscan:544014-544163;description=unspecified product
AmBRcl.3	1036_mexFOS1_13k16.p1kpIBF_125	EuPathDB	gene	825	965	.	-	.	1036_mexFOS1_13k16.p1kpIBF_125	1	1000	1	-0.584325	deleted	ID=LmxM.00:ncRNA:rfamscan:544021-544161;description=unspecified product
AmBRcl.3	1036_mexFOS1_13k16.p1kpIBF_125	EuPathDB	gene	825	972	.	-	.	1036_mexFOS1_13k16.p1kpIBF_125	1	1000	1	-0.584325	deleted	ID=LmxM.00:ncRNA:rfamscan:544021-544168;description=unspecified product
AmBRcl.3	1036_mexFOS1_13k16.p1kpIBF_125	EuPathDB	gene	828	952	.	+	.	1036_mexFOS1_13k16.p1kpIBF_125	1	1000	1	-0.584325	deleted	ID=LmxM.00:ncRNA:rfamscan:544024-544148;description=unspecified product
AmBRcl.3	1036_mexFOS1_13k16.p1kpIBF_125	EuPathDB	gene	833	951	.	-	.	1036_mexFOS1_13k16.p1kpIBF_125	1	1000	1	-0.584325	deleted	ID=LmxM.00:ncRNA:rfamscan:544029-544147;description=unspecified product
AmBRcl.3	1036_mexFOS1_13k16.p1kpIBF_125	EuPathDB	gene	841	950	.	+	.	1036_mexFOS1_13k16.p1kpIBF_125	1	1000	1	-0.584325	deleted	ID=LmxM.00:ncRNA:rfamscan:544037-544146;description=unspecified product
AmBRcl.3	1036_mexFOS1_13k16.p1kpIBF_125	EuPathDB	gene	841	954	.	+	.	1036_mexFOS1_13k16.p1kpIBF_125	1	1000	1	-0.584325	deleted	ID=LmxM.00:ncRNA:rfamscan:544037-544150;description=unspecified product
AmBRcl.3	1036_mexFOS1_13k16.p1kpIBF_125	EuPathDB	gene	841	959	.	-	.	1036_mexFOS1_13k16.p1kpIBF_125	1	1000	1	-0.584325	deleted	ID=LmxM.00:ncRNA:rfamscan:544037-544155;description=unspecified product
AmBRcl.3	1036_mexFOS1_13k16.p1kpIBF_125	EuPathDB	gene	843	948	.	+	.	1036_mexFOS1_13k16.p1kpIBF_125	1	1000	1	-0.584325	deleted	ID=LmxM.00:ncRNA:rfamscan:544039-544144;description=unspecified product
AmBRcl.3	1036_mexFOS1_13k16.p1kpIBF_125	EuPathDB	gene	844	947	.	-	.	1036_mexFOS1_13k16.p1kpIBF_125	1	1000	1	-0.584325	deleted	ID=LmxM.00:ncRNA:rfamscan:544040-544143;description=unspecified product
AmBRcl.3	1036_mexFOS1_13k16.p1kpIBF_125	EuPathDB	gene	845	948	.	-	.	1036_mexFOS1_13k16.p1kpIBF_125	1	1000	1	-0.584325	deleted	ID=LmxM.00:ncRNA:rfamscan:544041-544144;description=unspecified product
AmBRcl.3	1036_mexFOS1_13k16.p1kpIBF_125	EuPathDB	gene	847	944	.	-	.	1036_mexFOS1_13k16.p1kpIBF_125	1	1000	1	-0.584325	deleted	ID=LmxM.00:ncRNA:rfamscan:544043-544140;description=unspecified product
AmBRcl.3	1036_mexFOS1_13k16.p1kpIBF_125	EuPathDB	gene	847	951	.	+	.	1036_mexFOS1_13k16.p1kpIBF_125	1	1000	1	-0.584325	deleted	ID=LmxM.00:ncRNA:rfamscan:544043-544147;description=unspecified product
AmBRcl.3	1036_mexFOS1_13k16.p1kpIBF_125	EuPathDB	gene	849	940	.	-	.	1036_mexFOS1_13k16.p1kpIBF_125	1	1000	1	-0.584325	deleted	ID=LmxM.00:ncRNA:rfamscan:544045-544136;description=unspecified product
AmBRcl.3	1036_mexFOS1_13k16.p1kpIBF_125	EuPathDB	gene	851	942	.	+	.	1036_mexFOS1_13k16.p1kpIBF_125	1	1000	1	-0.584325	deleted	ID=LmxM.00:ncRNA:rfamscan:544047-544138;description=unspecified product
NysRcl.B2	LmxM.06	EuPathDB	gene	4008	4310	.	-	.	LmxM.06	3001	479000	475	-0.583644	deleted	ID=LmxM.06.0010;description=histone H4
NysRcl.B2	LmxM.06	EuPathDB	gene	6423	8030	.	-	.	LmxM.06	3001	479000	475	-0.583644	deleted	ID=LmxM.06.0020;description=hypothetical protein, conserved
NysRcl.B2	LmxM.06	EuPathDB	gene	13674	15695	.	-	.	LmxM.06	3001	479000	475	-0.583644	deleted	ID=LmxM.06.0030;description=WD domain, G-beta repeat, putative
NysRcl.B2	LmxM.06	EuPathDB	gene	16560	17435	.	-	.	LmxM.06	3001	479000	475	-0.583644	deleted	ID=LmxM.06.0040;description=39S mitochondrial ribosomal protein L46, putative
NysRcl.B2	LmxM.06	EuPathDB	gene	23001	24413	.	-	.	LmxM.06	3001	479000	475	-0.583644	deleted	ID=LmxM.06.0050;description=hypothetical protein, conserved
NysRcl.B2	LmxM.06	EuPathDB	gene	27997	28962	.	-	.	LmxM.06	3001	479000	475	-0.583644	deleted	ID=LmxM.06.0060;description=hypothetical protein, conserved
NysRcl.B2	LmxM.06	EuPathDB	gene	30588	31967	.	-	.	LmxM.06	3001	479000	475	-0.583644	deleted	ID=LmxM.06.0070;description=hypothetical protein, conserved
NysRcl.B2	LmxM.06	EuPathDB	gene	35714	37687	.	-	.	LmxM.06	3001	479000	475	-0.583644	deleted	ID=LmxM.06.0080;description=ATP-binding cassette protein subfamily G, member 1, putative
NysRcl.B2	LmxM.06	EuPathDB	gene	41063	43054	.	-	.	LmxM.06	3001	479000	475	-0.583644	deleted	ID=LmxM.06.0090;description=ATP-binding cassette protein subfamily G, member 2
NysRcl.B2	LmxM.06	EuPathDB	gene	44000	44746	.	-	.	LmxM.06	3001	479000	475	-0.583644	deleted	ID=LmxM.06.0100;description=ATP-binding cassette protein subfamily G, member 3, putative
NysRcl.B2	LmxM.06	EuPathDB	gene	46394	48202	.	-	.	LmxM.06	3001	479000	475	-0.583644	deleted	ID=LmxM.06.0110;description=hypothetical protein, conserved
NysRcl.B2	LmxM.06	EuPathDB	gene	49548	50111	.	-	.	LmxM.06	3001	479000	475	-0.583644	deleted	ID=LmxM.06.0120;description=cyclophilin
NysRcl.B2	LmxM.06	EuPathDB	gene	51057	51617	.	-	.	LmxM.06	3001	479000	475	-0.583644	deleted	ID=LmxM.06.0130;description=hypothetical protein, conserved
NysRcl.B2	LmxM.06	EuPathDB	gene	53128	53871	.	-	.	LmxM.06	3001	479000	475	-0.583644	deleted	ID=LmxM.06.0140;description=proteasome beta 6 subunit, putative
NysRcl.B2	LmxM.06	EuPathDB	gene	54624	54953	.	-	.	LmxM.06	3001	479000	475	-0.583644	deleted	ID=LmxM.06.0150;description=hypothetical protein, conserved
NysRcl.B2	LmxM.06	EuPathDB	gene	55549	56913	.	-	.	LmxM.06	3001	479000	475	-0.583644	deleted	ID=LmxM.06.0160;description=HD domain containing protein, putative
NysRcl.B2	LmxM.06	EuPathDB	gene	58226	58651	.	-	.	LmxM.06	3001	479000	475	-0.583644	deleted	ID=LmxM.06.0170;description=Trm112p-like protein, putative
NysRcl.B2	LmxM.06	EuPathDB	gene	59183	61171	.	-	.	LmxM.06	3001	479000	475	-0.583644	deleted	ID=LmxM.06.0180;description=kinesin-like protein
NysRcl.B2	LmxM.06	EuPathDB	gene	62727	64490	.	-	.	LmxM.06	3001	479000	475	-0.583644	deleted	ID=LmxM.06.0190;description=hypothetical protein, conserved
NysRcl.B2	LmxM.06	EuPathDB	gene	66358	67833	.	-	.	LmxM.06	3001	479000	475	-0.583644	deleted	ID=LmxM.06.0200;description=hypothetical protein, conserved
NysRcl.B2	LmxM.06	EuPathDB	gene	70347	72374	.	-	.	LmxM.06	3001	479000	475	-0.583644	deleted	ID=LmxM.06.0210;description=FHA domain containing protein, putative
NysRcl.B2	LmxM.06	EuPathDB	gene	73195	74055	.	-	.	LmxM.06	3001	479000	475	-0.583644	deleted	ID=LmxM.06.0220;description=hypothetical protein, conserved
NysRcl.B2	LmxM.06	EuPathDB	gene	74708	75682	.	-	.	LmxM.06	3001	479000	475	-0.583644	deleted	ID=LmxM.06.0230;description=hypothetical protein, conserved
NysRcl.B2	LmxM.06	EuPathDB	gene	76416	78821	.	-	.	LmxM.06	3001	479000	475	-0.583644	deleted	ID=LmxM.06.0240;description=Present in the outer mitochondrial membrane proteome 34
NysRcl.B2	LmxM.06	EuPathDB	gene	80490	81326	.	-	.	LmxM.06	3001	479000	475	-0.583644	deleted	ID=LmxM.06.0250;description=hypothetical protein, conserved
NysRcl.B2	LmxM.06	EuPathDB	gene	82866	87449	.	-	.	LmxM.06	3001	479000	475	-0.583644	deleted	ID=LmxM.06.0260;description=5'-3' exoribonuclease A, putative
NysRcl.B2	LmxM.06	EuPathDB	gene	89835	90773	.	-	.	LmxM.06	3001	479000	475	-0.583644	deleted	ID=LmxM.06.0270;description=hypothetical protein, conserved
NysRcl.B2	LmxM.06	EuPathDB	gene	91451	94006	.	-	.	LmxM.06	3001	479000	475	-0.583644	deleted	ID=LmxM.06.0280;description=hypothetical protein, conserved
NysRcl.B2	LmxM.06	EuPathDB	gene	96184	96936	.	-	.	LmxM.06	3001	479000	475	-0.583644	deleted	ID=LmxM.06.0290;description=ribonuclease H1, putative
NysRcl.B2	LmxM.06	EuPathDB	gene	98738	98816	.	-	.	LmxM.06	3001	479000	475	-0.583644	deleted	ID=LmxM.06:ncRNA:rfamscan:98738-98816;description=unspecified product
NysRcl.B2	LmxM.06	EuPathDB	gene	99179	99688	.	-	.	LmxM.06	3001	479000	475	-0.583644	deleted	ID=LmxM.06.0300;description=MYND finger domain-like protein
NysRcl.B2	LmxM.06	EuPathDB	gene	100521	100629	.	+	.	LmxM.06	3001	479000	475	-0.583644	deleted	ID=LmxM.06:ncRNA:rfamscan:100521-100629;description=unspecified product
NysRcl.B2	LmxM.06	EuPathDB	gene	100521	100638	.	-	.	LmxM.06	3001	479000	475	-0.583644	deleted	ID=LmxM.06:ncRNA:rfamscan:100521-100638;description=unspecified product
NysRcl.B2	LmxM.06	EuPathDB	gene	102933	104966	.	-	.	LmxM.06	3001	479000	475	-0.583644	deleted	ID=LmxM.06.0310;description=pteridine transporter, putative
NysRcl.B2	LmxM.06	EuPathDB	gene	105854	108967	.	-	.	LmxM.06	3001	479000	475	-0.583644	deleted	ID=LmxM.06.0320;description=hypothetical protein, conserved
NysRcl.B2	LmxM.06	EuPathDB	gene	110303	113860	.	-	.	LmxM.06	3001	479000	475	-0.583644	deleted	ID=LmxM.06.0330;description=hypothetical protein, conserved
NysRcl.B2	LmxM.06	EuPathDB	gene	114598	117315	.	-	.	LmxM.06	3001	479000	475	-0.583644	deleted	ID=LmxM.06.0340;description=serine peptidase, clan SC, family S9A-like protein
NysRcl.B2	LmxM.06	EuPathDB	gene	118082	119173	.	-	.	LmxM.06	3001	479000	475	-0.583644	deleted	ID=LmxM.06.0350;description=NAD(P)-dependent steroid dehydrogenase protein, putative
NysRcl.B2	LmxM.06	EuPathDB	gene	119906	121261	.	-	.	LmxM.06	3001	479000	475	-0.583644	deleted	ID=LmxM.06.0360;description=hypothetical protein, conserved
NysRcl.B2	LmxM.06	EuPathDB	gene	125908	127047	.	+	.	LmxM.06	3001	479000	475	-0.583644	deleted	ID=LmxM.06.0370;description=glutamine synthetase, putative
NysRcl.B2	LmxM.06	EuPathDB	gene	127922	129046	.	+	.	LmxM.06	3001	479000	475	-0.583644	deleted	ID=LmxM.06.0380;description=Present in the outer mitochondrial membrane proteome 35
NysRcl.B2	LmxM.06	EuPathDB	gene	130023	132758	.	+	.	LmxM.06	3001	479000	475	-0.583644	deleted	ID=LmxM.06.0390;description=hypothetical protein, conserved
NysRcl.B2	LmxM.06	EuPathDB	gene	133331	134275	.	+	.	LmxM.06	3001	479000	475	-0.583644	deleted	ID=LmxM.06.0400;description=hypothetical protein
NysRcl.B2	LmxM.06	EuPathDB	gene	136017	136760	.	+	.	LmxM.06	3001	479000	475	-0.583644	deleted	ID=LmxM.06.0410;description=60S ribosomal protein L19, putative
NysRcl.B2	LmxM.06	EuPathDB	gene	138118	138687	.	+	.	LmxM.06	3001	479000	475	-0.583644	deleted	ID=LmxM.06.0412;description=hypothetical protein, conserved
NysRcl.B2	LmxM.06	EuPathDB	gene	139489	140232	.	+	.	LmxM.06	3001	479000	475	-0.583644	deleted	ID=LmxM.06.0415;description=60S ribosomal protein L19, putative
NysRcl.B2	LmxM.06	EuPathDB	gene	140975	141053	.	-	.	LmxM.06	3001	479000	475	-0.583644	deleted	ID=LmxM.06:ncRNA:rfamscan:140975-141053;description=unspecified product
NysRcl.B2	LmxM.06	EuPathDB	gene	140979	141057	.	+	.	LmxM.06	3001	479000	475	-0.583644	deleted	ID=LmxM.06:ncRNA:rfamscan:140979-141057;description=unspecified product
NysRcl.B2	LmxM.06	EuPathDB	gene	142401	144083	.	+	.	LmxM.06	3001	479000	475	-0.583644	deleted	ID=LmxM.06.0420;description=hypothetical protein, conserved
NysRcl.B2	LmxM.06	EuPathDB	gene	145671	147746	.	+	.	LmxM.06	3001	479000	475	-0.583644	deleted	ID=LmxM.06.0430;description=hypothetical protein, conserved
NysRcl.B2	LmxM.06	EuPathDB	gene	148986	151967	.	+	.	LmxM.06	3001	479000	475	-0.583644	deleted	ID=LmxM.06.0440;description=hypothetical protein, conserved
NysRcl.B2	LmxM.06	EuPathDB	gene	153798	155165	.	+	.	LmxM.06	3001	479000	475	-0.583644	deleted	ID=LmxM.06.0450;description=hypothetical protein, unknown function
NysRcl.B2	LmxM.06	EuPathDB	gene	157430	161179	.	+	.	LmxM.06	3001	479000	475	-0.583644	deleted	ID=LmxM.06.0460;description=ATP-NAD kinase-like protein
NysRcl.B2	LmxM.06	EuPathDB	gene	162411	165863	.	+	.	LmxM.06	3001	479000	475	-0.583644	deleted	ID=LmxM.06.0470;description=condensin complex subunit 2, putative
NysRcl.B2	LmxM.06	EuPathDB	gene	166661	167605	.	+	.	LmxM.06	3001	479000	475	-0.583644	deleted	ID=LmxM.06.0480;description=hypothetical protein, conserved
NysRcl.B2	LmxM.06	EuPathDB	gene	168038	168173	.	+	.	LmxM.06	3001	479000	475	-0.583644	deleted	ID=LmxM.06:ncRNA:rfamscan:168038-168173;description=unspecified product
NysRcl.B2	LmxM.06	EuPathDB	gene	168784	170244	.	+	.	LmxM.06	3001	479000	475	-0.583644	deleted	ID=LmxM.06.0490;description=hypothetical protein, conserved
NysRcl.B2	LmxM.06	EuPathDB	gene	171452	173089	.	+	.	LmxM.06	3001	479000	475	-0.583644	deleted	ID=LmxM.06.0500;description=SpoU rRNA Methylase family, putative
NysRcl.B2	LmxM.06	EuPathDB	gene	173863	175860	.	+	.	LmxM.06	3001	479000	475	-0.583644	deleted	ID=LmxM.06.0510;description=U-box domain containing protein, putative
NysRcl.B2	LmxM.06	EuPathDB	gene	177331	183027	.	+	.	LmxM.06	3001	479000	475	-0.583644	deleted	ID=LmxM.06.0520;description=hypothetical protein, conserved
NysRcl.B2	LmxM.06	EuPathDB	gene	183680	184573	.	+	.	LmxM.06	3001	479000	475	-0.583644	deleted	ID=LmxM.06.0530;description=hypothetical protein, conserved
NysRcl.B2	LmxM.06	EuPathDB	gene	186354	188474	.	+	.	LmxM.06	3001	479000	475	-0.583644	deleted	ID=LmxM.06.0540;description=hypothetical protein, conserved
NysRcl.B2	LmxM.06	EuPathDB	gene	189388	194571	.	+	.	LmxM.06	3001	479000	475	-0.583644	deleted	ID=LmxM.06.0550;description=hypothetical protein, conserved
NysRcl.B2	LmxM.06	EuPathDB	gene	195545	196351	.	+	.	LmxM.06	3001	479000	475	-0.583644	deleted	ID=LmxM.06.0560;description=deoxyuridine triphosphatase, putative
NysRcl.B2	LmxM.06	EuPathDB	gene	197736	198173	.	+	.	LmxM.06	3001	479000	475	-0.583644	deleted	ID=LmxM.06.0570;description=60S ribosomal protein L23a, putative
NysRcl.B2	LmxM.06	EuPathDB	gene	198630	199067	.	+	.	LmxM.06	3001	479000	475	-0.583644	deleted	ID=LmxM.06.0580;description=60S ribosomal protein L23a, putative
NysRcl.B2	LmxM.06	EuPathDB	gene	200581	205128	.	+	.	LmxM.06	3001	479000	475	-0.583644	deleted	ID=LmxM.06.0590;description=hypothetical protein, conserved
NysRcl.B2	LmxM.06	EuPathDB	gene	205756	210063	.	+	.	LmxM.06	3001	479000	475	-0.583644	deleted	ID=LmxM.06.0600;description=hypothetical protein, conserved
NysRcl.B2	LmxM.06	EuPathDB	gene	211291	212211	.	+	.	LmxM.06	3001	479000	475	-0.583644	deleted	ID=LmxM.06.0610;description=carbonic anhydrase family protein, putative
NysRcl.B2	LmxM.06	EuPathDB	gene	213773	216805	.	+	.	LmxM.06	3001	479000	475	-0.583644	deleted	ID=LmxM.06.0620;description=Putative Phosphatase/Protein of unknown function DUF89, putative
NysRcl.B2	LmxM.06	EuPathDB	gene	218152	219072	.	+	.	LmxM.06	3001	479000	475	-0.583644	deleted	ID=LmxM.06.0630;description=hypothetical protein, unknown function
NysRcl.B2	LmxM.06	EuPathDB	gene	220144	229461	.	+	.	LmxM.06	3001	479000	475	-0.583644	deleted	ID=LmxM.06.0640;description=protein kinase, putative
NysRcl.B2	LmxM.06	EuPathDB	gene	230610	233618	.	+	.	LmxM.06	3001	479000	475	-0.583644	deleted	ID=LmxM.06.0650;description=lanosterol synthase, putative
NysRcl.B2	LmxM.06	EuPathDB	gene	235582	237486	.	+	.	LmxM.06	3001	479000	475	-0.583644	deleted	ID=LmxM.06.0660;description=hypothetical protein, conserved
NysRcl.B2	LmxM.06	EuPathDB	gene	240100	244098	.	+	.	LmxM.06	3001	479000	475	-0.583644	deleted	ID=LmxM.06.0670;description=hypothetical protein, conserved
NysRcl.B2	LmxM.06	EuPathDB	gene	245503	246234	.	+	.	LmxM.06	3001	479000	475	-0.583644	deleted	ID=LmxM.06.0680;description=hypothetical protein, conserved
NysRcl.B2	LmxM.06	EuPathDB	gene	246910	248127	.	+	.	LmxM.06	3001	479000	475	-0.583644	deleted	ID=LmxM.06.0685;description=hypothetical protein, conserved
NysRcl.B2	LmxM.06	EuPathDB	gene	249269	256972	.	+	.	LmxM.06	3001	479000	475	-0.583644	deleted	ID=LmxM.06.0690;description=hypothetical protein, conserved
NysRcl.B2	LmxM.06	EuPathDB	gene	258030	260237	.	+	.	LmxM.06	3001	479000	475	-0.583644	deleted	ID=LmxM.06.0700;description=C2 domain/Ankyrin repeats (3 copies), putative
NysRcl.B2	LmxM.06	EuPathDB	gene	265592	267433	.	+	.	LmxM.06	3001	479000	475	-0.583644	deleted	ID=LmxM.06.0710;description=hypothetical protein
NysRcl.B2	LmxM.06	EuPathDB	gene	268555	273825	.	+	.	LmxM.06	3001	479000	475	-0.583644	deleted	ID=LmxM.06.0720;description=YEATS family, putative
NysRcl.B2	LmxM.06	EuPathDB	gene	275140	276156	.	+	.	LmxM.06	3001	479000	475	-0.583644	deleted	ID=LmxM.06.0730;description=threonine ammonia-lyase
NysRcl.B2	LmxM.06	EuPathDB	gene	278219	281092	.	+	.	LmxM.06	3001	479000	475	-0.583644	deleted	ID=LmxM.06.0740;description=hypothetical protein, conserved
NysRcl.B2	LmxM.06	EuPathDB	gene	282081	284093	.	+	.	LmxM.06	3001	479000	475	-0.583644	deleted	ID=LmxM.06.0750;description=Haemolysin-III related, putative
NysRcl.B2	LmxM.06	EuPathDB	gene	285196	288723	.	+	.	LmxM.06	3001	479000	475	-0.583644	deleted	ID=LmxM.06.0760;description=hypothetical protein, conserved
NysRcl.B2	LmxM.06	EuPathDB	gene	292623	298382	.	+	.	LmxM.06	3001	479000	475	-0.583644	deleted	ID=LmxM.06.0770;description=Double RNA binding domain protein 12
NysRcl.B2	LmxM.06	EuPathDB	gene	302613	305708	.	+	.	LmxM.06	3001	479000	475	-0.583644	deleted	ID=LmxM.06.0790;description=hypothetical protein, unknown function
NysRcl.B2	LmxM.06	EuPathDB	gene	306543	311204	.	+	.	LmxM.06	3001	479000	475	-0.583644	deleted	ID=LmxM.06.0800;description=hypothetical protein, conserved
NysRcl.B2	LmxM.06	EuPathDB	gene	313959	323768	.	+	.	LmxM.06	3001	479000	475	-0.583644	deleted	ID=LmxM.06.0810;description=hypothetical protein, unknown function
NysRcl.B2	LmxM.06	EuPathDB	gene	324520	325719	.	+	.	LmxM.06	3001	479000	475	-0.583644	deleted	ID=LmxM.06.0820;description=Qb-SNARE protein, putative
NysRcl.B2	LmxM.06	EuPathDB	gene	328025	332236	.	+	.	LmxM.06	3001	479000	475	-0.583644	deleted	ID=LmxM.06.0830;description=lipin, putative
NysRcl.B2	LmxM.06	EuPathDB	gene	333686	334423	.	+	.	LmxM.06	3001	479000	475	-0.583644	deleted	ID=LmxM.06.0840;description=hypothetical protein, conserved
NysRcl.B2	LmxM.06	EuPathDB	gene	335617	346194	.	+	.	LmxM.06	3001	479000	475	-0.583644	deleted	ID=LmxM.06.0850;description=hypothetical protein, conserved
NysRcl.B2	LmxM.06	EuPathDB	gene	347314	348876	.	+	.	LmxM.06	3001	479000	475	-0.583644	deleted	ID=LmxM.06.0860;description=dihydrofolate reductase-thymidylate synthase
NysRcl.B2	LmxM.06	EuPathDB	gene	350308	351630	.	+	.	LmxM.06	3001	479000	475	-0.583644	deleted	ID=LmxM.06.0870;description=protein arginine n-methyltransferase 7
NysRcl.B2	LmxM.06	EuPathDB	gene	353158	354408	.	+	.	LmxM.06	3001	479000	475	-0.583644	deleted	ID=LmxM.06.0880;description=acyl-coenzyme a dehydrogenase, putative
NysRcl.B2	LmxM.06	EuPathDB	gene	356535	358799	.	+	.	LmxM.06	3001	479000	475	-0.583644	deleted	ID=LmxM.06.0890;description=hypothetical protein, conserved
NysRcl.B2	LmxM.06	EuPathDB	gene	360405	365192	.	+	.	LmxM.06	3001	479000	475	-0.583644	deleted	ID=LmxM.06.0900;description=protein phosphatase 2C, putative
NysRcl.B2	LmxM.06	EuPathDB	gene	366085	366750	.	+	.	LmxM.06	3001	479000	475	-0.583644	deleted	ID=LmxM.06.0910;description=peptidyl-tRNA hydrolase, putative
NysRcl.B2	LmxM.06	EuPathDB	gene	367374	368681	.	+	.	LmxM.06	3001	479000	475	-0.583644	deleted	ID=LmxM.06.0920;description=hypothetical protein, conserved
NysRcl.B2	LmxM.06	EuPathDB	gene	369556	371748	.	+	.	LmxM.06	3001	479000	475	-0.583644	deleted	ID=LmxM.06.0930;description=2,4-dienoyl-coa reductase-like protein
NysRcl.B2	LmxM.06	EuPathDB	gene	373434	375239	.	+	.	LmxM.06	3001	479000	475	-0.583644	deleted	ID=LmxM.06.0940;description=hypothetical protein, conserved
NysRcl.B2	LmxM.06	EuPathDB	gene	376260	378272	.	+	.	LmxM.06	3001	479000	475	-0.583644	deleted	ID=LmxM.06.0950;description=glucosamine-fructose-6-phosphate aminotransferase, putative
NysRcl.B2	LmxM.06	EuPathDB	gene	379535	380206	.	+	.	LmxM.06	3001	479000	475	-0.583644	deleted	ID=LmxM.06.0960;description=cell cycle associated protein MOB1, putative
NysRcl.B2	LmxM.06	EuPathDB	gene	381092	386080	.	+	.	LmxM.06	3001	479000	475	-0.583644	deleted	ID=LmxM.06.0970;description=Domain of unknown function (DUF3883), putative
NysRcl.B2	LmxM.06	EuPathDB	gene	387208	390318	.	+	.	LmxM.06	3001	479000	475	-0.583644	deleted	ID=LmxM.06.0980;description=Leucine Rich Repeat, putative
NysRcl.B2	LmxM.06	EuPathDB	gene	392657	396304	.	+	.	LmxM.06	3001	479000	475	-0.583644	deleted	ID=LmxM.06.0990;description=hypothetical protein, conserved
NysRcl.B2	LmxM.06	EuPathDB	gene	397239	397706	.	+	.	LmxM.06	3001	479000	475	-0.583644	deleted	ID=LmxM.06.0995;description=hypothetical protein, unknown function
NysRcl.B2	LmxM.06	EuPathDB	gene	398260	399744	.	+	.	LmxM.06	3001	479000	475	-0.583644	deleted	ID=LmxM.06.1000;description=SET domain containing protein, putative
NysRcl.B2	LmxM.06	EuPathDB	gene	400674	402953	.	+	.	LmxM.06	3001	479000	475	-0.583644	deleted	ID=LmxM.06.1010;description=hypothetical protein, conserved
NysRcl.B2	LmxM.06	EuPathDB	gene	403595	404287	.	+	.	LmxM.06	3001	479000	475	-0.583644	deleted	ID=LmxM.06.1020;description=G-patch domain containing protein, putative
NysRcl.B2	LmxM.06	EuPathDB	gene	405567	408236	.	+	.	LmxM.06	3001	479000	475	-0.583644	deleted	ID=LmxM.06.1030;description=kinesin, putative
NysRcl.B2	LmxM.06	EuPathDB	gene	408707	410875	.	+	.	LmxM.06	3001	479000	475	-0.583644	deleted	ID=LmxM.06.1040;description=Outer dynein arm docking complex protein 2, putative
NysRcl.B2	LmxM.06	EuPathDB	gene	411835	412236	.	+	.	LmxM.06	3001	479000	475	-0.583644	deleted	ID=LmxM.06.1050;description=protein disulfide isomerase
NysRcl.B2	LmxM.06	EuPathDB	gene	414315	415319	.	+	.	LmxM.06	3001	479000	475	-0.583644	deleted	ID=LmxM.06.1060;description=2OG-Fe(II) oxygenase superfamily, putative
NysRcl.B2	LmxM.06	EuPathDB	gene	416605	417450	.	+	.	LmxM.06	3001	479000	475	-0.583644	deleted	ID=LmxM.06.1070;description=deoxyribose-phosphate aldolase, putative
NysRcl.B2	LmxM.06	EuPathDB	gene	419224	419898	.	+	.	LmxM.06	3001	479000	475	-0.583644	deleted	ID=LmxM.06.1080;description=Staphylococcal nuclease homologue, putative
NysRcl.B2	LmxM.06	EuPathDB	gene	420681	422468	.	+	.	LmxM.06	3001	479000	475	-0.583644	deleted	ID=LmxM.06.1090;description=hypothetical protein, conserved
NysRcl.B2	LmxM.06	EuPathDB	gene	423613	424521	.	+	.	LmxM.06	3001	479000	475	-0.583644	deleted	ID=LmxM.06.1100;description=peripherally associated ATOM36
NysRcl.B2	LmxM.06	EuPathDB	gene	426657	429935	.	+	.	LmxM.06	3001	479000	475	-0.583644	deleted	ID=LmxM.06.1110;description=hypothetical protein, conserved
NysRcl.B2	LmxM.06	EuPathDB	gene	432407	433228	.	+	.	LmxM.06	3001	479000	475	-0.583644	deleted	ID=LmxM.06.1120;description=hypothetical protein, conserved
NysRcl.B2	LmxM.06	EuPathDB	gene	433990	434976	.	+	.	LmxM.06	3001	479000	475	-0.583644	deleted	ID=LmxM.06.1130;description=hypothetical protein, conserved
NysRcl.B2	LmxM.06	EuPathDB	gene	435131	437653	.	+	.	LmxM.06	3001	479000	475	-0.583644	deleted	ID=LmxM.06.1140;description=hypothetical protein, conserved
NysRcl.B2	LmxM.06	EuPathDB	gene	438090	439655	.	+	.	LmxM.06	3001	479000	475	-0.583644	deleted	ID=LmxM.06.1150;description=Domain of unknown function (DUF4379), putative
NysRcl.B2	LmxM.06	EuPathDB	gene	440215	443511	.	+	.	LmxM.06	3001	479000	475	-0.583644	deleted	ID=LmxM.06.1160;description=hypothetical protein, conserved
NysRcl.B2	LmxM.06	EuPathDB	gene	444192	444599	.	+	.	LmxM.06	3001	479000	475	-0.583644	deleted	ID=LmxM.06.1170;description=mRNA transport regulator MTR2, putative
NysRcl.B2	LmxM.06	EuPathDB	gene	445784	447151	.	+	.	LmxM.06	3001	479000	475	-0.583644	deleted	ID=LmxM.06.1180;description=protein kinase, putative
NysRcl.B2	LmxM.06	EuPathDB	gene	448104	448547	.	+	.	LmxM.06	3001	479000	475	-0.583644	deleted	ID=LmxM.06.1190;description=thioredoxin, putative
NysRcl.B2	LmxM.06	EuPathDB	gene	451583	452767	.	+	.	LmxM.06	3001	479000	475	-0.583644	deleted	ID=LmxM.06.1200;description=hypothetical protein, unknown function
NysRcl.B2	LmxM.06	EuPathDB	gene	453371	455128	.	+	.	LmxM.06	3001	479000	475	-0.583644	deleted	ID=LmxM.06.1210;description=hypothetical protein, unknown function
NysRcl.B2	LmxM.06	EuPathDB	gene	456802	459174	.	+	.	LmxM.06	3001	479000	475	-0.583644	deleted	ID=LmxM.06.1220;description=hypothetical protein, unknown function
NysRcl.B2	LmxM.06	EuPathDB	gene	460233	461114	.	+	.	LmxM.06	3001	479000	475	-0.583644	deleted	ID=LmxM.06.1230;description=Protein of unknown function (DUF1637), putative
NysRcl.B2	LmxM.06	EuPathDB	gene	461744	463231	.	+	.	LmxM.06	3001	479000	475	-0.583644	deleted	ID=LmxM.06.1240;description=FAD binding domain containing protein, putative
NysRcl.B2	LmxM.06	EuPathDB	gene	464285	464587	.	+	.	LmxM.06	3001	479000	475	-0.583644	deleted	ID=LmxM.06.1245;description=Transcription factor e(y)2, putative
NysRcl.B2	LmxM.06	EuPathDB	gene	465276	465992	.	+	.	LmxM.06	3001	479000	475	-0.583644	deleted	ID=LmxM.06.1250;description=hypothetical protein, conserved
NysRcl.B2	LmxM.06	EuPathDB	gene	468529	470484	.	-	.	LmxM.06	3001	479000	475	-0.583644	deleted	ID=LmxM.06.1260;description=pteridine transporter, putative
NysRcl.B2	LmxM.06	EuPathDB	gene	472209	473114	.	-	.	LmxM.06	3001	479000	475	-0.583644	deleted	ID=LmxM.06.1270;description=coproporphyrinogen III oxidase, putative
NysRcl.B2	LmxM.06	EuPathDB	gene	474097	474792	.	-	.	LmxM.06	3001	479000	475	-0.583644	deleted	ID=LmxM.06.1280;description=protoporphyrinogen oxidase-like protein
NysRcl.B2	LmxM.06	EuPathDB	gene	475967	476338	.	-	.	LmxM.06	3001	479000	475	-0.583644	deleted	ID=LmxM.06.1290;description=hypothetical protein, unknown function
NysRcl.B2	1036_mexFOS1_13k16.p1kpIBF_40	EuPathDB	gene	3	2807	.	+	.	1036_mexFOS1_13k16.p1kpIBF_40	1001	2000	1	-0.577688	deleted	ID=LmxM.16.1010partial;description=hypothetical protein
AmBRcl.8	1036_mexFOS1_13k16.p1kpIBF_28	EuPathDB	gene	828	1907	.	-	.	1036_mexFOS1_13k16.p1kpIBF_28	1	1908	2	-0.575737	deleted	ID=LmxM.11.1220a;description=hypothetical protein
AmBRcl.6	LmxM.06	EuPathDB	gene	4008	4310	.	-	.	LmxM.06	3001	477000	474	-0.574861	deleted	ID=LmxM.06.0010;description=histone H4
AmBRcl.6	LmxM.06	EuPathDB	gene	6423	8030	.	-	.	LmxM.06	3001	477000	474	-0.574861	deleted	ID=LmxM.06.0020;description=hypothetical protein, conserved
AmBRcl.6	LmxM.06	EuPathDB	gene	13674	15695	.	-	.	LmxM.06	3001	477000	474	-0.574861	deleted	ID=LmxM.06.0030;description=WD domain, G-beta repeat, putative
AmBRcl.6	LmxM.06	EuPathDB	gene	16560	17435	.	-	.	LmxM.06	3001	477000	474	-0.574861	deleted	ID=LmxM.06.0040;description=39S mitochondrial ribosomal protein L46, putative
AmBRcl.6	LmxM.06	EuPathDB	gene	23001	24413	.	-	.	LmxM.06	3001	477000	474	-0.574861	deleted	ID=LmxM.06.0050;description=hypothetical protein, conserved
AmBRcl.6	LmxM.06	EuPathDB	gene	27997	28962	.	-	.	LmxM.06	3001	477000	474	-0.574861	deleted	ID=LmxM.06.0060;description=hypothetical protein, conserved
AmBRcl.6	LmxM.06	EuPathDB	gene	30588	31967	.	-	.	LmxM.06	3001	477000	474	-0.574861	deleted	ID=LmxM.06.0070;description=hypothetical protein, conserved
AmBRcl.6	LmxM.06	EuPathDB	gene	35714	37687	.	-	.	LmxM.06	3001	477000	474	-0.574861	deleted	ID=LmxM.06.0080;description=ATP-binding cassette protein subfamily G, member 1, putative
AmBRcl.6	LmxM.06	EuPathDB	gene	41063	43054	.	-	.	LmxM.06	3001	477000	474	-0.574861	deleted	ID=LmxM.06.0090;description=ATP-binding cassette protein subfamily G, member 2
AmBRcl.6	LmxM.06	EuPathDB	gene	44000	44746	.	-	.	LmxM.06	3001	477000	474	-0.574861	deleted	ID=LmxM.06.0100;description=ATP-binding cassette protein subfamily G, member 3, putative
AmBRcl.6	LmxM.06	EuPathDB	gene	46394	48202	.	-	.	LmxM.06	3001	477000	474	-0.574861	deleted	ID=LmxM.06.0110;description=hypothetical protein, conserved
AmBRcl.6	LmxM.06	EuPathDB	gene	49548	50111	.	-	.	LmxM.06	3001	477000	474	-0.574861	deleted	ID=LmxM.06.0120;description=cyclophilin
AmBRcl.6	LmxM.06	EuPathDB	gene	51057	51617	.	-	.	LmxM.06	3001	477000	474	-0.574861	deleted	ID=LmxM.06.0130;description=hypothetical protein, conserved
AmBRcl.6	LmxM.06	EuPathDB	gene	53128	53871	.	-	.	LmxM.06	3001	477000	474	-0.574861	deleted	ID=LmxM.06.0140;description=proteasome beta 6 subunit, putative
AmBRcl.6	LmxM.06	EuPathDB	gene	54624	54953	.	-	.	LmxM.06	3001	477000	474	-0.574861	deleted	ID=LmxM.06.0150;description=hypothetical protein, conserved
AmBRcl.6	LmxM.06	EuPathDB	gene	55549	56913	.	-	.	LmxM.06	3001	477000	474	-0.574861	deleted	ID=LmxM.06.0160;description=HD domain containing protein, putative
AmBRcl.6	LmxM.06	EuPathDB	gene	58226	58651	.	-	.	LmxM.06	3001	477000	474	-0.574861	deleted	ID=LmxM.06.0170;description=Trm112p-like protein, putative
AmBRcl.6	LmxM.06	EuPathDB	gene	59183	61171	.	-	.	LmxM.06	3001	477000	474	-0.574861	deleted	ID=LmxM.06.0180;description=kinesin-like protein
AmBRcl.6	LmxM.06	EuPathDB	gene	62727	64490	.	-	.	LmxM.06	3001	477000	474	-0.574861	deleted	ID=LmxM.06.0190;description=hypothetical protein, conserved
AmBRcl.6	LmxM.06	EuPathDB	gene	66358	67833	.	-	.	LmxM.06	3001	477000	474	-0.574861	deleted	ID=LmxM.06.0200;description=hypothetical protein, conserved
AmBRcl.6	LmxM.06	EuPathDB	gene	70347	72374	.	-	.	LmxM.06	3001	477000	474	-0.574861	deleted	ID=LmxM.06.0210;description=FHA domain containing protein, putative
AmBRcl.6	LmxM.06	EuPathDB	gene	73195	74055	.	-	.	LmxM.06	3001	477000	474	-0.574861	deleted	ID=LmxM.06.0220;description=hypothetical protein, conserved
AmBRcl.6	LmxM.06	EuPathDB	gene	74708	75682	.	-	.	LmxM.06	3001	477000	474	-0.574861	deleted	ID=LmxM.06.0230;description=hypothetical protein, conserved
AmBRcl.6	LmxM.06	EuPathDB	gene	76416	78821	.	-	.	LmxM.06	3001	477000	474	-0.574861	deleted	ID=LmxM.06.0240;description=Present in the outer mitochondrial membrane proteome 34
AmBRcl.6	LmxM.06	EuPathDB	gene	80490	81326	.	-	.	LmxM.06	3001	477000	474	-0.574861	deleted	ID=LmxM.06.0250;description=hypothetical protein, conserved
AmBRcl.6	LmxM.06	EuPathDB	gene	82866	87449	.	-	.	LmxM.06	3001	477000	474	-0.574861	deleted	ID=LmxM.06.0260;description=5'-3' exoribonuclease A, putative
AmBRcl.6	LmxM.06	EuPathDB	gene	89835	90773	.	-	.	LmxM.06	3001	477000	474	-0.574861	deleted	ID=LmxM.06.0270;description=hypothetical protein, conserved
AmBRcl.6	LmxM.06	EuPathDB	gene	91451	94006	.	-	.	LmxM.06	3001	477000	474	-0.574861	deleted	ID=LmxM.06.0280;description=hypothetical protein, conserved
AmBRcl.6	LmxM.06	EuPathDB	gene	96184	96936	.	-	.	LmxM.06	3001	477000	474	-0.574861	deleted	ID=LmxM.06.0290;description=ribonuclease H1, putative
AmBRcl.6	LmxM.06	EuPathDB	gene	98738	98816	.	-	.	LmxM.06	3001	477000	474	-0.574861	deleted	ID=LmxM.06:ncRNA:rfamscan:98738-98816;description=unspecified product
AmBRcl.6	LmxM.06	EuPathDB	gene	99179	99688	.	-	.	LmxM.06	3001	477000	474	-0.574861	deleted	ID=LmxM.06.0300;description=MYND finger domain-like protein
AmBRcl.6	LmxM.06	EuPathDB	gene	100521	100629	.	+	.	LmxM.06	3001	477000	474	-0.574861	deleted	ID=LmxM.06:ncRNA:rfamscan:100521-100629;description=unspecified product
AmBRcl.6	LmxM.06	EuPathDB	gene	100521	100638	.	-	.	LmxM.06	3001	477000	474	-0.574861	deleted	ID=LmxM.06:ncRNA:rfamscan:100521-100638;description=unspecified product
AmBRcl.6	LmxM.06	EuPathDB	gene	102933	104966	.	-	.	LmxM.06	3001	477000	474	-0.574861	deleted	ID=LmxM.06.0310;description=pteridine transporter, putative
AmBRcl.6	LmxM.06	EuPathDB	gene	105854	108967	.	-	.	LmxM.06	3001	477000	474	-0.574861	deleted	ID=LmxM.06.0320;description=hypothetical protein, conserved
AmBRcl.6	LmxM.06	EuPathDB	gene	110303	113860	.	-	.	LmxM.06	3001	477000	474	-0.574861	deleted	ID=LmxM.06.0330;description=hypothetical protein, conserved
AmBRcl.6	LmxM.06	EuPathDB	gene	114598	117315	.	-	.	LmxM.06	3001	477000	474	-0.574861	deleted	ID=LmxM.06.0340;description=serine peptidase, clan SC, family S9A-like protein
AmBRcl.6	LmxM.06	EuPathDB	gene	118082	119173	.	-	.	LmxM.06	3001	477000	474	-0.574861	deleted	ID=LmxM.06.0350;description=NAD(P)-dependent steroid dehydrogenase protein, putative
AmBRcl.6	LmxM.06	EuPathDB	gene	119906	121261	.	-	.	LmxM.06	3001	477000	474	-0.574861	deleted	ID=LmxM.06.0360;description=hypothetical protein, conserved
AmBRcl.6	LmxM.06	EuPathDB	gene	125908	127047	.	+	.	LmxM.06	3001	477000	474	-0.574861	deleted	ID=LmxM.06.0370;description=glutamine synthetase, putative
AmBRcl.6	LmxM.06	EuPathDB	gene	127922	129046	.	+	.	LmxM.06	3001	477000	474	-0.574861	deleted	ID=LmxM.06.0380;description=Present in the outer mitochondrial membrane proteome 35
AmBRcl.6	LmxM.06	EuPathDB	gene	130023	132758	.	+	.	LmxM.06	3001	477000	474	-0.574861	deleted	ID=LmxM.06.0390;description=hypothetical protein, conserved
AmBRcl.6	LmxM.06	EuPathDB	gene	133331	134275	.	+	.	LmxM.06	3001	477000	474	-0.574861	deleted	ID=LmxM.06.0400;description=hypothetical protein
AmBRcl.6	LmxM.06	EuPathDB	gene	136017	136760	.	+	.	LmxM.06	3001	477000	474	-0.574861	deleted	ID=LmxM.06.0410;description=60S ribosomal protein L19, putative
AmBRcl.6	LmxM.06	EuPathDB	gene	138118	138687	.	+	.	LmxM.06	3001	477000	474	-0.574861	deleted	ID=LmxM.06.0412;description=hypothetical protein, conserved
AmBRcl.6	LmxM.06	EuPathDB	gene	139489	140232	.	+	.	LmxM.06	3001	477000	474	-0.574861	deleted	ID=LmxM.06.0415;description=60S ribosomal protein L19, putative
AmBRcl.6	LmxM.06	EuPathDB	gene	140975	141053	.	-	.	LmxM.06	3001	477000	474	-0.574861	deleted	ID=LmxM.06:ncRNA:rfamscan:140975-141053;description=unspecified product
AmBRcl.6	LmxM.06	EuPathDB	gene	140979	141057	.	+	.	LmxM.06	3001	477000	474	-0.574861	deleted	ID=LmxM.06:ncRNA:rfamscan:140979-141057;description=unspecified product
AmBRcl.6	LmxM.06	EuPathDB	gene	142401	144083	.	+	.	LmxM.06	3001	477000	474	-0.574861	deleted	ID=LmxM.06.0420;description=hypothetical protein, conserved
AmBRcl.6	LmxM.06	EuPathDB	gene	145671	147746	.	+	.	LmxM.06	3001	477000	474	-0.574861	deleted	ID=LmxM.06.0430;description=hypothetical protein, conserved
AmBRcl.6	LmxM.06	EuPathDB	gene	148986	151967	.	+	.	LmxM.06	3001	477000	474	-0.574861	deleted	ID=LmxM.06.0440;description=hypothetical protein, conserved
AmBRcl.6	LmxM.06	EuPathDB	gene	153798	155165	.	+	.	LmxM.06	3001	477000	474	-0.574861	deleted	ID=LmxM.06.0450;description=hypothetical protein, unknown function
AmBRcl.6	LmxM.06	EuPathDB	gene	157430	161179	.	+	.	LmxM.06	3001	477000	474	-0.574861	deleted	ID=LmxM.06.0460;description=ATP-NAD kinase-like protein
AmBRcl.6	LmxM.06	EuPathDB	gene	162411	165863	.	+	.	LmxM.06	3001	477000	474	-0.574861	deleted	ID=LmxM.06.0470;description=condensin complex subunit 2, putative
AmBRcl.6	LmxM.06	EuPathDB	gene	166661	167605	.	+	.	LmxM.06	3001	477000	474	-0.574861	deleted	ID=LmxM.06.0480;description=hypothetical protein, conserved
AmBRcl.6	LmxM.06	EuPathDB	gene	168038	168173	.	+	.	LmxM.06	3001	477000	474	-0.574861	deleted	ID=LmxM.06:ncRNA:rfamscan:168038-168173;description=unspecified product
AmBRcl.6	LmxM.06	EuPathDB	gene	168784	170244	.	+	.	LmxM.06	3001	477000	474	-0.574861	deleted	ID=LmxM.06.0490;description=hypothetical protein, conserved
AmBRcl.6	LmxM.06	EuPathDB	gene	171452	173089	.	+	.	LmxM.06	3001	477000	474	-0.574861	deleted	ID=LmxM.06.0500;description=SpoU rRNA Methylase family, putative
AmBRcl.6	LmxM.06	EuPathDB	gene	173863	175860	.	+	.	LmxM.06	3001	477000	474	-0.574861	deleted	ID=LmxM.06.0510;description=U-box domain containing protein, putative
AmBRcl.6	LmxM.06	EuPathDB	gene	177331	183027	.	+	.	LmxM.06	3001	477000	474	-0.574861	deleted	ID=LmxM.06.0520;description=hypothetical protein, conserved
AmBRcl.6	LmxM.06	EuPathDB	gene	183680	184573	.	+	.	LmxM.06	3001	477000	474	-0.574861	deleted	ID=LmxM.06.0530;description=hypothetical protein, conserved
AmBRcl.6	LmxM.06	EuPathDB	gene	186354	188474	.	+	.	LmxM.06	3001	477000	474	-0.574861	deleted	ID=LmxM.06.0540;description=hypothetical protein, conserved
AmBRcl.6	LmxM.06	EuPathDB	gene	189388	194571	.	+	.	LmxM.06	3001	477000	474	-0.574861	deleted	ID=LmxM.06.0550;description=hypothetical protein, conserved
AmBRcl.6	LmxM.06	EuPathDB	gene	195545	196351	.	+	.	LmxM.06	3001	477000	474	-0.574861	deleted	ID=LmxM.06.0560;description=deoxyuridine triphosphatase, putative
AmBRcl.6	LmxM.06	EuPathDB	gene	197736	198173	.	+	.	LmxM.06	3001	477000	474	-0.574861	deleted	ID=LmxM.06.0570;description=60S ribosomal protein L23a, putative
AmBRcl.6	LmxM.06	EuPathDB	gene	198630	199067	.	+	.	LmxM.06	3001	477000	474	-0.574861	deleted	ID=LmxM.06.0580;description=60S ribosomal protein L23a, putative
AmBRcl.6	LmxM.06	EuPathDB	gene	200581	205128	.	+	.	LmxM.06	3001	477000	474	-0.574861	deleted	ID=LmxM.06.0590;description=hypothetical protein, conserved
AmBRcl.6	LmxM.06	EuPathDB	gene	205756	210063	.	+	.	LmxM.06	3001	477000	474	-0.574861	deleted	ID=LmxM.06.0600;description=hypothetical protein, conserved
AmBRcl.6	LmxM.06	EuPathDB	gene	211291	212211	.	+	.	LmxM.06	3001	477000	474	-0.574861	deleted	ID=LmxM.06.0610;description=carbonic anhydrase family protein, putative
AmBRcl.6	LmxM.06	EuPathDB	gene	213773	216805	.	+	.	LmxM.06	3001	477000	474	-0.574861	deleted	ID=LmxM.06.0620;description=Putative Phosphatase/Protein of unknown function DUF89, putative
AmBRcl.6	LmxM.06	EuPathDB	gene	218152	219072	.	+	.	LmxM.06	3001	477000	474	-0.574861	deleted	ID=LmxM.06.0630;description=hypothetical protein, unknown function
AmBRcl.6	LmxM.06	EuPathDB	gene	220144	229461	.	+	.	LmxM.06	3001	477000	474	-0.574861	deleted	ID=LmxM.06.0640;description=protein kinase, putative
AmBRcl.6	LmxM.06	EuPathDB	gene	230610	233618	.	+	.	LmxM.06	3001	477000	474	-0.574861	deleted	ID=LmxM.06.0650;description=lanosterol synthase, putative
AmBRcl.6	LmxM.06	EuPathDB	gene	235582	237486	.	+	.	LmxM.06	3001	477000	474	-0.574861	deleted	ID=LmxM.06.0660;description=hypothetical protein, conserved
AmBRcl.6	LmxM.06	EuPathDB	gene	240100	244098	.	+	.	LmxM.06	3001	477000	474	-0.574861	deleted	ID=LmxM.06.0670;description=hypothetical protein, conserved
AmBRcl.6	LmxM.06	EuPathDB	gene	245503	246234	.	+	.	LmxM.06	3001	477000	474	-0.574861	deleted	ID=LmxM.06.0680;description=hypothetical protein, conserved
AmBRcl.6	LmxM.06	EuPathDB	gene	246910	248127	.	+	.	LmxM.06	3001	477000	474	-0.574861	deleted	ID=LmxM.06.0685;description=hypothetical protein, conserved
AmBRcl.6	LmxM.06	EuPathDB	gene	249269	256972	.	+	.	LmxM.06	3001	477000	474	-0.574861	deleted	ID=LmxM.06.0690;description=hypothetical protein, conserved
AmBRcl.6	LmxM.06	EuPathDB	gene	258030	260237	.	+	.	LmxM.06	3001	477000	474	-0.574861	deleted	ID=LmxM.06.0700;description=C2 domain/Ankyrin repeats (3 copies), putative
AmBRcl.6	LmxM.06	EuPathDB	gene	265592	267433	.	+	.	LmxM.06	3001	477000	474	-0.574861	deleted	ID=LmxM.06.0710;description=hypothetical protein
AmBRcl.6	LmxM.06	EuPathDB	gene	268555	273825	.	+	.	LmxM.06	3001	477000	474	-0.574861	deleted	ID=LmxM.06.0720;description=YEATS family, putative
AmBRcl.6	LmxM.06	EuPathDB	gene	275140	276156	.	+	.	LmxM.06	3001	477000	474	-0.574861	deleted	ID=LmxM.06.0730;description=threonine ammonia-lyase
AmBRcl.6	LmxM.06	EuPathDB	gene	278219	281092	.	+	.	LmxM.06	3001	477000	474	-0.574861	deleted	ID=LmxM.06.0740;description=hypothetical protein, conserved
AmBRcl.6	LmxM.06	EuPathDB	gene	282081	284093	.	+	.	LmxM.06	3001	477000	474	-0.574861	deleted	ID=LmxM.06.0750;description=Haemolysin-III related, putative
AmBRcl.6	LmxM.06	EuPathDB	gene	285196	288723	.	+	.	LmxM.06	3001	477000	474	-0.574861	deleted	ID=LmxM.06.0760;description=hypothetical protein, conserved
AmBRcl.6	LmxM.06	EuPathDB	gene	292623	298382	.	+	.	LmxM.06	3001	477000	474	-0.574861	deleted	ID=LmxM.06.0770;description=Double RNA binding domain protein 12
AmBRcl.6	LmxM.06	EuPathDB	gene	302613	305708	.	+	.	LmxM.06	3001	477000	474	-0.574861	deleted	ID=LmxM.06.0790;description=hypothetical protein, unknown function
AmBRcl.6	LmxM.06	EuPathDB	gene	306543	311204	.	+	.	LmxM.06	3001	477000	474	-0.574861	deleted	ID=LmxM.06.0800;description=hypothetical protein, conserved
AmBRcl.6	LmxM.06	EuPathDB	gene	313959	323768	.	+	.	LmxM.06	3001	477000	474	-0.574861	deleted	ID=LmxM.06.0810;description=hypothetical protein, unknown function
AmBRcl.6	LmxM.06	EuPathDB	gene	324520	325719	.	+	.	LmxM.06	3001	477000	474	-0.574861	deleted	ID=LmxM.06.0820;description=Qb-SNARE protein, putative
AmBRcl.6	LmxM.06	EuPathDB	gene	328025	332236	.	+	.	LmxM.06	3001	477000	474	-0.574861	deleted	ID=LmxM.06.0830;description=lipin, putative
AmBRcl.6	LmxM.06	EuPathDB	gene	333686	334423	.	+	.	LmxM.06	3001	477000	474	-0.574861	deleted	ID=LmxM.06.0840;description=hypothetical protein, conserved
AmBRcl.6	LmxM.06	EuPathDB	gene	335617	346194	.	+	.	LmxM.06	3001	477000	474	-0.574861	deleted	ID=LmxM.06.0850;description=hypothetical protein, conserved
AmBRcl.6	LmxM.06	EuPathDB	gene	347314	348876	.	+	.	LmxM.06	3001	477000	474	-0.574861	deleted	ID=LmxM.06.0860;description=dihydrofolate reductase-thymidylate synthase
AmBRcl.6	LmxM.06	EuPathDB	gene	350308	351630	.	+	.	LmxM.06	3001	477000	474	-0.574861	deleted	ID=LmxM.06.0870;description=protein arginine n-methyltransferase 7
AmBRcl.6	LmxM.06	EuPathDB	gene	353158	354408	.	+	.	LmxM.06	3001	477000	474	-0.574861	deleted	ID=LmxM.06.0880;description=acyl-coenzyme a dehydrogenase, putative
AmBRcl.6	LmxM.06	EuPathDB	gene	356535	358799	.	+	.	LmxM.06	3001	477000	474	-0.574861	deleted	ID=LmxM.06.0890;description=hypothetical protein, conserved
AmBRcl.6	LmxM.06	EuPathDB	gene	360405	365192	.	+	.	LmxM.06	3001	477000	474	-0.574861	deleted	ID=LmxM.06.0900;description=protein phosphatase 2C, putative
AmBRcl.6	LmxM.06	EuPathDB	gene	366085	366750	.	+	.	LmxM.06	3001	477000	474	-0.574861	deleted	ID=LmxM.06.0910;description=peptidyl-tRNA hydrolase, putative
AmBRcl.6	LmxM.06	EuPathDB	gene	367374	368681	.	+	.	LmxM.06	3001	477000	474	-0.574861	deleted	ID=LmxM.06.0920;description=hypothetical protein, conserved
AmBRcl.6	LmxM.06	EuPathDB	gene	369556	371748	.	+	.	LmxM.06	3001	477000	474	-0.574861	deleted	ID=LmxM.06.0930;description=2,4-dienoyl-coa reductase-like protein
AmBRcl.6	LmxM.06	EuPathDB	gene	373434	375239	.	+	.	LmxM.06	3001	477000	474	-0.574861	deleted	ID=LmxM.06.0940;description=hypothetical protein, conserved
AmBRcl.6	LmxM.06	EuPathDB	gene	376260	378272	.	+	.	LmxM.06	3001	477000	474	-0.574861	deleted	ID=LmxM.06.0950;description=glucosamine-fructose-6-phosphate aminotransferase, putative
AmBRcl.6	LmxM.06	EuPathDB	gene	379535	380206	.	+	.	LmxM.06	3001	477000	474	-0.574861	deleted	ID=LmxM.06.0960;description=cell cycle associated protein MOB1, putative
AmBRcl.6	LmxM.06	EuPathDB	gene	381092	386080	.	+	.	LmxM.06	3001	477000	474	-0.574861	deleted	ID=LmxM.06.0970;description=Domain of unknown function (DUF3883), putative
AmBRcl.6	LmxM.06	EuPathDB	gene	387208	390318	.	+	.	LmxM.06	3001	477000	474	-0.574861	deleted	ID=LmxM.06.0980;description=Leucine Rich Repeat, putative
AmBRcl.6	LmxM.06	EuPathDB	gene	392657	396304	.	+	.	LmxM.06	3001	477000	474	-0.574861	deleted	ID=LmxM.06.0990;description=hypothetical protein, conserved
AmBRcl.6	LmxM.06	EuPathDB	gene	397239	397706	.	+	.	LmxM.06	3001	477000	474	-0.574861	deleted	ID=LmxM.06.0995;description=hypothetical protein, unknown function
AmBRcl.6	LmxM.06	EuPathDB	gene	398260	399744	.	+	.	LmxM.06	3001	477000	474	-0.574861	deleted	ID=LmxM.06.1000;description=SET domain containing protein, putative
AmBRcl.6	LmxM.06	EuPathDB	gene	400674	402953	.	+	.	LmxM.06	3001	477000	474	-0.574861	deleted	ID=LmxM.06.1010;description=hypothetical protein, conserved
AmBRcl.6	LmxM.06	EuPathDB	gene	403595	404287	.	+	.	LmxM.06	3001	477000	474	-0.574861	deleted	ID=LmxM.06.1020;description=G-patch domain containing protein, putative
AmBRcl.6	LmxM.06	EuPathDB	gene	405567	408236	.	+	.	LmxM.06	3001	477000	474	-0.574861	deleted	ID=LmxM.06.1030;description=kinesin, putative
AmBRcl.6	LmxM.06	EuPathDB	gene	408707	410875	.	+	.	LmxM.06	3001	477000	474	-0.574861	deleted	ID=LmxM.06.1040;description=Outer dynein arm docking complex protein 2, putative
AmBRcl.6	LmxM.06	EuPathDB	gene	411835	412236	.	+	.	LmxM.06	3001	477000	474	-0.574861	deleted	ID=LmxM.06.1050;description=protein disulfide isomerase
AmBRcl.6	LmxM.06	EuPathDB	gene	414315	415319	.	+	.	LmxM.06	3001	477000	474	-0.574861	deleted	ID=LmxM.06.1060;description=2OG-Fe(II) oxygenase superfamily, putative
AmBRcl.6	LmxM.06	EuPathDB	gene	416605	417450	.	+	.	LmxM.06	3001	477000	474	-0.574861	deleted	ID=LmxM.06.1070;description=deoxyribose-phosphate aldolase, putative
AmBRcl.6	LmxM.06	EuPathDB	gene	419224	419898	.	+	.	LmxM.06	3001	477000	474	-0.574861	deleted	ID=LmxM.06.1080;description=Staphylococcal nuclease homologue, putative
AmBRcl.6	LmxM.06	EuPathDB	gene	420681	422468	.	+	.	LmxM.06	3001	477000	474	-0.574861	deleted	ID=LmxM.06.1090;description=hypothetical protein, conserved
AmBRcl.6	LmxM.06	EuPathDB	gene	423613	424521	.	+	.	LmxM.06	3001	477000	474	-0.574861	deleted	ID=LmxM.06.1100;description=peripherally associated ATOM36
AmBRcl.6	LmxM.06	EuPathDB	gene	426657	429935	.	+	.	LmxM.06	3001	477000	474	-0.574861	deleted	ID=LmxM.06.1110;description=hypothetical protein, conserved
AmBRcl.6	LmxM.06	EuPathDB	gene	432407	433228	.	+	.	LmxM.06	3001	477000	474	-0.574861	deleted	ID=LmxM.06.1120;description=hypothetical protein, conserved
AmBRcl.6	LmxM.06	EuPathDB	gene	433990	434976	.	+	.	LmxM.06	3001	477000	474	-0.574861	deleted	ID=LmxM.06.1130;description=hypothetical protein, conserved
AmBRcl.6	LmxM.06	EuPathDB	gene	435131	437653	.	+	.	LmxM.06	3001	477000	474	-0.574861	deleted	ID=LmxM.06.1140;description=hypothetical protein, conserved
AmBRcl.6	LmxM.06	EuPathDB	gene	438090	439655	.	+	.	LmxM.06	3001	477000	474	-0.574861	deleted	ID=LmxM.06.1150;description=Domain of unknown function (DUF4379), putative
AmBRcl.6	LmxM.06	EuPathDB	gene	440215	443511	.	+	.	LmxM.06	3001	477000	474	-0.574861	deleted	ID=LmxM.06.1160;description=hypothetical protein, conserved
AmBRcl.6	LmxM.06	EuPathDB	gene	444192	444599	.	+	.	LmxM.06	3001	477000	474	-0.574861	deleted	ID=LmxM.06.1170;description=mRNA transport regulator MTR2, putative
AmBRcl.6	LmxM.06	EuPathDB	gene	445784	447151	.	+	.	LmxM.06	3001	477000	474	-0.574861	deleted	ID=LmxM.06.1180;description=protein kinase, putative
AmBRcl.6	LmxM.06	EuPathDB	gene	448104	448547	.	+	.	LmxM.06	3001	477000	474	-0.574861	deleted	ID=LmxM.06.1190;description=thioredoxin, putative
AmBRcl.6	LmxM.06	EuPathDB	gene	451583	452767	.	+	.	LmxM.06	3001	477000	474	-0.574861	deleted	ID=LmxM.06.1200;description=hypothetical protein, unknown function
AmBRcl.6	LmxM.06	EuPathDB	gene	453371	455128	.	+	.	LmxM.06	3001	477000	474	-0.574861	deleted	ID=LmxM.06.1210;description=hypothetical protein, unknown function
AmBRcl.6	LmxM.06	EuPathDB	gene	456802	459174	.	+	.	LmxM.06	3001	477000	474	-0.574861	deleted	ID=LmxM.06.1220;description=hypothetical protein, unknown function
AmBRcl.6	LmxM.06	EuPathDB	gene	460233	461114	.	+	.	LmxM.06	3001	477000	474	-0.574861	deleted	ID=LmxM.06.1230;description=Protein of unknown function (DUF1637), putative
AmBRcl.6	LmxM.06	EuPathDB	gene	461744	463231	.	+	.	LmxM.06	3001	477000	474	-0.574861	deleted	ID=LmxM.06.1240;description=FAD binding domain containing protein, putative
AmBRcl.6	LmxM.06	EuPathDB	gene	464285	464587	.	+	.	LmxM.06	3001	477000	474	-0.574861	deleted	ID=LmxM.06.1245;description=Transcription factor e(y)2, putative
AmBRcl.6	LmxM.06	EuPathDB	gene	465276	465992	.	+	.	LmxM.06	3001	477000	474	-0.574861	deleted	ID=LmxM.06.1250;description=hypothetical protein, conserved
AmBRcl.6	LmxM.06	EuPathDB	gene	468529	470484	.	-	.	LmxM.06	3001	477000	474	-0.574861	deleted	ID=LmxM.06.1260;description=pteridine transporter, putative
AmBRcl.6	LmxM.06	EuPathDB	gene	472209	473114	.	-	.	LmxM.06	3001	477000	474	-0.574861	deleted	ID=LmxM.06.1270;description=coproporphyrinogen III oxidase, putative
AmBRcl.6	LmxM.06	EuPathDB	gene	474097	474792	.	-	.	LmxM.06	3001	477000	474	-0.574861	deleted	ID=LmxM.06.1280;description=protoporphyrinogen oxidase-like protein
AmBRcl.6	LmxM.06	EuPathDB	gene	475967	476338	.	-	.	LmxM.06	3001	477000	474	-0.574861	deleted	ID=LmxM.06.1290;description=hypothetical protein, unknown function
AmBRcl.6	1036_mexFOS1_13k16.p1kpIBF_148	EuPathDB	gene	1533	1700	.	-	.	1036_mexFOS1_13k16.p1kpIBF_148	1	2000	2	-0.571248	deleted	ID=LmxM.00:rRNA:rfamscan:576565-576732;description=unspecified product
NysRcl.B2	LmxM.17	EuPathDB	gene	4067	6391	.	-	.	LmxM.17	1	665000	634	-0.570063	deleted	ID=LmxM.17.0010;description=eukaryotic translation initiation factor 3 subunit a
NysRcl.B2	LmxM.17	EuPathDB	gene	8648	9313	.	-	.	LmxM.17	1	665000	634	-0.570063	deleted	ID=LmxM.17.0020;description=Protein of unknown function (DUF3522), putative
NysRcl.B2	LmxM.17	EuPathDB	gene	10089	10766	.	-	.	LmxM.17	1	665000	634	-0.570063	deleted	ID=LmxM.17.0025;description=Protein of unknown function (DUF3522), putative
NysRcl.B2	LmxM.17	EuPathDB	gene	12433	12999	.	-	.	LmxM.17	1	665000	634	-0.570063	deleted	ID=LmxM.17.0030;description=Ring finger domain containing protein, putative
NysRcl.B2	LmxM.17	EuPathDB	gene	13910	14698	.	-	.	LmxM.17	1	665000	634	-0.570063	deleted	ID=LmxM.17.0040;description=DnaJ domain containing protein, putative
NysRcl.B2	LmxM.17	EuPathDB	gene	15476	16174	.	-	.	LmxM.17	1	665000	634	-0.570063	deleted	ID=LmxM.17.0050;description=hypothetical protein, conserved
NysRcl.B2	LmxM.17	EuPathDB	gene	17757	19418	.	-	.	LmxM.17	1	665000	634	-0.570063	deleted	ID=LmxM.17.0060;description=mitogen-activated protein kinase kinase 3, putative
NysRcl.B2	LmxM.17	EuPathDB	gene	20528	21091	.	-	.	LmxM.17	1	665000	634	-0.570063	deleted	ID=LmxM.17.0070;description=ADP-ribosylation factor, putative
NysRcl.B2	LmxM.17	EuPathDB	gene	22992	24341	.	-	.	LmxM.17	1	665000	634	-0.570063	deleted	ID=LmxM.17.0080;description=elongation factor 1-alpha
NysRcl.B2	LmxM.17	EuPathDB	gene	26494	27843	.	-	.	LmxM.17	1	665000	634	-0.570063	deleted	ID=LmxM.17.0081;description=elongation factor 1-alpha
NysRcl.B2	LmxM.17	EuPathDB	gene	29532	30881	.	-	.	LmxM.17	1	665000	634	-0.570063	deleted	ID=LmxM.17.0082;description=elongation factor 1-alpha
NysRcl.B2	LmxM.17	EuPathDB	gene	31418	32042	.	-	.	LmxM.17	1	665000	634	-0.570063	deleted	ID=LmxM.17.0083;description=elongation factor 1-alpha
NysRcl.B2	LmxM.17	EuPathDB	gene	32906	33556	.	-	.	LmxM.17	1	665000	634	-0.570063	deleted	ID=LmxM.17.0084;description=elongation factor 1-alpha
NysRcl.B2	LmxM.17	EuPathDB	gene	33658	34891	.	-	.	LmxM.17	1	665000	634	-0.570063	deleted	ID=LmxM.17.0085;description=elongation factor 1-alpha
NysRcl.B2	LmxM.17	EuPathDB	gene	36094	36497	.	-	.	LmxM.17	1	665000	634	-0.570063	deleted	ID=LmxM.17.0086;description=elongation factor 1-alpha
NysRcl.B2	LmxM.17	EuPathDB	gene	40601	44719	.	-	.	LmxM.17	1	665000	634	-0.570063	deleted	ID=LmxM.17.0200;description=receptor-type adenylate cyclase a
NysRcl.B2	LmxM.17	EuPathDB	gene	59612	63847	.	-	.	LmxM.17	1	665000	634	-0.570063	deleted	ID=LmxM.17.0190;description=receptor-type adenylate cyclase, putative
NysRcl.B2	LmxM.17	EuPathDB	gene	68270	72448	.	-	.	LmxM.17	1	665000	634	-0.570063	deleted	ID=LmxM.17.0191;description=receptor-type adenylate cyclase a
NysRcl.B2	LmxM.17	EuPathDB	gene	73331	77533	.	-	.	LmxM.17	1	665000	634	-0.570063	deleted	ID=LmxM.17.0235;description=receptor-type adenylate cyclase b
NysRcl.B2	LmxM.17	EuPathDB	gene	78606	79234	.	-	.	LmxM.17	1	665000	634	-0.570063	deleted	ID=LmxM.17.0236;description=receptor-type adenylate cyclase b
NysRcl.B2	LmxM.17	EuPathDB	gene	80920	84912	.	-	.	LmxM.17	1	665000	634	-0.570063	deleted	ID=LmxM.17.0237;description=receptor-type adenylate cyclase b
NysRcl.B2	LmxM.17	EuPathDB	gene	87689	89695	.	-	.	LmxM.17	1	665000	634	-0.570063	deleted	ID=LmxM.17.0100;description=hypothetical protein, conserved
NysRcl.B2	LmxM.17	EuPathDB	gene	90519	92099	.	-	.	LmxM.17	1	665000	634	-0.570063	deleted	ID=LmxM.17.0110;description=hypothetical protein, conserved
NysRcl.B2	LmxM.17	EuPathDB	gene	93970	94923	.	-	.	LmxM.17	1	665000	634	-0.570063	deleted	ID=LmxM.17.0120;description=hypothetical protein, conserved
NysRcl.B2	LmxM.17	EuPathDB	gene	96506	99109	.	-	.	LmxM.17	1	665000	634	-0.570063	deleted	ID=LmxM.17.0130;description=hypothetical protein, unknown function
NysRcl.B2	LmxM.17	EuPathDB	gene	101037	102308	.	-	.	LmxM.17	1	665000	634	-0.570063	deleted	ID=LmxM.17.0140;description=peptidase t, putative
NysRcl.B2	LmxM.17	EuPathDB	gene	103723	104895	.	-	.	LmxM.17	1	665000	634	-0.570063	deleted	ID=LmxM.17.0150;description=hypothetical protein, conserved
NysRcl.B2	LmxM.17	EuPathDB	gene	107292	110594	.	-	.	LmxM.17	1	665000	634	-0.570063	deleted	ID=LmxM.17.0160;description=kinesin motor domain containing protein, putative
NysRcl.B2	LmxM.17	EuPathDB	gene	113703	115799	.	-	.	LmxM.17	1	665000	634	-0.570063	deleted	ID=LmxM.17.0170;description=WD domain, G-beta repeat, putative
NysRcl.B2	LmxM.17	EuPathDB	gene	118094	121600	.	-	.	LmxM.17	1	665000	634	-0.570063	deleted	ID=LmxM.17.0240;description=Regulator of chromosome condensation (RCC1) repeat, putative
NysRcl.B2	LmxM.17	EuPathDB	gene	125669	126748	.	-	.	LmxM.17	1	665000	634	-0.570063	deleted	ID=LmxM.17.0250;description=cystathionine beta-synthase
NysRcl.B2	LmxM.17	EuPathDB	gene	128873	131224	.	-	.	LmxM.17	1	665000	634	-0.570063	deleted	ID=LmxM.17.0260;description=hypothetical protein, conserved
NysRcl.B2	LmxM.17	EuPathDB	gene	132098	132907	.	-	.	LmxM.17	1	665000	634	-0.570063	deleted	ID=LmxM.17.0270;description=NADH-ubiquinone oxidoreductase, mitochondrial, putative
NysRcl.B2	LmxM.17	EuPathDB	gene	135265	135798	.	-	.	LmxM.17	1	665000	634	-0.570063	deleted	ID=LmxM.17.0280;description=histone H2A variant Z
NysRcl.B2	LmxM.17	EuPathDB	gene	136871	139021	.	-	.	LmxM.17	1	665000	634	-0.570063	deleted	ID=LmxM.17.0290;description=Zinc finger, C3HC4 type (RING finger), putative
NysRcl.B2	LmxM.17	EuPathDB	gene	139937	140545	.	-	.	LmxM.17	1	665000	634	-0.570063	deleted	ID=LmxM.17.0300;description=hypothetical protein, conserved
NysRcl.B2	LmxM.17	EuPathDB	gene	142045	146199	.	-	.	LmxM.17	1	665000	634	-0.570063	deleted	ID=LmxM.17.0310;description=hypothetical protein, conserved
NysRcl.B2	LmxM.17	EuPathDB	gene	147812	148711	.	-	.	LmxM.17	1	665000	634	-0.570063	deleted	ID=LmxM.17.0320;description=hypothetical protein, conserved
NysRcl.B2	LmxM.17	EuPathDB	gene	149313	154514	.	-	.	LmxM.17	1	665000	634	-0.570063	deleted	ID=LmxM.17.0330;description=hypothetical protein, conserved
NysRcl.B2	LmxM.17	EuPathDB	gene	155332	155766	.	-	.	LmxM.17	1	665000	634	-0.570063	deleted	ID=LmxM.17.0340;description=hypothetical protein, conserved
NysRcl.B2	LmxM.17	EuPathDB	gene	157814	159796	.	-	.	LmxM.17	1	665000	634	-0.570063	deleted	ID=LmxM.17.0350;description=dihydrouridine synthase (Dus), putative
NysRcl.B2	LmxM.17	EuPathDB	gene	160307	160855	.	-	.	LmxM.17	1	665000	634	-0.570063	deleted	ID=LmxM.17.0360;description=cytidine deaminase-like protein
NysRcl.B2	LmxM.17	EuPathDB	gene	162435	164807	.	-	.	LmxM.17	1	665000	634	-0.570063	deleted	ID=LmxM.17.0370;description=hypothetical protein, unknown function
NysRcl.B2	LmxM.17	EuPathDB	gene	165927	166751	.	-	.	LmxM.17	1	665000	634	-0.570063	deleted	ID=LmxM.17.0380;description=Qa-SNARE protein, putative
NysRcl.B2	LmxM.17	EuPathDB	gene	170489	174073	.	-	.	LmxM.17	1	665000	634	-0.570063	deleted	ID=LmxM.17.0390;description=protein kinase, putative
NysRcl.B2	LmxM.17	EuPathDB	gene	177980	181147	.	-	.	LmxM.17	1	665000	634	-0.570063	deleted	ID=LmxM.17.0400;description=Ring finger domain containing protein, putative
NysRcl.B2	LmxM.17	EuPathDB	gene	182484	182665	.	+	.	LmxM.17	1	665000	634	-0.570063	deleted	ID=LmxM.17:ncRNA:rfamscan:182484-182665;description=unspecified product
NysRcl.B2	LmxM.17	EuPathDB	gene	182967	183074	.	+	.	LmxM.17	1	665000	634	-0.570063	deleted	ID=LmxM.17:ncRNA:rfamscan:182967-183074;description=unspecified product
NysRcl.B2	LmxM.17	EuPathDB	gene	186928	190134	.	-	.	LmxM.17	1	665000	634	-0.570063	deleted	ID=LmxM.17.0410;description=hypothetical protein, conserved
NysRcl.B2	LmxM.17	EuPathDB	gene	191280	192950	.	-	.	LmxM.17	1	665000	634	-0.570063	deleted	ID=LmxM.17.0420;description=Probable N6-adenine methyltransferase, putative
NysRcl.B2	LmxM.17	EuPathDB	gene	194768	198694	.	-	.	LmxM.17	1	665000	634	-0.570063	deleted	ID=LmxM.17.0430;description=hypothetical protein, conserved
NysRcl.B2	LmxM.17	EuPathDB	gene	200609	206551	.	-	.	LmxM.17	1	665000	634	-0.570063	deleted	ID=LmxM.17.0440;description=hypothetical protein, conserved
NysRcl.B2	LmxM.17	EuPathDB	gene	209194	213963	.	-	.	LmxM.17	1	665000	634	-0.570063	deleted	ID=LmxM.17.0450;description=hypothetical protein, conserved
NysRcl.B2	LmxM.17	EuPathDB	gene	215466	216443	.	-	.	LmxM.17	1	665000	634	-0.570063	deleted	ID=LmxM.17.0460;description=DnaJ domain containing protein, putative
NysRcl.B2	LmxM.17	EuPathDB	gene	217364	228007	.	-	.	LmxM.17	1	665000	634	-0.570063	deleted	ID=LmxM.17.0470;description=hypothetical protein, conserved
NysRcl.B2	LmxM.17	EuPathDB	gene	235308	235381	.	+	.	LmxM.17	1	665000	634	-0.570063	deleted	ID=LmxM.17:ncRNA:rfamscan:235308-235381;description=unspecified product
NysRcl.B2	LmxM.17	EuPathDB	gene	235389	236990	.	-	.	LmxM.17	1	665000	634	-0.570063	deleted	ID=LmxM.17.0480;description=Phenazine biosynthesis-like protein, putative
NysRcl.B2	LmxM.17	EuPathDB	gene	239523	242270	.	-	.	LmxM.17	1	665000	634	-0.570063	deleted	ID=LmxM.17.0490;description=protein kinase, putative
NysRcl.B2	LmxM.17	EuPathDB	gene	244450	244607	.	-	.	LmxM.17	1	665000	634	-0.570063	deleted	ID=LmxM.17:ncRNA:rfamscan:244450-244607;description=unspecified product
NysRcl.B2	LmxM.17	EuPathDB	gene	244452	244600	.	+	.	LmxM.17	1	665000	634	-0.570063	deleted	ID=LmxM.17:ncRNA:rfamscan:244452-244600;description=unspecified product
NysRcl.B2	LmxM.17	EuPathDB	gene	245104	249132	.	-	.	LmxM.17	1	665000	634	-0.570063	deleted	ID=LmxM.17.0500;description=hypothetical protein
NysRcl.B2	LmxM.17	EuPathDB	gene	250989	254087	.	-	.	LmxM.17	1	665000	634	-0.570063	deleted	ID=LmxM.17.0510;description=hypothetical protein, unknown function
NysRcl.B2	LmxM.17	EuPathDB	gene	255869	258253	.	-	.	LmxM.17	1	665000	634	-0.570063	deleted	ID=LmxM.17.0520;description=hypothetical protein, unknown function
NysRcl.B2	LmxM.17	EuPathDB	gene	261238	264459	.	-	.	LmxM.17	1	665000	634	-0.570063	deleted	ID=LmxM.17.0530;description=hypothetical protein, conserved
NysRcl.B2	LmxM.17	EuPathDB	gene	266147	270016	.	-	.	LmxM.17	1	665000	634	-0.570063	deleted	ID=LmxM.17.0540;description=ATPase family associated with various cellular activities (AAA), putative
NysRcl.B2	LmxM.17	EuPathDB	gene	271231	272148	.	-	.	LmxM.17	1	665000	634	-0.570063	deleted	ID=LmxM.17.0550;description=RNA-binding protein, putative
NysRcl.B2	LmxM.17	EuPathDB	gene	273095	273760	.	-	.	LmxM.17	1	665000	634	-0.570063	deleted	ID=LmxM.17.0560;description=hypothetical protein, conserved
NysRcl.B2	LmxM.17	EuPathDB	gene	274903	278451	.	-	.	LmxM.17	1	665000	634	-0.570063	deleted	ID=LmxM.17.0570;description=hypothetical protein, conserved
NysRcl.B2	LmxM.17	EuPathDB	gene	279298	280236	.	-	.	LmxM.17	1	665000	634	-0.570063	deleted	ID=LmxM.17.0580;description=bis(5'-nucleosyl)-tetraphosphatase, symmetrical-like protein
NysRcl.B2	LmxM.17	EuPathDB	gene	281181	286073	.	-	.	LmxM.17	1	665000	634	-0.570063	deleted	ID=LmxM.17.0590;description=hypothetical protein, conserved
NysRcl.B2	LmxM.17	EuPathDB	gene	289489	292896	.	-	.	LmxM.17	1	665000	634	-0.570063	deleted	ID=LmxM.17.0600;description=P-type ATPase, putative
NysRcl.B2	LmxM.17	EuPathDB	gene	295739	297229	.	-	.	LmxM.17	1	665000	634	-0.570063	deleted	ID=LmxM.17.0610;description=Acyl CoA binding protein, putative
NysRcl.B2	LmxM.17	EuPathDB	gene	298359	298670	.	-	.	LmxM.17	1	665000	634	-0.570063	deleted	ID=LmxM.17.0620;description=Acyl CoA binding protein, putative
NysRcl.B2	LmxM.17	EuPathDB	gene	301840	303006	.	-	.	LmxM.17	1	665000	634	-0.570063	deleted	ID=LmxM.17.0630;description=hypothetical protein, unknown function
NysRcl.B2	LmxM.17	EuPathDB	gene	304705	304995	.	-	.	LmxM.17	1	665000	634	-0.570063	deleted	ID=LmxM.17.0780;description=Acyl CoA binding protein, putative
NysRcl.B2	LmxM.17	EuPathDB	gene	308750	309964	.	-	.	LmxM.17	1	665000	634	-0.570063	deleted	ID=LmxM.17.0770;description=hypothetical protein, conserved
NysRcl.B2	LmxM.17	EuPathDB	gene	311322	312296	.	-	.	LmxM.17	1	665000	634	-0.570063	deleted	ID=LmxM.17.0760;description=Alpha/beta hydrolase family, putative
NysRcl.B2	LmxM.17	EuPathDB	gene	314724	317909	.	-	.	LmxM.17	1	665000	634	-0.570063	deleted	ID=LmxM.17.0750;description=EF-hand domain pair, putative
NysRcl.B2	LmxM.17	EuPathDB	gene	320208	321266	.	-	.	LmxM.17	1	665000	634	-0.570063	deleted	ID=LmxM.17.0740;description=GRAM domain containing protein, putative
NysRcl.B2	LmxM.17	EuPathDB	gene	321965	323941	.	-	.	LmxM.17	1	665000	634	-0.570063	deleted	ID=LmxM.17.0730;description=GRAM domain containing protein, putative
NysRcl.B2	LmxM.17	EuPathDB	gene	325059	326372	.	-	.	LmxM.17	1	665000	634	-0.570063	deleted	ID=LmxM.17.0733;description=hypothetical protein, conserved
NysRcl.B2	LmxM.17	EuPathDB	gene	330767	330838	.	-	.	LmxM.17	1	665000	634	-0.570063	deleted	ID=LmxM.17:tRNA:rfamscan:330767-330838;description=transfer RNA-Asp
NysRcl.B2	LmxM.17	EuPathDB	gene	330915	330995	.	+	.	LmxM.17	1	665000	634	-0.570063	deleted	ID=LmxM.17:tRNA:rfamscan:330915-330995;description=transfer RNA-Ser
NysRcl.B2	LmxM.17	EuPathDB	gene	331056	331128	.	+	.	LmxM.17	1	665000	634	-0.570063	deleted	ID=LmxM.17:tRNA:rfamscan:331056-331128;description=transfer RNA-Ala
NysRcl.B2	LmxM.17	EuPathDB	gene	332038	334158	.	-	.	LmxM.17	1	665000	634	-0.570063	deleted	ID=LmxM.17.0790;description=protein kinase, putative
NysRcl.B2	LmxM.17	EuPathDB	gene	336564	338237	.	-	.	LmxM.17	1	665000	634	-0.570063	deleted	ID=LmxM.17.0640;description=VID27 cytoplasmic protein, putative
NysRcl.B2	LmxM.17	EuPathDB	gene	339014	342601	.	-	.	LmxM.17	1	665000	634	-0.570063	deleted	ID=LmxM.17.0650;description=hypothetical protein, conserved
NysRcl.B2	LmxM.17	EuPathDB	gene	343429	347301	.	-	.	LmxM.17	1	665000	634	-0.570063	deleted	ID=LmxM.17.0660;description=hypothetical protein, conserved
NysRcl.B2	LmxM.17	EuPathDB	gene	348599	353629	.	-	.	LmxM.17	1	665000	634	-0.570063	deleted	ID=LmxM.17.0670;description=protein kinase, putative
NysRcl.B2	LmxM.17	EuPathDB	gene	355988	356102	.	-	.	LmxM.17	1	665000	634	-0.570063	deleted	ID=LmxM.17:ncRNA:rfamscan:355988-356102;description=unspecified product
NysRcl.B2	LmxM.17	EuPathDB	gene	356233	357567	.	-	.	LmxM.17	1	665000	634	-0.570063	deleted	ID=LmxM.17.0680;description=hypothetical protein, conserved
NysRcl.B2	LmxM.17	EuPathDB	gene	358314	359831	.	-	.	LmxM.17	1	665000	634	-0.570063	deleted	ID=LmxM.17.0690;description=hypothetical protein, conserved
NysRcl.B2	LmxM.17	EuPathDB	gene	360942	362384	.	-	.	LmxM.17	1	665000	634	-0.570063	deleted	ID=LmxM.17.0700;description=Putative methyltransferase, putative
NysRcl.B2	LmxM.17	EuPathDB	gene	363000	365429	.	-	.	LmxM.17	1	665000	634	-0.570063	deleted	ID=LmxM.17.0710;description=Myb-like DNA-binding domain containing protein, putative
NysRcl.B2	LmxM.17	EuPathDB	gene	366211	368589	.	-	.	LmxM.17	1	665000	634	-0.570063	deleted	ID=LmxM.17.0720;description=hypothetical protein, conserved
NysRcl.B2	LmxM.17	EuPathDB	gene	371175	372653	.	-	.	LmxM.17	1	665000	634	-0.570063	deleted	ID=LmxM.17.0725;description=GMP reductase
NysRcl.B2	LmxM.17	EuPathDB	gene	373469	374437	.	-	.	LmxM.17	1	665000	634	-0.570063	deleted	ID=LmxM.17.0735;description=ysine decarboxylase-like protein
NysRcl.B2	LmxM.17	EuPathDB	gene	378253	381069	.	-	.	LmxM.17	1	665000	634	-0.570063	deleted	ID=LmxM.17.0800;description=OSM3-like kinesin, putative
NysRcl.B2	LmxM.17	EuPathDB	gene	382511	383650	.	-	.	LmxM.17	1	665000	634	-0.570063	deleted	ID=LmxM.17.0810;description=RNA-binding protein, putative
NysRcl.B2	LmxM.17	EuPathDB	gene	384765	385388	.	-	.	LmxM.17	1	665000	634	-0.570063	deleted	ID=LmxM.17.0815;description=G-patch domain containing protein, putative
NysRcl.B2	LmxM.17	EuPathDB	gene	390180	391820	.	-	.	LmxM.17	1	665000	634	-0.570063	deleted	ID=LmxM.17.0820;description=hypothetical protein, conserved
NysRcl.B2	LmxM.17	EuPathDB	gene	394576	396453	.	-	.	LmxM.17	1	665000	634	-0.570063	deleted	ID=LmxM.17.0830;description=hypothetical protein, conserved
NysRcl.B2	LmxM.17	EuPathDB	gene	397273	398844	.	-	.	LmxM.17	1	665000	634	-0.570063	deleted	ID=LmxM.17.0840;description=hypothetical protein, conserved
NysRcl.B2	LmxM.17	EuPathDB	gene	399619	399972	.	-	.	LmxM.17	1	665000	634	-0.570063	deleted	ID=LmxM.17.0850;description=hypothetical protein, conserved
NysRcl.B2	LmxM.17	EuPathDB	gene	400945	401388	.	-	.	LmxM.17	1	665000	634	-0.570063	deleted	ID=LmxM.17.0860;description=hypothetical protein, unknown function
NysRcl.B2	LmxM.17	EuPathDB	gene	402978	404312	.	+	.	LmxM.17	1	665000	634	-0.570063	deleted	ID=LmxM.17.0870;description=hypothetical protein, conserved
NysRcl.B2	LmxM.17	EuPathDB	gene	406888	408570	.	+	.	LmxM.17	1	665000	634	-0.570063	deleted	ID=LmxM.17.0880;description=hypothetical protein, conserved
NysRcl.B2	LmxM.17	EuPathDB	gene	410075	410413	.	+	.	LmxM.17	1	665000	634	-0.570063	deleted	ID=LmxM.17.0890;description=META domain containing protein, putative
NysRcl.B2	LmxM.17	EuPathDB	gene	412318	414333	.	+	.	LmxM.17	1	665000	634	-0.570063	deleted	ID=LmxM.17.0900;description=hypothetical protein, conserved
NysRcl.B2	LmxM.17	EuPathDB	gene	415578	417011	.	+	.	LmxM.17	1	665000	634	-0.570063	deleted	ID=LmxM.17.0910;description=acyltransferase, putative
NysRcl.B2	LmxM.17	EuPathDB	gene	417730	424836	.	+	.	LmxM.17	1	665000	634	-0.570063	deleted	ID=LmxM.17.0920;description=ATP-dependent RNA helicase, putative
NysRcl.B2	LmxM.17	EuPathDB	gene	427801	431676	.	+	.	LmxM.17	1	665000	634	-0.570063	deleted	ID=LmxM.17.0930;description=formin, putative
NysRcl.B2	LmxM.17	EuPathDB	gene	433469	436699	.	+	.	LmxM.17	1	665000	634	-0.570063	deleted	ID=LmxM.17.0940;description=Phosphorylated CTD interacting factor 1 WW domain containing protein, putative
NysRcl.B2	LmxM.17	EuPathDB	gene	438637	443400	.	+	.	LmxM.17	1	665000	634	-0.570063	deleted	ID=LmxM.17.0950;description=3'5'-cyclic nucleotide phosphodiesterase, putative
NysRcl.B2	LmxM.17	EuPathDB	gene	446118	451406	.	+	.	LmxM.17	1	665000	634	-0.570063	deleted	ID=LmxM.17.0960;description=hypothetical protein, unknown function
NysRcl.B2	LmxM.17	EuPathDB	gene	452252	454477	.	+	.	LmxM.17	1	665000	634	-0.570063	deleted	ID=LmxM.17.0980;description=Mak10 subunit, NatC N(alpha)-terminal acetyltransferase, putative
NysRcl.B2	LmxM.17	EuPathDB	gene	459080	478483	.	+	.	LmxM.17	1	665000	634	-0.570063	deleted	ID=LmxM.17.0990;description=hypothetical protein, conserved
NysRcl.B2	LmxM.17	EuPathDB	gene	479184	481337	.	+	.	LmxM.17	1	665000	634	-0.570063	deleted	ID=LmxM.17.1000;description=hypothetical protein, conserved
NysRcl.B2	LmxM.17	EuPathDB	gene	482396	483367	.	+	.	LmxM.17	1	665000	634	-0.570063	deleted	ID=LmxM.17.1010;description=hydrolase, alpha/beta fold family-like protein
NysRcl.B2	LmxM.17	EuPathDB	gene	485422	487335	.	+	.	LmxM.17	1	665000	634	-0.570063	deleted	ID=LmxM.17.1020;description=glycosyltransferase (GlcNAc), putative
NysRcl.B2	LmxM.17	EuPathDB	gene	490111	492570	.	+	.	LmxM.17	1	665000	634	-0.570063	deleted	ID=LmxM.17.1030;description=hypothetical protein, conserved
NysRcl.B2	LmxM.17	EuPathDB	gene	495897	497195	.	+	.	LmxM.17	1	665000	634	-0.570063	deleted	ID=LmxM.17.1040;description=hydrolase-like protein
NysRcl.B2	LmxM.17	EuPathDB	gene	498107	499279	.	+	.	LmxM.17	1	665000	634	-0.570063	deleted	ID=LmxM.17.1050;description=hydrolase-like protein
NysRcl.B2	LmxM.17	EuPathDB	gene	503293	505455	.	+	.	LmxM.17	1	665000	634	-0.570063	deleted	ID=LmxM.17.1060;description=hydrolase-like protein
NysRcl.B2	LmxM.17	EuPathDB	gene	507506	508885	.	+	.	LmxM.17	1	665000	634	-0.570063	deleted	ID=LmxM.17.1070;description=hypothetical protein, conserved
NysRcl.B2	LmxM.17	EuPathDB	gene	509183	509332	.	-	.	LmxM.17	1	665000	634	-0.570063	deleted	ID=LmxM.17:ncRNA:rfamscan:509183-509332;description=unspecified product
NysRcl.B2	LmxM.17	EuPathDB	gene	509195	509326	.	+	.	LmxM.17	1	665000	634	-0.570063	deleted	ID=LmxM.17:ncRNA:rfamscan:509195-509326;description=unspecified product
NysRcl.B2	LmxM.17	EuPathDB	gene	511112	513310	.	+	.	LmxM.17	1	665000	634	-0.570063	deleted	ID=LmxM.17.1080;description=hypothetical protein, unknown function
NysRcl.B2	LmxM.17	EuPathDB	gene	514876	518817	.	+	.	LmxM.17	1	665000	634	-0.570063	deleted	ID=LmxM.17.1090;description=Peptidase C19, ubiquitin carboxyl-terminal hydrolase, putative
NysRcl.B2	LmxM.17	EuPathDB	gene	519709	521328	.	+	.	LmxM.17	1	665000	634	-0.570063	deleted	ID=LmxM.17.1100;description=3-oxo-5-alpha-steroid 4-dehydrogenase-like protein
NysRcl.B2	LmxM.17	EuPathDB	gene	522097	526389	.	+	.	LmxM.17	1	665000	634	-0.570063	deleted	ID=LmxM.17.1110;description=kinesin, putative
NysRcl.B2	LmxM.17	EuPathDB	gene	528706	529062	.	+	.	LmxM.17	1	665000	634	-0.570063	deleted	ID=LmxM.17.1120;description=hypothetical protein, conserved
NysRcl.B2	LmxM.17	EuPathDB	gene	530256	533762	.	+	.	LmxM.17	1	665000	634	-0.570063	deleted	ID=LmxM.17.1130;description=NOL1/NOP2/sun family, putative
NysRcl.B2	LmxM.17	EuPathDB	gene	536942	541126	.	+	.	LmxM.17	1	665000	634	-0.570063	deleted	ID=LmxM.17.1140;description=WW domain containing protein, putative
NysRcl.B2	LmxM.17	EuPathDB	gene	543029	546514	.	+	.	LmxM.17	1	665000	634	-0.570063	deleted	ID=LmxM.17.1150;description=5'-3' exoribonuclease B, putative
NysRcl.B2	LmxM.17	EuPathDB	gene	548912	550804	.	+	.	LmxM.17	1	665000	634	-0.570063	deleted	ID=LmxM.17.1160;description=UDP-sugar pyrophosphorylase
NysRcl.B2	LmxM.17	EuPathDB	gene	552084	553913	.	+	.	LmxM.17	1	665000	634	-0.570063	deleted	ID=LmxM.17.1170;description=hypothetical protein, unknown function
NysRcl.B2	LmxM.17	EuPathDB	gene	554896	557631	.	+	.	LmxM.17	1	665000	634	-0.570063	deleted	ID=LmxM.17.1180;description=hypothetical protein, unknown function
NysRcl.B2	LmxM.17	EuPathDB	gene	558849	561002	.	+	.	LmxM.17	1	665000	634	-0.570063	deleted	ID=LmxM.17.1190;description=hypothetical protein, unknown function
NysRcl.B2	LmxM.17	EuPathDB	gene	564998	567562	.	+	.	LmxM.17	1	665000	634	-0.570063	deleted	ID=LmxM.17.1200;description=hypothetical protein, conserved
NysRcl.B2	LmxM.17	EuPathDB	gene	569616	570914	.	+	.	LmxM.17	1	665000	634	-0.570063	deleted	ID=LmxM.17.1210;description=MSP (Major sperm protein) domain containing protein, putative
NysRcl.B2	LmxM.17	EuPathDB	gene	574762	575085	.	+	.	LmxM.17	1	665000	634	-0.570063	deleted	ID=LmxM.17.1220;description=histone H2B
NysRcl.B2	LmxM.17	EuPathDB	gene	576922	581175	.	+	.	LmxM.17	1	665000	634	-0.570063	deleted	ID=LmxM.17.1230;description=hypothetical protein, conserved
NysRcl.B2	LmxM.17	EuPathDB	gene	582007	584883	.	+	.	LmxM.17	1	665000	634	-0.570063	deleted	ID=LmxM.17.1240;description=hypothetical protein, conserved
NysRcl.B2	LmxM.17	EuPathDB	gene	585660	588848	.	+	.	LmxM.17	1	665000	634	-0.570063	deleted	ID=LmxM.17.1250;description=RNA cytidine acetyltransferase
NysRcl.B2	LmxM.17	EuPathDB	gene	590028	591377	.	+	.	LmxM.17	1	665000	634	-0.570063	deleted	ID=LmxM.17.1260;description=Organic solute transport protein 1, putative
NysRcl.B2	LmxM.17	EuPathDB	gene	592689	593642	.	+	.	LmxM.17	1	665000	634	-0.570063	deleted	ID=LmxM.17.1270;description=hypothetical protein, conserved
NysRcl.B2	LmxM.17	EuPathDB	gene	594621	594824	.	+	.	LmxM.17	1	665000	634	-0.570063	deleted	ID=LmxM.17.1280;description=hypothetical protein, conserved
NysRcl.B2	LmxM.17	EuPathDB	gene	595738	597867	.	+	.	LmxM.17	1	665000	634	-0.570063	deleted	ID=LmxM.17.1290;description=eukaryotic translation initiation factor 3 subunit b
NysRcl.B2	LmxM.17	EuPathDB	gene	599736	600302	.	+	.	LmxM.17	1	665000	634	-0.570063	deleted	ID=LmxM.17.1300;description=hypothetical protein, conserved
NysRcl.B2	LmxM.17	EuPathDB	gene	601632	604736	.	+	.	LmxM.17	1	665000	634	-0.570063	deleted	ID=LmxM.17.1310;description=methyltransferase domain containing protein, putative
NysRcl.B2	LmxM.17	EuPathDB	gene	606105	607352	.	+	.	LmxM.17	1	665000	634	-0.570063	deleted	ID=LmxM.17.1315;description=hypothetical protein
NysRcl.B2	LmxM.17	EuPathDB	gene	608152	609912	.	+	.	LmxM.17	1	665000	634	-0.570063	deleted	ID=LmxM.17.1320;description=hypothetical protein, conserved
NysRcl.B2	LmxM.17	EuPathDB	gene	612969	613694	.	+	.	LmxM.17	1	665000	634	-0.570063	deleted	ID=LmxM.17.1330;description=hypothetical protein, conserved
NysRcl.B2	LmxM.17	EuPathDB	gene	614686	615609	.	+	.	LmxM.17	1	665000	634	-0.570063	deleted	ID=LmxM.17.1340;description=cytidylyltransferase, putative
NysRcl.B2	LmxM.17	EuPathDB	gene	616408	616947	.	+	.	LmxM.17	1	665000	634	-0.570063	deleted	ID=LmxM.17.1350;description=cytochrome b5-like Heme/Steroid binding domain containing protein, putative
NysRcl.B2	LmxM.17	EuPathDB	gene	618764	620272	.	+	.	LmxM.17	1	665000	634	-0.570063	deleted	ID=LmxM.17.1360;description=L-galactonolactone oxidase, putative
NysRcl.B2	LmxM.17	EuPathDB	gene	623316	625916	.	+	.	LmxM.17	1	665000	634	-0.570063	deleted	ID=LmxM.17.1370;description=NUC130/3NT domain/SDA1, putative
NysRcl.B2	LmxM.17	EuPathDB	gene	626700	627089	.	+	.	LmxM.17	1	665000	634	-0.570063	deleted	ID=LmxM.17.1375;description=hypothetical protein, conserved
NysRcl.B2	LmxM.17	EuPathDB	gene	627644	630187	.	+	.	LmxM.17	1	665000	634	-0.570063	deleted	ID=LmxM.17.1380;description=hypothetical protein, conserved
NysRcl.B2	LmxM.17	EuPathDB	gene	631260	632126	.	+	.	LmxM.17	1	665000	634	-0.570063	deleted	ID=LmxM.17.1390;description=myo-inositol-1(or 4)-monophosphatase 1, putative
NysRcl.B2	LmxM.17	EuPathDB	gene	633339	634151	.	+	.	LmxM.17	1	665000	634	-0.570063	deleted	ID=LmxM.17.1400;description=otubain cysteine peptidase, Clan CA, family C65, putative
NysRcl.B2	LmxM.17	EuPathDB	gene	638220	639713	.	+	.	LmxM.17	1	665000	634	-0.570063	deleted	ID=LmxM.17.1410;description=zinc-finger protein ZPR1, putative
NysRcl.B2	LmxM.17	EuPathDB	gene	643275	644048	.	+	.	LmxM.17	1	665000	634	-0.570063	deleted	ID=LmxM.17.1420;description=hypothetical protein, conserved
NysRcl.B2	LmxM.17	EuPathDB	gene	646702	648153	.	+	.	LmxM.17	1	665000	634	-0.570063	deleted	ID=LmxM.17.1430;description=major facilitator superfamily, putative
NysRcl.B2	LmxM.17	EuPathDB	gene	650172	654416	.	+	.	LmxM.17	1	665000	634	-0.570063	deleted	ID=LmxM.17.1440;description=ion transport protein, putative
NysRcl.B2	LmxM.17	EuPathDB	gene	655134	656594	.	+	.	LmxM.17	1	665000	634	-0.570063	deleted	ID=LmxM.17.1450;description=Rab-GTPase-TBC domain containing protein, putative
NysRcl.B2	LmxM.17	EuPathDB	gene	659820	660977	.	+	.	LmxM.17	1	665000	634	-0.570063	deleted	ID=LmxM.17.1460;description=ferrochelatase-like protein
NysRcl.B2	LmxM.17	EuPathDB	gene	661510	662388	.	+	.	LmxM.17	1	665000	634	-0.570063	deleted	ID=LmxM.17.1470;description=hypothetical protein, conserved
AmBRcl.6	LmxM.04	EuPathDB	gene	4372	7413	.	+	.	LmxM.04	1	438817	438	-0.567348	deleted	ID=LmxM.04.0010;description=organelle-type calcium ATPase
AmBRcl.6	LmxM.04	EuPathDB	gene	8555	10207	.	+	.	LmxM.04	1	438817	438	-0.567348	deleted	ID=LmxM.04.0020;description=pteridine transporter (truncated), putative
AmBRcl.6	LmxM.04	EuPathDB	gene	12456	14459	.	+	.	LmxM.04	1	438817	438	-0.567348	deleted	ID=LmxM.04.0030;description=cAMP-specific phosphodiesterase, putative
AmBRcl.6	LmxM.04	EuPathDB	gene	15451	15672	.	+	.	LmxM.04	1	438817	438	-0.567348	deleted	ID=LmxM.04.0035;description=hypothetical protein
AmBRcl.6	LmxM.04	EuPathDB	gene	16200	17507	.	+	.	LmxM.04	1	438817	438	-0.567348	deleted	ID=LmxM.04.0040;description=hypothetical protein
AmBRcl.6	LmxM.04	EuPathDB	gene	21486	21989	.	+	.	LmxM.04	1	438817	438	-0.567348	deleted	ID=LmxM.04.0045;description=hypothetical protein, conserved
AmBRcl.6	LmxM.04	EuPathDB	gene	23094	24668	.	+	.	LmxM.04	1	438817	438	-0.567348	deleted	ID=LmxM.04.0050;description=hypothetical protein, conserved
AmBRcl.6	LmxM.04	EuPathDB	gene	26736	27524	.	+	.	LmxM.04	1	438817	438	-0.567348	deleted	ID=LmxM.04.0060;description=DNA topoisomerase type IB small subunit, putative
AmBRcl.6	LmxM.04	EuPathDB	gene	28478	29212	.	+	.	LmxM.04	1	438817	438	-0.567348	deleted	ID=LmxM.04.0070;description=hypothetical protein, conserved
AmBRcl.6	LmxM.04	EuPathDB	gene	29926	30402	.	+	.	LmxM.04	1	438817	438	-0.567348	deleted	ID=LmxM.04.0080;description=hypothetical protein, conserved
AmBRcl.6	LmxM.04	EuPathDB	gene	31512	37049	.	+	.	LmxM.04	1	438817	438	-0.567348	deleted	ID=LmxM.04.0090;description=hypothetical protein, conserved
AmBRcl.6	LmxM.04	EuPathDB	gene	38373	40130	.	+	.	LmxM.04	1	438817	438	-0.567348	deleted	ID=LmxM.04.0100;description=hypothetical protein, conserved
AmBRcl.6	LmxM.04	EuPathDB	gene	41261	42304	.	+	.	LmxM.04	1	438817	438	-0.567348	deleted	ID=LmxM.04.0110;description=hypothetical protein, conserved
AmBRcl.6	LmxM.04	EuPathDB	gene	42960	43958	.	+	.	LmxM.04	1	438817	438	-0.567348	deleted	ID=LmxM.04.0120;description=exosome complex exonuclease RRP40, putative
AmBRcl.6	LmxM.04	EuPathDB	gene	44934	45401	.	+	.	LmxM.04	1	438817	438	-0.567348	deleted	ID=LmxM.04.0123;description=hypothetical protein, conserved
AmBRcl.6	LmxM.04	EuPathDB	gene	46491	47651	.	+	.	LmxM.04	1	438817	438	-0.567348	deleted	ID=LmxM.04.0127;description=hypothetical protein, conserved
AmBRcl.6	LmxM.04	EuPathDB	gene	47882	49723	.	+	.	LmxM.04	1	438817	438	-0.567348	deleted	ID=LmxM.04.0130;description=hypothetical protein
AmBRcl.6	LmxM.04	EuPathDB	gene	50218	50292	.	-	.	LmxM.04	1	438817	438	-0.567348	deleted	ID=LmxM.04:ncRNA:rfamscan:50218-50292;description=unspecified product
AmBRcl.6	LmxM.04	EuPathDB	gene	50220	50294	.	+	.	LmxM.04	1	438817	438	-0.567348	deleted	ID=LmxM.04:ncRNA:rfamscan:50220-50294;description=unspecified product
AmBRcl.6	LmxM.04	EuPathDB	gene	51998	53485	.	+	.	LmxM.04	1	438817	438	-0.567348	deleted	ID=LmxM.04.0180;description=surface antigen-like protein
AmBRcl.6	LmxM.04	EuPathDB	gene	54369	56498	.	+	.	LmxM.04	1	438817	438	-0.567348	deleted	ID=LmxM.04.0190;description=surface antigen-like protein
AmBRcl.6	LmxM.04	EuPathDB	gene	57557	58105	.	+	.	LmxM.04	1	438817	438	-0.567348	deleted	ID=LmxM.04.0200;description=surface antigen-like protein
AmBRcl.6	LmxM.04	EuPathDB	gene	58404	58479	.	+	.	LmxM.04	1	438817	438	-0.567348	deleted	ID=LmxM.04:ncRNA:rfamscan:58404-58479;description=unspecified product
AmBRcl.6	LmxM.04	EuPathDB	gene	58411	58477	.	-	.	LmxM.04	1	438817	438	-0.567348	deleted	ID=LmxM.04:ncRNA:rfamscan:58411-58477;description=unspecified product
AmBRcl.6	LmxM.04	EuPathDB	gene	59501	60568	.	+	.	LmxM.04	1	438817	438	-0.567348	deleted	ID=LmxM.04.0210;description=surface antigen-like protein
AmBRcl.6	LmxM.04	EuPathDB	gene	62893	63957	.	+	.	LmxM.04	1	438817	438	-0.567348	deleted	ID=LmxM.04.0220;description=hypothetical protein
AmBRcl.6	LmxM.04	EuPathDB	gene	65619	66398	.	+	.	LmxM.04	1	438817	438	-0.567348	deleted	ID=LmxM.04.0230;description=hypothetical protein, conserved
AmBRcl.6	LmxM.04	EuPathDB	gene	67666	68538	.	+	.	LmxM.04	1	438817	438	-0.567348	deleted	ID=LmxM.04.0240;description=GRAM domain containing protein, putative
AmBRcl.6	LmxM.04	EuPathDB	gene	70646	75013	.	+	.	LmxM.04	1	438817	438	-0.567348	deleted	ID=LmxM.04.0250;description=RNA pseudouridylate synthase-like protein
AmBRcl.6	LmxM.04	EuPathDB	gene	75687	76490	.	+	.	LmxM.04	1	438817	438	-0.567348	deleted	ID=LmxM.04.0260;description=hypothetical protein, conserved
AmBRcl.6	LmxM.04	EuPathDB	gene	77162	78604	.	+	.	LmxM.04	1	438817	438	-0.567348	deleted	ID=LmxM.04.0270;description=Mitochondrial 39-S ribosomal protein L47 (MRP-L47), putative
AmBRcl.6	LmxM.04	EuPathDB	gene	79204	85296	.	+	.	LmxM.04	1	438817	438	-0.567348	deleted	ID=LmxM.04.0280;description=adenosine monophosphate deaminase, putative
AmBRcl.6	LmxM.04	EuPathDB	gene	86692	88047	.	+	.	LmxM.04	1	438817	438	-0.567348	deleted	ID=LmxM.04.0290;description=Alcohol dehydrogenase GroES-like domain containing protein, putative
AmBRcl.6	LmxM.04	EuPathDB	gene	89276	90058	.	+	.	LmxM.04	1	438817	438	-0.567348	deleted	ID=LmxM.04.0300;description=hypothetical protein, conserved
AmBRcl.6	LmxM.04	EuPathDB	gene	90670	92580	.	+	.	LmxM.04	1	438817	438	-0.567348	deleted	ID=LmxM.04.0310;description=beta-fructofuranosidase, putative
AmBRcl.6	LmxM.04	EuPathDB	gene	94378	95577	.	+	.	LmxM.04	1	438817	438	-0.567348	deleted	ID=LmxM.04.0320;description=hypothetical protein
AmBRcl.6	LmxM.04	EuPathDB	gene	96821	99352	.	+	.	LmxM.04	1	438817	438	-0.567348	deleted	ID=LmxM.04.0330;description=mitochondrial exoribonuclease DSS-1, putative
AmBRcl.6	LmxM.04	EuPathDB	gene	99958	100512	.	+	.	LmxM.04	1	438817	438	-0.567348	deleted	ID=LmxM.04.0340;description=ADP-ribosylation factor, putative
AmBRcl.6	LmxM.04	EuPathDB	gene	102086	108481	.	+	.	LmxM.04	1	438817	438	-0.567348	deleted	ID=LmxM.04.0350;description=hypothetical protein
AmBRcl.6	LmxM.04	EuPathDB	gene	109547	110119	.	+	.	LmxM.04	1	438817	438	-0.567348	deleted	ID=LmxM.04.0370;description=hypothetical protein, conserved
AmBRcl.6	LmxM.04	EuPathDB	gene	111198	112259	.	+	.	LmxM.04	1	438817	438	-0.567348	deleted	ID=LmxM.04.0380;description=phytanoyl-CoA dioxygenase (PhyH), putative
AmBRcl.6	LmxM.04	EuPathDB	gene	119894	120010	.	+	.	LmxM.04	1	438817	438	-0.567348	deleted	ID=LmxM.04:ncRNA:rfamscan:119894-120010;description=unspecified product
AmBRcl.6	LmxM.04	EuPathDB	gene	119913	119998	.	-	.	LmxM.04	1	438817	438	-0.567348	deleted	ID=LmxM.04:ncRNA:rfamscan:119913-119998;description=unspecified product
AmBRcl.6	LmxM.04	EuPathDB	gene	120637	121350	.	-	.	LmxM.04	1	438817	438	-0.567348	deleted	ID=LmxM.04.0390;description=hypothetical protein
AmBRcl.6	LmxM.04	EuPathDB	gene	123807	124799	.	-	.	LmxM.04	1	438817	438	-0.567348	deleted	ID=LmxM.04.0400;description=anaphase promoting complex, subunit 10-like protein
AmBRcl.6	LmxM.04	EuPathDB	gene	126711	129824	.	-	.	LmxM.04	1	438817	438	-0.567348	deleted	ID=LmxM.04.0410;description=hypothetical protein, conserved
AmBRcl.6	LmxM.04	EuPathDB	gene	132047	133132	.	-	.	LmxM.04	1	438817	438	-0.567348	deleted	ID=LmxM.04.0420;description=Tetratricopeptide repeat, putative
AmBRcl.6	LmxM.04	EuPathDB	gene	134501	146953	.	-	.	LmxM.04	1	438817	438	-0.567348	deleted	ID=LmxM.04.0430;description=hypothetical protein, conserved
AmBRcl.6	LmxM.04	EuPathDB	gene	150178	154113	.	-	.	LmxM.04	1	438817	438	-0.567348	deleted	ID=LmxM.04.0440;description=serine/threonine protein kinase-like protein
AmBRcl.6	LmxM.04	EuPathDB	gene	156672	156826	.	-	.	LmxM.04	1	438817	438	-0.567348	deleted	ID=LmxM.04:ncRNA:rfamscan:156672-156826;description=unspecified product
AmBRcl.6	LmxM.04	EuPathDB	gene	156674	156824	.	+	.	LmxM.04	1	438817	438	-0.567348	deleted	ID=LmxM.04:ncRNA:rfamscan:156674-156824;description=unspecified product
AmBRcl.6	LmxM.04	EuPathDB	gene	157065	159458	.	-	.	LmxM.04	1	438817	438	-0.567348	deleted	ID=LmxM.04.0450;description=cysteine peptidase, Clan CA, family C2, putative
AmBRcl.6	LmxM.04	EuPathDB	gene	163554	165008	.	-	.	LmxM.04	1	438817	438	-0.567348	deleted	ID=LmxM.04.0460;description=adenylosuccinate lyase, putative
AmBRcl.6	LmxM.04	EuPathDB	gene	165750	168320	.	-	.	LmxM.04	1	438817	438	-0.567348	deleted	ID=LmxM.04.0465;description=hypothetical protein
AmBRcl.6	LmxM.04	EuPathDB	gene	169141	169341	.	-	.	LmxM.04	1	438817	438	-0.567348	deleted	ID=LmxM.04:ncRNA:rfamscan:169141-169341;description=unspecified product
AmBRcl.6	LmxM.04	EuPathDB	gene	169454	170020	.	-	.	LmxM.04	1	438817	438	-0.567348	deleted	ID=LmxM.04.0470;description=60S ribosomal protein L11 (L5, L16)
AmBRcl.6	LmxM.04	EuPathDB	gene	170690	170767	.	+	.	LmxM.04	1	438817	438	-0.567348	deleted	ID=LmxM.04:ncRNA:rfamscan:170690-170767;description=unspecified product
AmBRcl.6	LmxM.04	EuPathDB	gene	171029	171538	.	-	.	LmxM.04	1	438817	438	-0.567348	deleted	ID=LmxM.04.0480;description=ADP-ribosylation factor, putative
AmBRcl.6	LmxM.04	EuPathDB	gene	173548	174522	.	-	.	LmxM.04	1	438817	438	-0.567348	deleted	ID=LmxM.04.0490;description=hypothetical protein, conserved
AmBRcl.6	LmxM.04	EuPathDB	gene	175678	184668	.	-	.	LmxM.04	1	438817	438	-0.567348	deleted	ID=LmxM.04.0500;description=Nucleotidyltransferase domain containing protein, putative
AmBRcl.6	LmxM.04	EuPathDB	gene	188103	192698	.	-	.	LmxM.04	1	438817	438	-0.567348	deleted	ID=LmxM.04.0510;description=hypothetical protein
AmBRcl.6	LmxM.04	EuPathDB	gene	193906	197082	.	-	.	LmxM.04	1	438817	438	-0.567348	deleted	ID=LmxM.04.0520;description=huntingtin interacting protein (HIP), putative
AmBRcl.6	LmxM.04	EuPathDB	gene	198803	199969	.	-	.	LmxM.04	1	438817	438	-0.567348	deleted	ID=LmxM.04.0530;description=hypothetical protein
AmBRcl.6	LmxM.04	EuPathDB	gene	202025	203779	.	-	.	LmxM.04	1	438817	438	-0.567348	deleted	ID=LmxM.04.0540;description=Zinc finger, C3HC4 type (RING finger), putative
AmBRcl.6	LmxM.04	EuPathDB	gene	205352	209992	.	-	.	LmxM.04	1	438817	438	-0.567348	deleted	ID=LmxM.04.0550;description=TPR repeat/Tetratricopeptide repeat, putative
AmBRcl.6	LmxM.04	EuPathDB	gene	213486	214364	.	-	.	LmxM.04	1	438817	438	-0.567348	deleted	ID=LmxM.04.0560;description=tyrosine phosphatase, putative
AmBRcl.6	LmxM.04	EuPathDB	gene	214928	219511	.	-	.	LmxM.04	1	438817	438	-0.567348	deleted	ID=LmxM.04.0570;description=DENN (AEX-3) domain containing protein, putative
AmBRcl.6	LmxM.04	EuPathDB	gene	221584	222435	.	-	.	LmxM.04	1	438817	438	-0.567348	deleted	ID=LmxM.04.0580;description=spermidine synthase, putative
AmBRcl.6	LmxM.04	EuPathDB	gene	223968	224657	.	-	.	LmxM.04	1	438817	438	-0.567348	deleted	ID=LmxM.04.0590;description=hypothetical protein
AmBRcl.6	LmxM.04	EuPathDB	gene	225368	234382	.	-	.	LmxM.04	1	438817	438	-0.567348	deleted	ID=LmxM.04.0600;description=hypothetical protein
AmBRcl.6	LmxM.04	EuPathDB	gene	236103	236606	.	-	.	LmxM.04	1	438817	438	-0.567348	deleted	ID=LmxM.04.0610;description=hypothetical protein, conserved
AmBRcl.6	LmxM.04	EuPathDB	gene	237432	241259	.	-	.	LmxM.04	1	438817	438	-0.567348	deleted	ID=LmxM.04.0620;description=hypothetical protein
AmBRcl.6	LmxM.04	EuPathDB	gene	244235	245251	.	-	.	LmxM.04	1	438817	438	-0.567348	deleted	ID=LmxM.04.0625;description=hypothetical protein
AmBRcl.6	LmxM.04	EuPathDB	gene	245957	246553	.	-	.	LmxM.04	1	438817	438	-0.567348	deleted	ID=LmxM.04.0630;description=hypothetical protein, conserved
AmBRcl.6	LmxM.04	EuPathDB	gene	248085	249065	.	-	.	LmxM.04	1	438817	438	-0.567348	deleted	ID=LmxM.04.0640;description=Zinc finger, C3HC4 type (RING finger), putative
AmBRcl.6	LmxM.04	EuPathDB	gene	250615	254292	.	-	.	LmxM.04	1	438817	438	-0.567348	deleted	ID=LmxM.04.0650;description=serine-threonine protein kinase-like protein
AmBRcl.6	LmxM.04	EuPathDB	gene	255192	255638	.	-	.	LmxM.04	1	438817	438	-0.567348	deleted	ID=LmxM.04.0660;description=hypothetical protein
AmBRcl.6	LmxM.04	EuPathDB	gene	257295	257753	.	-	.	LmxM.04	1	438817	438	-0.567348	deleted	ID=LmxM.04.0670;description=hypothetical protein, conserved
AmBRcl.6	LmxM.04	EuPathDB	gene	258996	259442	.	-	.	LmxM.04	1	438817	438	-0.567348	deleted	ID=LmxM.04.0680;description=ubiquitin-conjugating enzyme E2, putative
AmBRcl.6	LmxM.04	EuPathDB	gene	261372	263612	.	-	.	LmxM.04	1	438817	438	-0.567348	deleted	ID=LmxM.04.0690;description=axonemal dynein light chain, putative
AmBRcl.6	LmxM.04	EuPathDB	gene	264710	267940	.	-	.	LmxM.04	1	438817	438	-0.567348	deleted	ID=LmxM.04.0700;description=hypothetical protein, conserved
AmBRcl.6	LmxM.04	EuPathDB	gene	268113	268173	.	-	.	LmxM.04	1	438817	438	-0.567348	deleted	ID=LmxM.04:ncRNA:rfamscan:268113-268173;description=unspecified product
AmBRcl.6	LmxM.04	EuPathDB	gene	268921	271305	.	-	.	LmxM.04	1	438817	438	-0.567348	deleted	ID=LmxM.04.0710;description=Tir chaperone protein (CesT) family/PDZ domain containing protein, putative
AmBRcl.6	LmxM.04	EuPathDB	gene	273862	275883	.	-	.	LmxM.04	1	438817	438	-0.567348	deleted	ID=LmxM.04.0720;description=hypothetical protein
AmBRcl.6	LmxM.04	EuPathDB	gene	276974	278896	.	-	.	LmxM.04	1	438817	438	-0.567348	deleted	ID=LmxM.04.0730;description=Protein of unknown function (DUF974), putative
AmBRcl.6	LmxM.04	EuPathDB	gene	279645	282062	.	-	.	LmxM.04	1	438817	438	-0.567348	deleted	ID=LmxM.04.0740;description=hypothetical protein, conserved
AmBRcl.6	LmxM.04	EuPathDB	gene	282968	283609	.	-	.	LmxM.04	1	438817	438	-0.567348	deleted	ID=LmxM.04.0750;description=60S ribosomal protein L10, putative
AmBRcl.6	LmxM.04	EuPathDB	gene	284694	285533	.	-	.	LmxM.04	1	438817	438	-0.567348	deleted	ID=LmxM.04.0760;description=hypothetical protein
AmBRcl.6	LmxM.04	EuPathDB	gene	286649	287167	.	-	.	LmxM.04	1	438817	438	-0.567348	deleted	ID=LmxM.04.0770;description=hypothetical protein
AmBRcl.6	LmxM.04	EuPathDB	gene	287941	289416	.	-	.	LmxM.04	1	438817	438	-0.567348	deleted	ID=LmxM.04.0780;description=heat shock protein, putative
AmBRcl.6	LmxM.04	EuPathDB	gene	290731	294243	.	-	.	LmxM.04	1	438817	438	-0.567348	deleted	ID=LmxM.04.0790;description=hypothetical protein, conserved
AmBRcl.6	LmxM.04	EuPathDB	gene	295613	296530	.	-	.	LmxM.04	1	438817	438	-0.567348	deleted	ID=LmxM.04.0800;description=hypothetical protein
AmBRcl.6	LmxM.04	EuPathDB	gene	297665	299680	.	-	.	LmxM.04	1	438817	438	-0.567348	deleted	ID=LmxM.04.0810;description=Pescadillo N-terminus/BRCA1 C Terminus (BRCT) domain containing protein, putative
AmBRcl.6	LmxM.04	EuPathDB	gene	300406	301611	.	-	.	LmxM.04	1	438817	438	-0.567348	deleted	ID=LmxM.04.0820;description=Peptide deformylase 2, putative
AmBRcl.6	LmxM.04	EuPathDB	gene	302616	306347	.	-	.	LmxM.04	1	438817	438	-0.567348	deleted	ID=LmxM.04.0830;description=hypothetical protein, conserved
AmBRcl.6	LmxM.04	EuPathDB	gene	307853	310462	.	-	.	LmxM.04	1	438817	438	-0.567348	deleted	ID=LmxM.04.0840;description=tyrosine phospatase-like protein
AmBRcl.6	LmxM.04	EuPathDB	gene	311935	313017	.	-	.	LmxM.04	1	438817	438	-0.567348	deleted	ID=LmxM.04.0850;description=serine peptidase, Clan S-, family S54, putative
AmBRcl.6	LmxM.04	EuPathDB	gene	313854	315029	.	-	.	LmxM.04	1	438817	438	-0.567348	deleted	ID=LmxM.04.0860;description=hypothetical protein
AmBRcl.6	LmxM.04	EuPathDB	gene	317150	320731	.	-	.	LmxM.04	1	438817	438	-0.567348	deleted	ID=LmxM.04.0870;description=hypothetical protein
AmBRcl.6	LmxM.04	EuPathDB	gene	323104	326811	.	-	.	LmxM.04	1	438817	438	-0.567348	deleted	ID=LmxM.04.0890;description=hypothetical protein, conserved
AmBRcl.6	LmxM.04	EuPathDB	gene	329607	330194	.	-	.	LmxM.04	1	438817	438	-0.567348	deleted	ID=LmxM.04.0910;description=hypothetical protein, conserved
AmBRcl.6	LmxM.04	EuPathDB	gene	331667	333409	.	-	.	LmxM.04	1	438817	438	-0.567348	deleted	ID=LmxM.04.0920;description=hypothetical protein
AmBRcl.6	LmxM.04	EuPathDB	gene	336013	336459	.	-	.	LmxM.04	1	438817	438	-0.567348	deleted	ID=LmxM.04.0930;description=hypothetical protein
AmBRcl.6	LmxM.04	EuPathDB	gene	338321	339802	.	-	.	LmxM.04	1	438817	438	-0.567348	deleted	ID=LmxM.04.0940;description=hypothetical protein
AmBRcl.6	LmxM.04	EuPathDB	gene	340919	341560	.	-	.	LmxM.04	1	438817	438	-0.567348	deleted	ID=LmxM.04.0950;description=hypothetical protein
AmBRcl.6	LmxM.04	EuPathDB	gene	342437	343060	.	-	.	LmxM.04	1	438817	438	-0.567348	deleted	ID=LmxM.04.0960;description=adenylate kinase, putative
AmBRcl.6	LmxM.04	EuPathDB	gene	343729	345180	.	-	.	LmxM.04	1	438817	438	-0.567348	deleted	ID=LmxM.04.0970;description=hypothetical protein, conserved
AmBRcl.6	LmxM.04	EuPathDB	gene	345964	347364	.	-	.	LmxM.04	1	438817	438	-0.567348	deleted	ID=LmxM.04.0975;description=hypothetical protein
AmBRcl.6	LmxM.04	EuPathDB	gene	347697	351365	.	-	.	LmxM.04	1	438817	438	-0.567348	deleted	ID=LmxM.04.0980;description=hypothetical protein, conserved
AmBRcl.6	LmxM.04	EuPathDB	gene	352061	352939	.	-	.	LmxM.04	1	438817	438	-0.567348	deleted	ID=LmxM.04.0990;description=hypothetical protein, conserved
AmBRcl.6	LmxM.04	EuPathDB	gene	353933	357340	.	-	.	LmxM.04	1	438817	438	-0.567348	deleted	ID=LmxM.04.1000;description=chloride channel protein, putative
AmBRcl.6	LmxM.04	EuPathDB	gene	358939	359457	.	-	.	LmxM.04	1	438817	438	-0.567348	deleted	ID=LmxM.04.1010;description=Domain of unknown function (DUF947), putative
AmBRcl.6	LmxM.04	EuPathDB	gene	360907	361491	.	-	.	LmxM.04	1	438817	438	-0.567348	deleted	ID=LmxM.04.1030;description=COPI associated protein, putative
AmBRcl.6	LmxM.04	EuPathDB	gene	362133	362335	.	-	.	LmxM.04	1	438817	438	-0.567348	deleted	ID=LmxM.04:ncRNA:rfamscan:362133-362335;description=unspecified product
AmBRcl.6	LmxM.04	EuPathDB	gene	362148	362320	.	+	.	LmxM.04	1	438817	438	-0.567348	deleted	ID=LmxM.04:ncRNA:rfamscan:362148-362320;description=unspecified product
AmBRcl.6	LmxM.04	EuPathDB	gene	363393	364359	.	-	.	LmxM.04	1	438817	438	-0.567348	deleted	ID=LmxM.04.1040;description=hypothetical protein
AmBRcl.6	LmxM.04	EuPathDB	gene	366347	367270	.	-	.	LmxM.04	1	438817	438	-0.567348	deleted	ID=LmxM.04.1050;description=acyltransferase-like protein, copy 2
AmBRcl.6	LmxM.04	EuPathDB	gene	368517	369947	.	-	.	LmxM.04	1	438817	438	-0.567348	deleted	ID=LmxM.04.1060;description=hypothetical protein
AmBRcl.6	LmxM.04	EuPathDB	gene	370434	370823	.	-	.	LmxM.04	1	438817	438	-0.567348	deleted	ID=LmxM.04.1070;description=hypothetical protein, conserved
AmBRcl.6	LmxM.04	EuPathDB	gene	371656	374307	.	-	.	LmxM.04	1	438817	438	-0.567348	deleted	ID=LmxM.04.1080;description=Transcriptional repressor TCF25, putative
AmBRcl.6	LmxM.04	EuPathDB	gene	375044	378949	.	-	.	LmxM.04	1	438817	438	-0.567348	deleted	ID=LmxM.04.1090;description=hypothetical protein, conserved
AmBRcl.6	LmxM.04	EuPathDB	gene	380972	381301	.	-	.	LmxM.04	1	438817	438	-0.567348	deleted	ID=LmxM.04.1100;description=hypothetical protein
AmBRcl.6	LmxM.04	EuPathDB	gene	381878	384610	.	-	.	LmxM.04	1	438817	438	-0.567348	deleted	ID=LmxM.04.1110;description=proton motive ATPase, putative
AmBRcl.6	LmxM.04	EuPathDB	gene	386772	388961	.	-	.	LmxM.04	1	438817	438	-0.567348	deleted	ID=LmxM.04.1120;description=hypothetical protein
AmBRcl.6	LmxM.04	EuPathDB	gene	389832	390722	.	-	.	LmxM.04	1	438817	438	-0.567348	deleted	ID=LmxM.04.1130;description=cytochrome c oxidase assembly factor, putative
AmBRcl.6	LmxM.04	EuPathDB	gene	391548	392621	.	-	.	LmxM.04	1	438817	438	-0.567348	deleted	ID=LmxM.04.1140;description=hypothetical protein
AmBRcl.6	LmxM.04	EuPathDB	gene	393101	393607	.	-	.	LmxM.04	1	438817	438	-0.567348	deleted	ID=LmxM.04.1150;description=hypothetical protein, conserved
AmBRcl.6	LmxM.04	EuPathDB	gene	395875	396837	.	-	.	LmxM.04	1	438817	438	-0.567348	deleted	ID=LmxM.04.1160;description=fructose-1,6-bisphosphatase, cytosolic, putative
AmBRcl.6	LmxM.04	EuPathDB	gene	397738	398965	.	-	.	LmxM.04	1	438817	438	-0.567348	deleted	ID=LmxM.04.1165;description=hypothetical protein
AmBRcl.6	LmxM.04	EuPathDB	gene	406901	407806	.	-	.	LmxM.04	1	438817	438	-0.567348	deleted	ID=LmxM.04.1170;description=Double RNA binding domain protein 3
AmBRcl.6	LmxM.04	EuPathDB	gene	410655	417752	.	-	.	LmxM.04	1	438817	438	-0.567348	deleted	ID=LmxM.04.1180;description=hypothetical protein, conserved
AmBRcl.6	LmxM.04	EuPathDB	gene	419096	420667	.	-	.	LmxM.04	1	438817	438	-0.567348	deleted	ID=LmxM.04.1190;description=tRNA nucleotidyltransferase, putative
AmBRcl.6	LmxM.04	EuPathDB	gene	421458	422021	.	-	.	LmxM.04	1	438817	438	-0.567348	deleted	ID=LmxM.04.1200;description=hypothetical protein, conserved
AmBRcl.6	LmxM.04	EuPathDB	gene	426827	427933	.	-	.	LmxM.04	1	438817	438	-0.567348	deleted	ID=LmxM.04.1210;description=casein kinase I, putative
AmBRcl.6	LmxM.04	EuPathDB	gene	428918	432064	.	-	.	LmxM.04	1	438817	438	-0.567348	deleted	ID=LmxM.04.1220;description=hypothetical protein, conserved
AmBRcl.6	LmxM.04	EuPathDB	gene	433272	434402	.	-	.	LmxM.04	1	438817	438	-0.567348	deleted	ID=LmxM.04.1230;description=actin
NysRcl.B2	LmxM.16	EuPathDB	gene	1811	2368	.	-	.	LmxM.16	1	688984	656	-0.566988	deleted	ID=LmxM.16.0005;description=anti-silencing protein a-like protein
NysRcl.B2	LmxM.16	EuPathDB	gene	2831	3955	.	-	.	LmxM.16	1	688984	656	-0.566988	deleted	ID=LmxM.16.0010;description=hypothetical protein, conserved
NysRcl.B2	LmxM.16	EuPathDB	gene	4499	5143	.	-	.	LmxM.16	1	688984	656	-0.566988	deleted	ID=LmxM.16.0020;description=AAA domain containing protein, putative
NysRcl.B2	LmxM.16	EuPathDB	gene	5640	6737	.	-	.	LmxM.16	1	688984	656	-0.566988	deleted	ID=LmxM.16.0030;description=arginine N-methyltransferase, type I
NysRcl.B2	LmxM.16	EuPathDB	gene	7418	8371	.	-	.	LmxM.16	1	688984	656	-0.566988	deleted	ID=LmxM.16.0040;description=2OG-Fe(II) oxygenase superfamily, putative
NysRcl.B2	LmxM.16	EuPathDB	gene	8970	10943	.	-	.	LmxM.16	1	688984	656	-0.566988	deleted	ID=LmxM.16.0050;description=DEAD/DEAH box helicase/Helicase conserved C-terminal domain containing protein, putative
NysRcl.B2	LmxM.16	EuPathDB	gene	11911	14790	.	-	.	LmxM.16	1	688984	656	-0.566988	deleted	ID=LmxM.16.0060;description=peroxisome assembly protein, putative
NysRcl.B2	LmxM.16	EuPathDB	gene	15325	16524	.	-	.	LmxM.16	1	688984	656	-0.566988	deleted	ID=LmxM.16.0070;description=hypothetical protein, conserved
NysRcl.B2	LmxM.16	EuPathDB	gene	17926	20136	.	-	.	LmxM.16	1	688984	656	-0.566988	deleted	ID=LmxM.16.0080;description=Galactose oxidase, central domain/Domain of unknown function (DUF4110), putative
NysRcl.B2	LmxM.16	EuPathDB	gene	22936	23913	.	-	.	LmxM.16	1	688984	656	-0.566988	deleted	ID=LmxM.16.0090;description=hypothetical protein, conserved
NysRcl.B2	LmxM.16	EuPathDB	gene	24962	27058	.	-	.	LmxM.16	1	688984	656	-0.566988	deleted	ID=LmxM.16.0100;description=MORN repeat, putative
NysRcl.B2	LmxM.16	EuPathDB	gene	29085	31565	.	-	.	LmxM.16	1	688984	656	-0.566988	deleted	ID=LmxM.16.0110;description=Phosphotransferase enzyme family, putative
NysRcl.B2	LmxM.16	EuPathDB	gene	32447	34819	.	-	.	LmxM.16	1	688984	656	-0.566988	deleted	ID=LmxM.16.0120;description=hypothetical protein, conserved
NysRcl.B2	LmxM.16	EuPathDB	gene	35644	36270	.	-	.	LmxM.16	1	688984	656	-0.566988	deleted	ID=LmxM.16.0130;description=hypothetical protein, unknown function
NysRcl.B2	LmxM.16	EuPathDB	gene	38426	39052	.	-	.	LmxM.16	1	688984	656	-0.566988	deleted	ID=LmxM.16.0131;description=hypothetical protein, unknown function
NysRcl.B2	LmxM.16	EuPathDB	gene	41254	41322	.	+	.	LmxM.16	1	688984	656	-0.566988	deleted	ID=LmxM.16:ncRNA:rfamscan:41254-41322;description=unspecified product
NysRcl.B2	LmxM.16	EuPathDB	gene	41912	42067	.	+	.	LmxM.16	1	688984	656	-0.566988	deleted	ID=LmxM.16:ncRNA:rfamscan:41912-42067;description=unspecified product
NysRcl.B2	LmxM.16	EuPathDB	gene	41916	42063	.	-	.	LmxM.16	1	688984	656	-0.566988	deleted	ID=LmxM.16:ncRNA:rfamscan:41916-42063;description=unspecified product
NysRcl.B2	LmxM.16	EuPathDB	gene	42123	42629	.	-	.	LmxM.16	1	688984	656	-0.566988	deleted	ID=LmxM.16.0140;description=eukaryotic translation initiation factor 1A, putative
NysRcl.B2	LmxM.16	EuPathDB	gene	43824	44441	.	-	.	LmxM.16	1	688984	656	-0.566988	deleted	ID=LmxM.16.0150;description=hypothetical protein, conserved
NysRcl.B2	LmxM.16	EuPathDB	gene	45474	46391	.	-	.	LmxM.16	1	688984	656	-0.566988	deleted	ID=LmxM.16.0160;description=50S ribosomal protein L17, putative
NysRcl.B2	LmxM.16	EuPathDB	gene	46863	60179	.	-	.	LmxM.16	1	688984	656	-0.566988	deleted	ID=LmxM.16.0170;description=hypothetical protein, conserved
NysRcl.B2	LmxM.16	EuPathDB	gene	62736	63188	.	-	.	LmxM.16	1	688984	656	-0.566988	deleted	ID=LmxM.16.0180;description=hypothetical protein, conserved
NysRcl.B2	LmxM.16	EuPathDB	gene	65578	66648	.	-	.	LmxM.16	1	688984	656	-0.566988	deleted	ID=LmxM.16.0190;description=Las1-like, putative
NysRcl.B2	LmxM.16	EuPathDB	gene	68318	69217	.	-	.	LmxM.16	1	688984	656	-0.566988	deleted	ID=LmxM.16.0200;description=mitochondrial ornithine carrier protein-like protein
NysRcl.B2	LmxM.16	EuPathDB	gene	73109	74260	.	-	.	LmxM.16	1	688984	656	-0.566988	deleted	ID=LmxM.16.0210;description=mitochondrial ornithine transporter 1-like protein
NysRcl.B2	LmxM.16	EuPathDB	gene	75373	75768	.	-	.	LmxM.16	1	688984	656	-0.566988	deleted	ID=LmxM.16.0220;description=hypothetical protein, unknown function
NysRcl.B2	LmxM.16	EuPathDB	gene	77210	77737	.	-	.	LmxM.16	1	688984	656	-0.566988	deleted	ID=LmxM.16.0230;description=protein tyrosine phosphatase-like protein
NysRcl.B2	LmxM.16	EuPathDB	gene	79774	82080	.	-	.	LmxM.16	1	688984	656	-0.566988	deleted	ID=LmxM.16.0240;description=histone acethyltransferase-like protein
NysRcl.B2	LmxM.16	EuPathDB	gene	83931	84461	.	-	.	LmxM.16	1	688984	656	-0.566988	deleted	ID=LmxM.16.0250;description=protein tyrosine phosphatase-likie protein
NysRcl.B2	LmxM.16	EuPathDB	gene	86568	88055	.	-	.	LmxM.16	1	688984	656	-0.566988	deleted	ID=LmxM.16.0260;description=Ankyrin repeats (many copies)/Alpha/beta hydrolase family, putative
NysRcl.B2	LmxM.16	EuPathDB	gene	88696	91818	.	-	.	LmxM.16	1	688984	656	-0.566988	deleted	ID=LmxM.16.0270;description=hypothetical protein, conserved
NysRcl.B2	LmxM.16	EuPathDB	gene	92784	101405	.	-	.	LmxM.16	1	688984	656	-0.566988	deleted	ID=LmxM.16.0280;description=inositol 1,4,5-trisphosphate receptor, putative
NysRcl.B2	LmxM.16	EuPathDB	gene	102883	103644	.	-	.	LmxM.16	1	688984	656	-0.566988	deleted	ID=LmxM.16.0290;description=proteasome 26S non-ATPase subunit 9, putative
NysRcl.B2	LmxM.16	EuPathDB	gene	104134	106029	.	-	.	LmxM.16	1	688984	656	-0.566988	deleted	ID=LmxM.16.0300;description=protein kinase, putative
NysRcl.B2	LmxM.16	EuPathDB	gene	107588	109654	.	-	.	LmxM.16	1	688984	656	-0.566988	deleted	ID=LmxM.16.0310;description=Met-10+ like-protein, putative
NysRcl.B2	LmxM.16	EuPathDB	gene	111527	115273	.	-	.	LmxM.16	1	688984	656	-0.566988	deleted	ID=LmxM.16.0320;description=FHA domain containing protein, putative
NysRcl.B2	LmxM.16	EuPathDB	gene	116601	117764	.	-	.	LmxM.16	1	688984	656	-0.566988	deleted	ID=LmxM.16.0330;description=hypothetical protein, conserved
NysRcl.B2	LmxM.16	EuPathDB	gene	118505	119014	.	-	.	LmxM.16	1	688984	656	-0.566988	deleted	ID=LmxM.16.0340;description=3-Beta-hydroxysteroid-delta(8), delta(7)-isomerase, putative
NysRcl.B2	LmxM.16	EuPathDB	gene	119942	121048	.	-	.	LmxM.16	1	688984	656	-0.566988	deleted	ID=LmxM.16.0350;description=2OG-Fe(II) oxygenase superfamily, putative
NysRcl.B2	LmxM.16	EuPathDB	gene	123308	125356	.	-	.	LmxM.16	1	688984	656	-0.566988	deleted	ID=LmxM.16.0360;description=hypothetical protein, conserved
NysRcl.B2	LmxM.16	EuPathDB	gene	126138	127607	.	-	.	LmxM.16	1	688984	656	-0.566988	deleted	ID=LmxM.16.0370;description=hypothetical protein, conserved
NysRcl.B2	LmxM.16	EuPathDB	gene	129543	131999	.	-	.	LmxM.16	1	688984	656	-0.566988	deleted	ID=LmxM.16.0380;description=tubulin tyrosine ligase, putative
NysRcl.B2	LmxM.16	EuPathDB	gene	133751	136687	.	-	.	LmxM.16	1	688984	656	-0.566988	deleted	ID=LmxM.16.0390;description=XRN 5'-3' exonuclease N-terminus, putative
NysRcl.B2	LmxM.16	EuPathDB	gene	137885	138976	.	-	.	LmxM.16	1	688984	656	-0.566988	deleted	ID=LmxM.16.0400;description=hypothetical protein, conserved
NysRcl.B2	LmxM.16	EuPathDB	gene	140058	141788	.	-	.	LmxM.16	1	688984	656	-0.566988	deleted	ID=LmxM.16.0410;description=hypothetical protein, conserved
NysRcl.B2	LmxM.16	EuPathDB	gene	142677	144392	.	-	.	LmxM.16	1	688984	656	-0.566988	deleted	ID=LmxM.16.0420;description=Pyridoxal-dependent decarboxylase conserved domain containing protein, putative
NysRcl.B2	LmxM.16	EuPathDB	gene	146498	147049	.	-	.	LmxM.16	1	688984	656	-0.566988	deleted	ID=LmxM.16.0430;description=hypothetical protein, conserved
NysRcl.B2	LmxM.16	EuPathDB	gene	148560	150053	.	-	.	LmxM.16	1	688984	656	-0.566988	deleted	ID=LmxM.16.0440;description=fucose kinase, putative
NysRcl.B2	LmxM.16	EuPathDB	gene	150156	151231	.	-	.	LmxM.16	1	688984	656	-0.566988	deleted	ID=LmxM.16.0441;description=fucose kinase, putative
NysRcl.B2	LmxM.16	EuPathDB	gene	154769	155473	.	-	.	LmxM.16	1	688984	656	-0.566988	deleted	ID=LmxM.16.0450;description=hypothetical protein, conserved
NysRcl.B2	LmxM.16	EuPathDB	gene	156640	157119	.	-	.	LmxM.16	1	688984	656	-0.566988	deleted	ID=LmxM.16.0460;description=60S ribosomal protein L21, putative
NysRcl.B2	LmxM.16	EuPathDB	gene	160168	160722	.	-	.	LmxM.16	1	688984	656	-0.566988	deleted	ID=LmxM.16.0470;description=hypothetical protein, conserved
NysRcl.B2	LmxM.16	EuPathDB	gene	162187	165792	.	-	.	LmxM.16	1	688984	656	-0.566988	deleted	ID=LmxM.16.0480;description=fucose kinase, putative
NysRcl.B2	LmxM.16	EuPathDB	gene	169732	170352	.	-	.	LmxM.16	1	688984	656	-0.566988	deleted	ID=LmxM.16.0490;description=hypothetical protein, conserved
NysRcl.B2	LmxM.16	EuPathDB	gene	174479	175129	.	-	.	LmxM.16	1	688984	656	-0.566988	deleted	ID=LmxM.16.0500;description=hypothetical protein, unknown function
NysRcl.B2	LmxM.16	EuPathDB	gene	177139	180750	.	-	.	LmxM.16	1	688984	656	-0.566988	deleted	ID=LmxM.16.0510;description=hypothetical protein, conserved
NysRcl.B2	LmxM.16	EuPathDB	gene	183001	183987	.	-	.	LmxM.16	1	688984	656	-0.566988	deleted	ID=LmxM.16.0520;description=hypothetical protein, conserved
NysRcl.B2	LmxM.16	EuPathDB	gene	185810	186751	.	-	.	LmxM.16	1	688984	656	-0.566988	deleted	ID=LmxM.16.0530;description=dihydroorotate dehydrogenase, putative
NysRcl.B2	LmxM.16	EuPathDB	gene	187779	188762	.	-	.	LmxM.16	1	688984	656	-0.566988	deleted	ID=LmxM.16.0540;description=aspartate carbamoyltransferase, putative
NysRcl.B2	LmxM.16	EuPathDB	gene	191616	192989	.	-	.	LmxM.16	1	688984	656	-0.566988	deleted	ID=LmxM.16.0550;description=orotidine-5-phosphate decarboxylase/orotate phosphoribosyltransferase, putative
NysRcl.B2	LmxM.16	EuPathDB	gene	194479	196617	.	-	.	LmxM.16	1	688984	656	-0.566988	deleted	ID=LmxM.16.0560;description=AAA domain containing protein, putative
NysRcl.B2	LmxM.16	EuPathDB	gene	197678	198070	.	-	.	LmxM.16	1	688984	656	-0.566988	deleted	ID=LmxM.16.0570;description=histone H3
NysRcl.B2	LmxM.16	EuPathDB	gene	198618	199010	.	-	.	LmxM.16	1	688984	656	-0.566988	deleted	ID=LmxM.16.0575;description=histone H3
NysRcl.B2	LmxM.16	EuPathDB	gene	200517	201731	.	-	.	LmxM.16	1	688984	656	-0.566988	deleted	ID=LmxM.16.0580;description=dihydroorotase, putative
NysRcl.B2	LmxM.16	EuPathDB	gene	203397	208925	.	-	.	LmxM.16	1	688984	656	-0.566988	deleted	ID=LmxM.16.0590;description=carbamoyl-phosphate synthase, putative
NysRcl.B2	LmxM.16	EuPathDB	gene	211361	211753	.	-	.	LmxM.16	1	688984	656	-0.566988	deleted	ID=LmxM.16.0600;description=histone H3, putative
NysRcl.B2	LmxM.16	EuPathDB	gene	212301	212693	.	-	.	LmxM.16	1	688984	656	-0.566988	deleted	ID=LmxM.16.0610;description=histone H3, putative
NysRcl.B2	LmxM.16	EuPathDB	gene	213477	216878	.	-	.	LmxM.16	1	688984	656	-0.566988	deleted	ID=LmxM.16.0620;description=hypothetical protein, unknown function
NysRcl.B2	LmxM.16	EuPathDB	gene	217589	219547	.	-	.	LmxM.16	1	688984	656	-0.566988	deleted	ID=LmxM.16.0630;description=meiotic recombination protein SPO11, putative
NysRcl.B2	LmxM.16	EuPathDB	gene	220179	222101	.	-	.	LmxM.16	1	688984	656	-0.566988	deleted	ID=LmxM.16.0640;description=RNA recognition motif. (a.k.a. RRM, RBD, or RNP domain), putative
NysRcl.B2	LmxM.16	EuPathDB	gene	223127	223444	.	-	.	LmxM.16	1	688984	656	-0.566988	deleted	ID=LmxM.16.0650;description=RING-H2 zinc finger, putative
NysRcl.B2	LmxM.16	EuPathDB	gene	225914	227614	.	-	.	LmxM.16	1	688984	656	-0.566988	deleted	ID=LmxM.16.0660;description=hypothetical protein, conserved
NysRcl.B2	LmxM.16	EuPathDB	gene	229496	231487	.	-	.	LmxM.16	1	688984	656	-0.566988	deleted	ID=LmxM.16.0670;description=hypothetical protein, conserved
NysRcl.B2	LmxM.16	EuPathDB	gene	232997	234340	.	-	.	LmxM.16	1	688984	656	-0.566988	deleted	ID=LmxM.16.0680;description=apurinic/apyrimidinic endonuclease-redox protein
NysRcl.B2	LmxM.16	EuPathDB	gene	235360	237015	.	-	.	LmxM.16	1	688984	656	-0.566988	deleted	ID=LmxM.16.0690;description=eukaryotic translation initiation factor eIF2A, putative
NysRcl.B2	LmxM.16	EuPathDB	gene	237926	240463	.	-	.	LmxM.16	1	688984	656	-0.566988	deleted	ID=LmxM.16.0700;description=hypothetical protein, conserved
NysRcl.B2	LmxM.16	EuPathDB	gene	241948	245064	.	-	.	LmxM.16	1	688984	656	-0.566988	deleted	ID=LmxM.16.0710;description=hypothetical protein, conserved
NysRcl.B2	LmxM.16	EuPathDB	gene	245510	247102	.	-	.	LmxM.16	1	688984	656	-0.566988	deleted	ID=LmxM.16.0720;description=hypothetical protein, conserved
NysRcl.B2	LmxM.16	EuPathDB	gene	248029	253722	.	-	.	LmxM.16	1	688984	656	-0.566988	deleted	ID=LmxM.16.0730;description=ubiquitin hydrolase, putative
NysRcl.B2	LmxM.16	EuPathDB	gene	255241	257463	.	-	.	LmxM.16	1	688984	656	-0.566988	deleted	ID=LmxM.16.0740;description=hypothetical protein, conserved
NysRcl.B2	LmxM.16	EuPathDB	gene	258207	260000	.	-	.	LmxM.16	1	688984	656	-0.566988	deleted	ID=LmxM.16.0750;description=hypothetical protein, unknown function
NysRcl.B2	LmxM.16	EuPathDB	gene	262921	263913	.	-	.	LmxM.16	1	688984	656	-0.566988	deleted	ID=LmxM.16.0760;description=transaldolase, putative
NysRcl.B2	LmxM.16	EuPathDB	gene	266541	268292	.	-	.	LmxM.16	1	688984	656	-0.566988	deleted	ID=LmxM.16.0770;description=hypothetical protein, conserved
NysRcl.B2	LmxM.16	EuPathDB	gene	271479	288455	.	-	.	LmxM.16	1	688984	656	-0.566988	deleted	ID=LmxM.16.0780;description=N-terminal region of Chorein, a TM vesicle-mediated sorter, putative
NysRcl.B2	LmxM.16	EuPathDB	gene	290301	291674	.	-	.	LmxM.16	1	688984	656	-0.566988	deleted	ID=LmxM.16.0790;description=chitinase
NysRcl.B2	LmxM.16	EuPathDB	gene	292805	295042	.	-	.	LmxM.16	1	688984	656	-0.566988	deleted	ID=LmxM.16.0800;description=membrane transport protein, putative
NysRcl.B2	LmxM.16	EuPathDB	gene	296398	298203	.	-	.	LmxM.16	1	688984	656	-0.566988	deleted	ID=LmxM.16.0810;description=hypothetical protein, conserved
NysRcl.B2	LmxM.16	EuPathDB	gene	298968	301157	.	-	.	LmxM.16	1	688984	656	-0.566988	deleted	ID=LmxM.16.0820;description=hypothetical protein, conserved
NysRcl.B2	LmxM.16	EuPathDB	gene	302284	303162	.	-	.	LmxM.16	1	688984	656	-0.566988	deleted	ID=LmxM.16.0830;description=Iron-sulfur assembly protein 1, putative
NysRcl.B2	LmxM.16	EuPathDB	gene	304650	307055	.	-	.	LmxM.16	1	688984	656	-0.566988	deleted	ID=LmxM.16.0840;description=hypothetical protein, conserved
NysRcl.B2	LmxM.16	EuPathDB	gene	308039	309457	.	-	.	LmxM.16	1	688984	656	-0.566988	deleted	ID=LmxM.16.0850;description=COP9 signalosome complex subunit 5, putative
NysRcl.B2	LmxM.16	EuPathDB	gene	310451	311410	.	-	.	LmxM.16	1	688984	656	-0.566988	deleted	ID=LmxM.16.0860;description=hypothetical protein, conserved
NysRcl.B2	LmxM.16	EuPathDB	gene	312526	314580	.	-	.	LmxM.16	1	688984	656	-0.566988	deleted	ID=LmxM.16.0870;description=protein kinase, putative
NysRcl.B2	LmxM.16	EuPathDB	gene	315640	316394	.	-	.	LmxM.16	1	688984	656	-0.566988	deleted	ID=LmxM.16.0880;description=hypothetical protein, conserved
NysRcl.B2	LmxM.16	EuPathDB	gene	317784	319760	.	-	.	LmxM.16	1	688984	656	-0.566988	deleted	ID=LmxM.16.0890;description=Nucleolar protein,Nop52, putative
NysRcl.B2	LmxM.16	EuPathDB	gene	320867	321763	.	-	.	LmxM.16	1	688984	656	-0.566988	deleted	ID=LmxM.16.0895;description=hypothetical protein, conserved
NysRcl.B2	LmxM.16	EuPathDB	gene	322738	327708	.	-	.	LmxM.16	1	688984	656	-0.566988	deleted	ID=LmxM.16.0900;description=hypothetical protein, conserved
NysRcl.B2	LmxM.16	EuPathDB	gene	328955	329437	.	-	.	LmxM.16	1	688984	656	-0.566988	deleted	ID=LmxM.16.0910;description=flagellar calcium-binding protein, putative
NysRcl.B2	LmxM.16	EuPathDB	gene	330480	331091	.	-	.	LmxM.16	1	688984	656	-0.566988	deleted	ID=LmxM.16.0920;description=flagellar calcium-binding protein, putative
NysRcl.B2	LmxM.16	EuPathDB	gene	335725	336387	.	+	.	LmxM.16	1	688984	656	-0.566988	deleted	ID=LmxM.16.0930;description=Snf7, putative
NysRcl.B2	LmxM.16	EuPathDB	gene	336657	336995	.	+	.	LmxM.16	1	688984	656	-0.566988	deleted	ID=LmxM.16.0940;description=dynein light chain, putative
NysRcl.B2	LmxM.16	EuPathDB	gene	337314	338708	.	+	.	LmxM.16	1	688984	656	-0.566988	deleted	ID=LmxM.16.0950;description=sucrose-phosphate synthase-like protein
NysRcl.B2	LmxM.16	EuPathDB	gene	339288	340754	.	+	.	LmxM.16	1	688984	656	-0.566988	deleted	ID=LmxM.16.0960;description=methyltransferase domain containing protein, putative
NysRcl.B2	LmxM.16	EuPathDB	gene	341462	343741	.	+	.	LmxM.16	1	688984	656	-0.566988	deleted	ID=LmxM.16.0970;description=hypothetical protein, conserved
NysRcl.B2	LmxM.16	EuPathDB	gene	349236	351431	.	+	.	LmxM.16	1	688984	656	-0.566988	deleted	ID=LmxM.16.0980;description=hypothetical protein, conserved
NysRcl.B2	LmxM.16	EuPathDB	gene	354422	355831	.	+	.	LmxM.16	1	688984	656	-0.566988	deleted	ID=LmxM.16.0990;description=protein kinase, putative
NysRcl.B2	LmxM.16	EuPathDB	gene	358293	360893	.	+	.	LmxM.16	1	688984	656	-0.566988	deleted	ID=LmxM.16.1000;description=Protein of unknown function (DUF3184), putative
NysRcl.B2	LmxM.16	EuPathDB	gene	366097	369069	.	+	.	LmxM.16	1	688984	656	-0.566988	deleted	ID=LmxM.16.1005;description=Protein of unknown function (DUF3184), putative
NysRcl.B2	LmxM.16	EuPathDB	gene	370077	372968	.	+	.	LmxM.16	1	688984	656	-0.566988	deleted	ID=LmxM.16.1010;description=Protein of unknown function (DUF3184), putative
NysRcl.B2	LmxM.16	EuPathDB	gene	375191	377980	.	+	.	LmxM.16	1	688984	656	-0.566988	deleted	ID=LmxM.16.1015;description=Protein of unknown function (DUF3184), putative
NysRcl.B2	LmxM.16	EuPathDB	gene	381312	381402	.	-	.	LmxM.16	1	688984	656	-0.566988	deleted	ID=LmxM.16:ncRNA:rfamscan:381312-381402;description=unspecified product
NysRcl.B2	LmxM.16	EuPathDB	gene	384088	386940	.	+	.	LmxM.16	1	688984	656	-0.566988	deleted	ID=LmxM.16.1020;description=Protein of unknown function (DUF3184), putative
NysRcl.B2	LmxM.16	EuPathDB	gene	390684	393740	.	+	.	LmxM.16	1	688984	656	-0.566988	deleted	ID=LmxM.16.1050;description=Protein of unknown function (DUF3184), putative
NysRcl.B2	LmxM.16	EuPathDB	gene	395270	398209	.	+	.	LmxM.16	1	688984	656	-0.566988	deleted	ID=LmxM.16.1060;description=Protein of unknown function (DUF3184), putative
NysRcl.B2	LmxM.16	EuPathDB	gene	399242	399586	.	+	.	LmxM.16	1	688984	656	-0.566988	deleted	ID=LmxM.16.1065;description=ubiquitin fold modifier protein, putative
NysRcl.B2	LmxM.16	EuPathDB	gene	400566	402086	.	+	.	LmxM.16	1	688984	656	-0.566988	deleted	ID=LmxM.16.1070;description=hypothetical protein, conserved
NysRcl.B2	LmxM.16	EuPathDB	gene	406154	408094	.	+	.	LmxM.16	1	688984	656	-0.566988	deleted	ID=LmxM.16.1080;description=hypothetical protein, conserved
NysRcl.B2	LmxM.16	EuPathDB	gene	415259	421660	.	+	.	LmxM.16	1	688984	656	-0.566988	deleted	ID=LmxM.16.1090;description=hypothetical protein, unknown function
NysRcl.B2	LmxM.16	EuPathDB	gene	423735	425411	.	+	.	LmxM.16	1	688984	656	-0.566988	deleted	ID=LmxM.16.1100;description=hypothetical protein, conserved
NysRcl.B2	LmxM.16	EuPathDB	gene	428197	429288	.	+	.	LmxM.16	1	688984	656	-0.566988	deleted	ID=LmxM.16.1110;description=Polyketide cyclase / dehydrase and lipid transport, putative
NysRcl.B2	LmxM.16	EuPathDB	gene	432794	433483	.	+	.	LmxM.16	1	688984	656	-0.566988	deleted	ID=LmxM.16.1111;description=Polyketide cyclase / dehydrase and lipid transport, putative
NysRcl.B2	LmxM.16	EuPathDB	gene	436697	437434	.	+	.	LmxM.16	1	688984	656	-0.566988	deleted	ID=LmxM.16.1120;description=hypothetical protein, conserved
NysRcl.B2	LmxM.16	EuPathDB	gene	438306	438848	.	+	.	LmxM.16	1	688984	656	-0.566988	deleted	ID=LmxM.16.1130;description=tyrosyl or methionyl-tRNA synthetase-like protein
NysRcl.B2	LmxM.16	EuPathDB	gene	439263	439334	.	-	.	LmxM.16	1	688984	656	-0.566988	deleted	ID=LmxM.16:tRNA:rfamscan:439263-439334;description=transfer RNA-Gln
NysRcl.B2	LmxM.16	EuPathDB	gene	439802	441751	.	-	.	LmxM.16	1	688984	656	-0.566988	deleted	ID=LmxM.16.1140;description=WW domain containing protein, putative
NysRcl.B2	LmxM.16	EuPathDB	gene	442839	443177	.	-	.	LmxM.16	1	688984	656	-0.566988	deleted	ID=LmxM.16.1145;description=hypothetical protein
NysRcl.B2	LmxM.16	EuPathDB	gene	444272	445000	.	-	.	LmxM.16	1	688984	656	-0.566988	deleted	ID=LmxM.16.1150;description=hypothetical protein, conserved
NysRcl.B2	LmxM.16	EuPathDB	gene	446933	448396	.	-	.	LmxM.16	1	688984	656	-0.566988	deleted	ID=LmxM.16.1160;description=hypothetical protein, unknown function
NysRcl.B2	LmxM.16	EuPathDB	gene	449290	449445	.	-	.	LmxM.16	1	688984	656	-0.566988	deleted	ID=LmxM.16.1170;description=60S ribosomal protein L39, putative
NysRcl.B2	LmxM.16	EuPathDB	gene	450584	452194	.	-	.	LmxM.16	1	688984	656	-0.566988	deleted	ID=LmxM.16.1180;description=delta-coat protein, putative
NysRcl.B2	LmxM.16	EuPathDB	gene	453226	457530	.	-	.	LmxM.16	1	688984	656	-0.566988	deleted	ID=LmxM.16.1190;description=Domain of unknown function DUF221, putative
NysRcl.B2	LmxM.16	EuPathDB	gene	458972	460057	.	-	.	LmxM.16	1	688984	656	-0.566988	deleted	ID=LmxM.16.1200;description=rotamase, putative
NysRcl.B2	LmxM.16	EuPathDB	gene	460936	464664	.	-	.	LmxM.16	1	688984	656	-0.566988	deleted	ID=LmxM.16.1210;description=hypothetical protein, conserved
NysRcl.B2	LmxM.16	EuPathDB	gene	465817	472449	.	-	.	LmxM.16	1	688984	656	-0.566988	deleted	ID=LmxM.16.1220;description=Cullin family/Cullin protein neddylation domain containing protein, putative
NysRcl.B2	LmxM.16	EuPathDB	gene	474200	479644	.	-	.	LmxM.16	1	688984	656	-0.566988	deleted	ID=LmxM.16.1230;description=hypothetical protein, conserved
NysRcl.B2	LmxM.16	EuPathDB	gene	480431	486832	.	-	.	LmxM.16	1	688984	656	-0.566988	deleted	ID=LmxM.16.1240;description=hypothetical protein, unknown function
NysRcl.B2	LmxM.16	EuPathDB	gene	489402	489851	.	-	.	LmxM.16	1	688984	656	-0.566988	deleted	ID=LmxM.16.1250;description=hypothetical protein, conserved
NysRcl.B2	LmxM.16	EuPathDB	gene	491012	496210	.	-	.	LmxM.16	1	688984	656	-0.566988	deleted	ID=LmxM.16.1260;description=hypothetical protein, conserved
NysRcl.B2	LmxM.16	EuPathDB	gene	497444	503893	.	-	.	LmxM.16	1	688984	656	-0.566988	deleted	ID=LmxM.16.1270;description=hypothetical protein, conserved
NysRcl.B2	LmxM.16	EuPathDB	gene	505172	505471	.	-	.	LmxM.16	1	688984	656	-0.566988	deleted	ID=LmxM.16.1280;description=hypothetical protein, conserved
NysRcl.B2	LmxM.16	EuPathDB	gene	506117	508309	.	-	.	LmxM.16	1	688984	656	-0.566988	deleted	ID=LmxM.16.1290;description=diacylglycerol kinase, putative
NysRcl.B2	LmxM.16	EuPathDB	gene	509482	512469	.	-	.	LmxM.16	1	688984	656	-0.566988	deleted	ID=LmxM.16.1300;description=Present in the outer mitochondrial membrane proteome 41
NysRcl.B2	LmxM.16	EuPathDB	gene	515582	515923	.	-	.	LmxM.16	1	688984	656	-0.566988	deleted	ID=LmxM.16.1310;description=cytochrome c, putative
NysRcl.B2	LmxM.16	EuPathDB	gene	517932	518273	.	-	.	LmxM.16	1	688984	656	-0.566988	deleted	ID=LmxM.16.1320;description=cytochrome c, putative
NysRcl.B2	LmxM.16	EuPathDB	gene	520322	524455	.	-	.	LmxM.16	1	688984	656	-0.566988	deleted	ID=LmxM.16.1330;description=hypothetical protein, conserved
NysRcl.B2	LmxM.16	EuPathDB	gene	526073	537322	.	-	.	LmxM.16	1	688984	656	-0.566988	deleted	ID=LmxM.16.1340;description=hypothetical protein, conserved
NysRcl.B2	LmxM.16	EuPathDB	gene	539049	544481	.	-	.	LmxM.16	1	688984	656	-0.566988	deleted	ID=LmxM.16.1350;description=DNA-directed rna polymerase I largest subunit, putative
NysRcl.B2	LmxM.16	EuPathDB	gene	546558	548357	.	-	.	LmxM.16	1	688984	656	-0.566988	deleted	ID=LmxM.16.1360;description=amidase, putative
NysRcl.B2	LmxM.16	EuPathDB	gene	550595	550921	.	-	.	LmxM.16	1	688984	656	-0.566988	deleted	ID=LmxM.16.1370;description=hypothetical protein, conserved
NysRcl.B2	LmxM.16	EuPathDB	gene	552286	552834	.	-	.	LmxM.16	1	688984	656	-0.566988	deleted	ID=LmxM.16.1380;description=small GTPase, putative
NysRcl.B2	LmxM.16	EuPathDB	gene	555625	558468	.	-	.	LmxM.16	1	688984	656	-0.566988	deleted	ID=LmxM.16.1385;description=hypothetical protein, conserved
NysRcl.B2	LmxM.16	EuPathDB	gene	560588	561451	.	-	.	LmxM.16	1	688984	656	-0.566988	deleted	ID=LmxM.16.1390;description=EMG1/NEP1 methyltransferase, putative
NysRcl.B2	LmxM.16	EuPathDB	gene	562552	563142	.	-	.	LmxM.16	1	688984	656	-0.566988	deleted	ID=LmxM.16.1400;description=trafficking protein particle complex subunit- like protein
NysRcl.B2	LmxM.16	EuPathDB	gene	563948	565516	.	-	.	LmxM.16	1	688984	656	-0.566988	deleted	ID=LmxM.16.1410;description=hypothetical protein, conserved
NysRcl.B2	LmxM.16	EuPathDB	gene	567662	568732	.	-	.	LmxM.16	1	688984	656	-0.566988	deleted	ID=LmxM.16.1420;description=hypothetical protein, conserved
NysRcl.B2	LmxM.16	EuPathDB	gene	571806	572396	.	-	.	LmxM.16	1	688984	656	-0.566988	deleted	ID=LmxM.16.1425partial;description=paraflagellar rod protein 2C
NysRcl.B2	LmxM.16	EuPathDB	gene	573963	575762	.	-	.	LmxM.16	1	688984	656	-0.566988	deleted	ID=LmxM.16.1430;description=Paraflagellar rod protein 2
NysRcl.B2	LmxM.16	EuPathDB	gene	578528	582928	.	-	.	LmxM.16	1	688984	656	-0.566988	deleted	ID=LmxM.16.1440;description=hypothetical protein, conserved
NysRcl.B2	LmxM.16	EuPathDB	gene	584764	585534	.	-	.	LmxM.16	1	688984	656	-0.566988	deleted	ID=LmxM.16.1450;description=hypothetical protein, unknown function
NysRcl.B2	LmxM.16	EuPathDB	gene	587206	594904	.	-	.	LmxM.16	1	688984	656	-0.566988	deleted	ID=LmxM.16.1460;description=kinesin, putative
NysRcl.B2	LmxM.16	EuPathDB	gene	598048	601206	.	-	.	LmxM.16	1	688984	656	-0.566988	deleted	ID=LmxM.16.1470;description=kinesin, putative
NysRcl.B2	LmxM.16	EuPathDB	gene	607698	609617	.	-	.	LmxM.16	1	688984	656	-0.566988	deleted	ID=LmxM.16.1480;description=hypothetical protein, conserved
NysRcl.B2	LmxM.16	EuPathDB	gene	612250	613344	.	-	.	LmxM.16	1	688984	656	-0.566988	deleted	ID=LmxM.16.1490;description=hypothetical protein, conserved
NysRcl.B2	LmxM.16	EuPathDB	gene	614480	616198	.	-	.	LmxM.16	1	688984	656	-0.566988	deleted	ID=LmxM.16.1500;description=hypothetical protein, conserved
NysRcl.B2	LmxM.16	EuPathDB	gene	617692	618033	.	-	.	LmxM.16	1	688984	656	-0.566988	deleted	ID=LmxM.16.1510;description=hypothetical protein, conserved
NysRcl.B2	LmxM.16	EuPathDB	gene	619483	622929	.	-	.	LmxM.16	1	688984	656	-0.566988	deleted	ID=LmxM.16.1520;description=hypothetical protein, conserved
NysRcl.B2	LmxM.16	EuPathDB	gene	625798	627090	.	+	.	LmxM.16	1	688984	656	-0.566988	deleted	ID=LmxM.16.1530;description=endoplasmic reticulum oxidoreductin, putative
NysRcl.B2	LmxM.16	EuPathDB	gene	627702	631724	.	+	.	LmxM.16	1	688984	656	-0.566988	deleted	ID=LmxM.16.1540;description=DNA polymerase I alpha catalytic subunit, putative
NysRcl.B2	LmxM.16	EuPathDB	gene	633490	637197	.	+	.	LmxM.16	1	688984	656	-0.566988	deleted	ID=LmxM.16.1550;description=hypothetical protein, conserved
NysRcl.B2	LmxM.16	EuPathDB	gene	638499	640577	.	+	.	LmxM.16	1	688984	656	-0.566988	deleted	ID=LmxM.16.1560;description=hypothetical protein, conserved
NysRcl.B2	LmxM.16	EuPathDB	gene	641498	642523	.	+	.	LmxM.16	1	688984	656	-0.566988	deleted	ID=LmxM.16.1570;description=hypothetical protein, conserved
NysRcl.B2	LmxM.16	EuPathDB	gene	643721	646918	.	+	.	LmxM.16	1	688984	656	-0.566988	deleted	ID=LmxM.16.1580;description=kinesin, putative
NysRcl.B2	LmxM.16	EuPathDB	gene	648877	649725	.	+	.	LmxM.16	1	688984	656	-0.566988	deleted	ID=LmxM.16.1590;description=u1 small nuclear ribonucleoprotein 70 kDa
NysRcl.B2	LmxM.16	EuPathDB	gene	650815	652722	.	+	.	LmxM.16	1	688984	656	-0.566988	deleted	ID=LmxM.16.1600;description=eukaryotic translation initiation factor 4 gamma 3
NysRcl.B2	LmxM.16	EuPathDB	gene	654753	655559	.	+	.	LmxM.16	1	688984	656	-0.566988	deleted	ID=LmxM.16.1610;description=prohibitin, putative
NysRcl.B2	LmxM.16	EuPathDB	gene	656691	658037	.	+	.	LmxM.16	1	688984	656	-0.566988	deleted	ID=LmxM.16.1620;description=hypothetical protein, conserved
NysRcl.B2	LmxM.16	EuPathDB	gene	658838	659557	.	+	.	LmxM.16	1	688984	656	-0.566988	deleted	ID=LmxM.16.1630;description=Putative snoRNA binding domain containing protein, putative
NysRcl.B2	LmxM.16	EuPathDB	gene	661321	666237	.	+	.	LmxM.16	1	688984	656	-0.566988	deleted	ID=LmxM.16.1640;description=hypothetical protein, unknown function
NysRcl.B2	LmxM.16	EuPathDB	gene	668423	670495	.	+	.	LmxM.16	1	688984	656	-0.566988	deleted	ID=LmxM.16.1650;description=Clustered mitochondria, putative
NysRcl.B2	LmxM.16	EuPathDB	gene	673336	684918	.	+	.	LmxM.16	1	688984	656	-0.566988	deleted	ID=LmxM.16.1660;description=Flagellar Member 3
AmBRcl.14	1036_mexFOS1_13k16.p1kpIBF_125	EuPathDB	gene	818	967	.	+	.	1036_mexFOS1_13k16.p1kpIBF_125	1	1000	1	-0.56527	deleted	ID=LmxM.00:ncRNA:rfamscan:544014-544163;description=unspecified product
AmBRcl.14	1036_mexFOS1_13k16.p1kpIBF_125	EuPathDB	gene	825	965	.	-	.	1036_mexFOS1_13k16.p1kpIBF_125	1	1000	1	-0.56527	deleted	ID=LmxM.00:ncRNA:rfamscan:544021-544161;description=unspecified product
AmBRcl.14	1036_mexFOS1_13k16.p1kpIBF_125	EuPathDB	gene	825	972	.	-	.	1036_mexFOS1_13k16.p1kpIBF_125	1	1000	1	-0.56527	deleted	ID=LmxM.00:ncRNA:rfamscan:544021-544168;description=unspecified product
AmBRcl.14	1036_mexFOS1_13k16.p1kpIBF_125	EuPathDB	gene	828	952	.	+	.	1036_mexFOS1_13k16.p1kpIBF_125	1	1000	1	-0.56527	deleted	ID=LmxM.00:ncRNA:rfamscan:544024-544148;description=unspecified product
AmBRcl.14	1036_mexFOS1_13k16.p1kpIBF_125	EuPathDB	gene	833	951	.	-	.	1036_mexFOS1_13k16.p1kpIBF_125	1	1000	1	-0.56527	deleted	ID=LmxM.00:ncRNA:rfamscan:544029-544147;description=unspecified product
AmBRcl.14	1036_mexFOS1_13k16.p1kpIBF_125	EuPathDB	gene	841	950	.	+	.	1036_mexFOS1_13k16.p1kpIBF_125	1	1000	1	-0.56527	deleted	ID=LmxM.00:ncRNA:rfamscan:544037-544146;description=unspecified product
AmBRcl.14	1036_mexFOS1_13k16.p1kpIBF_125	EuPathDB	gene	841	954	.	+	.	1036_mexFOS1_13k16.p1kpIBF_125	1	1000	1	-0.56527	deleted	ID=LmxM.00:ncRNA:rfamscan:544037-544150;description=unspecified product
AmBRcl.14	1036_mexFOS1_13k16.p1kpIBF_125	EuPathDB	gene	841	959	.	-	.	1036_mexFOS1_13k16.p1kpIBF_125	1	1000	1	-0.56527	deleted	ID=LmxM.00:ncRNA:rfamscan:544037-544155;description=unspecified product
AmBRcl.14	1036_mexFOS1_13k16.p1kpIBF_125	EuPathDB	gene	843	948	.	+	.	1036_mexFOS1_13k16.p1kpIBF_125	1	1000	1	-0.56527	deleted	ID=LmxM.00:ncRNA:rfamscan:544039-544144;description=unspecified product
AmBRcl.14	1036_mexFOS1_13k16.p1kpIBF_125	EuPathDB	gene	844	947	.	-	.	1036_mexFOS1_13k16.p1kpIBF_125	1	1000	1	-0.56527	deleted	ID=LmxM.00:ncRNA:rfamscan:544040-544143;description=unspecified product
AmBRcl.14	1036_mexFOS1_13k16.p1kpIBF_125	EuPathDB	gene	845	948	.	-	.	1036_mexFOS1_13k16.p1kpIBF_125	1	1000	1	-0.56527	deleted	ID=LmxM.00:ncRNA:rfamscan:544041-544144;description=unspecified product
AmBRcl.14	1036_mexFOS1_13k16.p1kpIBF_125	EuPathDB	gene	847	944	.	-	.	1036_mexFOS1_13k16.p1kpIBF_125	1	1000	1	-0.56527	deleted	ID=LmxM.00:ncRNA:rfamscan:544043-544140;description=unspecified product
AmBRcl.14	1036_mexFOS1_13k16.p1kpIBF_125	EuPathDB	gene	847	951	.	+	.	1036_mexFOS1_13k16.p1kpIBF_125	1	1000	1	-0.56527	deleted	ID=LmxM.00:ncRNA:rfamscan:544043-544147;description=unspecified product
AmBRcl.14	1036_mexFOS1_13k16.p1kpIBF_125	EuPathDB	gene	849	940	.	-	.	1036_mexFOS1_13k16.p1kpIBF_125	1	1000	1	-0.56527	deleted	ID=LmxM.00:ncRNA:rfamscan:544045-544136;description=unspecified product
AmBRcl.14	1036_mexFOS1_13k16.p1kpIBF_125	EuPathDB	gene	851	942	.	+	.	1036_mexFOS1_13k16.p1kpIBF_125	1	1000	1	-0.56527	deleted	ID=LmxM.00:ncRNA:rfamscan:544047-544138;description=unspecified product
NysRcl.B2	LmxM.04	EuPathDB	gene	4372	7413	.	+	.	LmxM.04	1	438817	438	-0.564226	deleted	ID=LmxM.04.0010;description=organelle-type calcium ATPase
NysRcl.B2	LmxM.04	EuPathDB	gene	8555	10207	.	+	.	LmxM.04	1	438817	438	-0.564226	deleted	ID=LmxM.04.0020;description=pteridine transporter (truncated), putative
NysRcl.B2	LmxM.04	EuPathDB	gene	12456	14459	.	+	.	LmxM.04	1	438817	438	-0.564226	deleted	ID=LmxM.04.0030;description=cAMP-specific phosphodiesterase, putative
NysRcl.B2	LmxM.04	EuPathDB	gene	15451	15672	.	+	.	LmxM.04	1	438817	438	-0.564226	deleted	ID=LmxM.04.0035;description=hypothetical protein
NysRcl.B2	LmxM.04	EuPathDB	gene	16200	17507	.	+	.	LmxM.04	1	438817	438	-0.564226	deleted	ID=LmxM.04.0040;description=hypothetical protein
NysRcl.B2	LmxM.04	EuPathDB	gene	21486	21989	.	+	.	LmxM.04	1	438817	438	-0.564226	deleted	ID=LmxM.04.0045;description=hypothetical protein, conserved
NysRcl.B2	LmxM.04	EuPathDB	gene	23094	24668	.	+	.	LmxM.04	1	438817	438	-0.564226	deleted	ID=LmxM.04.0050;description=hypothetical protein, conserved
NysRcl.B2	LmxM.04	EuPathDB	gene	26736	27524	.	+	.	LmxM.04	1	438817	438	-0.564226	deleted	ID=LmxM.04.0060;description=DNA topoisomerase type IB small subunit, putative
NysRcl.B2	LmxM.04	EuPathDB	gene	28478	29212	.	+	.	LmxM.04	1	438817	438	-0.564226	deleted	ID=LmxM.04.0070;description=hypothetical protein, conserved
NysRcl.B2	LmxM.04	EuPathDB	gene	29926	30402	.	+	.	LmxM.04	1	438817	438	-0.564226	deleted	ID=LmxM.04.0080;description=hypothetical protein, conserved
NysRcl.B2	LmxM.04	EuPathDB	gene	31512	37049	.	+	.	LmxM.04	1	438817	438	-0.564226	deleted	ID=LmxM.04.0090;description=hypothetical protein, conserved
NysRcl.B2	LmxM.04	EuPathDB	gene	38373	40130	.	+	.	LmxM.04	1	438817	438	-0.564226	deleted	ID=LmxM.04.0100;description=hypothetical protein, conserved
NysRcl.B2	LmxM.04	EuPathDB	gene	41261	42304	.	+	.	LmxM.04	1	438817	438	-0.564226	deleted	ID=LmxM.04.0110;description=hypothetical protein, conserved
NysRcl.B2	LmxM.04	EuPathDB	gene	42960	43958	.	+	.	LmxM.04	1	438817	438	-0.564226	deleted	ID=LmxM.04.0120;description=exosome complex exonuclease RRP40, putative
NysRcl.B2	LmxM.04	EuPathDB	gene	44934	45401	.	+	.	LmxM.04	1	438817	438	-0.564226	deleted	ID=LmxM.04.0123;description=hypothetical protein, conserved
NysRcl.B2	LmxM.04	EuPathDB	gene	46491	47651	.	+	.	LmxM.04	1	438817	438	-0.564226	deleted	ID=LmxM.04.0127;description=hypothetical protein, conserved
NysRcl.B2	LmxM.04	EuPathDB	gene	47882	49723	.	+	.	LmxM.04	1	438817	438	-0.564226	deleted	ID=LmxM.04.0130;description=hypothetical protein
NysRcl.B2	LmxM.04	EuPathDB	gene	50218	50292	.	-	.	LmxM.04	1	438817	438	-0.564226	deleted	ID=LmxM.04:ncRNA:rfamscan:50218-50292;description=unspecified product
NysRcl.B2	LmxM.04	EuPathDB	gene	50220	50294	.	+	.	LmxM.04	1	438817	438	-0.564226	deleted	ID=LmxM.04:ncRNA:rfamscan:50220-50294;description=unspecified product
NysRcl.B2	LmxM.04	EuPathDB	gene	51998	53485	.	+	.	LmxM.04	1	438817	438	-0.564226	deleted	ID=LmxM.04.0180;description=surface antigen-like protein
NysRcl.B2	LmxM.04	EuPathDB	gene	54369	56498	.	+	.	LmxM.04	1	438817	438	-0.564226	deleted	ID=LmxM.04.0190;description=surface antigen-like protein
NysRcl.B2	LmxM.04	EuPathDB	gene	57557	58105	.	+	.	LmxM.04	1	438817	438	-0.564226	deleted	ID=LmxM.04.0200;description=surface antigen-like protein
NysRcl.B2	LmxM.04	EuPathDB	gene	58404	58479	.	+	.	LmxM.04	1	438817	438	-0.564226	deleted	ID=LmxM.04:ncRNA:rfamscan:58404-58479;description=unspecified product
NysRcl.B2	LmxM.04	EuPathDB	gene	58411	58477	.	-	.	LmxM.04	1	438817	438	-0.564226	deleted	ID=LmxM.04:ncRNA:rfamscan:58411-58477;description=unspecified product
NysRcl.B2	LmxM.04	EuPathDB	gene	59501	60568	.	+	.	LmxM.04	1	438817	438	-0.564226	deleted	ID=LmxM.04.0210;description=surface antigen-like protein
NysRcl.B2	LmxM.04	EuPathDB	gene	62893	63957	.	+	.	LmxM.04	1	438817	438	-0.564226	deleted	ID=LmxM.04.0220;description=hypothetical protein
NysRcl.B2	LmxM.04	EuPathDB	gene	65619	66398	.	+	.	LmxM.04	1	438817	438	-0.564226	deleted	ID=LmxM.04.0230;description=hypothetical protein, conserved
NysRcl.B2	LmxM.04	EuPathDB	gene	67666	68538	.	+	.	LmxM.04	1	438817	438	-0.564226	deleted	ID=LmxM.04.0240;description=GRAM domain containing protein, putative
NysRcl.B2	LmxM.04	EuPathDB	gene	70646	75013	.	+	.	LmxM.04	1	438817	438	-0.564226	deleted	ID=LmxM.04.0250;description=RNA pseudouridylate synthase-like protein
NysRcl.B2	LmxM.04	EuPathDB	gene	75687	76490	.	+	.	LmxM.04	1	438817	438	-0.564226	deleted	ID=LmxM.04.0260;description=hypothetical protein, conserved
NysRcl.B2	LmxM.04	EuPathDB	gene	77162	78604	.	+	.	LmxM.04	1	438817	438	-0.564226	deleted	ID=LmxM.04.0270;description=Mitochondrial 39-S ribosomal protein L47 (MRP-L47), putative
NysRcl.B2	LmxM.04	EuPathDB	gene	79204	85296	.	+	.	LmxM.04	1	438817	438	-0.564226	deleted	ID=LmxM.04.0280;description=adenosine monophosphate deaminase, putative
NysRcl.B2	LmxM.04	EuPathDB	gene	86692	88047	.	+	.	LmxM.04	1	438817	438	-0.564226	deleted	ID=LmxM.04.0290;description=Alcohol dehydrogenase GroES-like domain containing protein, putative
NysRcl.B2	LmxM.04	EuPathDB	gene	89276	90058	.	+	.	LmxM.04	1	438817	438	-0.564226	deleted	ID=LmxM.04.0300;description=hypothetical protein, conserved
NysRcl.B2	LmxM.04	EuPathDB	gene	90670	92580	.	+	.	LmxM.04	1	438817	438	-0.564226	deleted	ID=LmxM.04.0310;description=beta-fructofuranosidase, putative
NysRcl.B2	LmxM.04	EuPathDB	gene	94378	95577	.	+	.	LmxM.04	1	438817	438	-0.564226	deleted	ID=LmxM.04.0320;description=hypothetical protein
NysRcl.B2	LmxM.04	EuPathDB	gene	96821	99352	.	+	.	LmxM.04	1	438817	438	-0.564226	deleted	ID=LmxM.04.0330;description=mitochondrial exoribonuclease DSS-1, putative
NysRcl.B2	LmxM.04	EuPathDB	gene	99958	100512	.	+	.	LmxM.04	1	438817	438	-0.564226	deleted	ID=LmxM.04.0340;description=ADP-ribosylation factor, putative
NysRcl.B2	LmxM.04	EuPathDB	gene	102086	108481	.	+	.	LmxM.04	1	438817	438	-0.564226	deleted	ID=LmxM.04.0350;description=hypothetical protein
NysRcl.B2	LmxM.04	EuPathDB	gene	109547	110119	.	+	.	LmxM.04	1	438817	438	-0.564226	deleted	ID=LmxM.04.0370;description=hypothetical protein, conserved
NysRcl.B2	LmxM.04	EuPathDB	gene	111198	112259	.	+	.	LmxM.04	1	438817	438	-0.564226	deleted	ID=LmxM.04.0380;description=phytanoyl-CoA dioxygenase (PhyH), putative
NysRcl.B2	LmxM.04	EuPathDB	gene	119894	120010	.	+	.	LmxM.04	1	438817	438	-0.564226	deleted	ID=LmxM.04:ncRNA:rfamscan:119894-120010;description=unspecified product
NysRcl.B2	LmxM.04	EuPathDB	gene	119913	119998	.	-	.	LmxM.04	1	438817	438	-0.564226	deleted	ID=LmxM.04:ncRNA:rfamscan:119913-119998;description=unspecified product
NysRcl.B2	LmxM.04	EuPathDB	gene	120637	121350	.	-	.	LmxM.04	1	438817	438	-0.564226	deleted	ID=LmxM.04.0390;description=hypothetical protein
NysRcl.B2	LmxM.04	EuPathDB	gene	123807	124799	.	-	.	LmxM.04	1	438817	438	-0.564226	deleted	ID=LmxM.04.0400;description=anaphase promoting complex, subunit 10-like protein
NysRcl.B2	LmxM.04	EuPathDB	gene	126711	129824	.	-	.	LmxM.04	1	438817	438	-0.564226	deleted	ID=LmxM.04.0410;description=hypothetical protein, conserved
NysRcl.B2	LmxM.04	EuPathDB	gene	132047	133132	.	-	.	LmxM.04	1	438817	438	-0.564226	deleted	ID=LmxM.04.0420;description=Tetratricopeptide repeat, putative
NysRcl.B2	LmxM.04	EuPathDB	gene	134501	146953	.	-	.	LmxM.04	1	438817	438	-0.564226	deleted	ID=LmxM.04.0430;description=hypothetical protein, conserved
NysRcl.B2	LmxM.04	EuPathDB	gene	150178	154113	.	-	.	LmxM.04	1	438817	438	-0.564226	deleted	ID=LmxM.04.0440;description=serine/threonine protein kinase-like protein
NysRcl.B2	LmxM.04	EuPathDB	gene	156672	156826	.	-	.	LmxM.04	1	438817	438	-0.564226	deleted	ID=LmxM.04:ncRNA:rfamscan:156672-156826;description=unspecified product
NysRcl.B2	LmxM.04	EuPathDB	gene	156674	156824	.	+	.	LmxM.04	1	438817	438	-0.564226	deleted	ID=LmxM.04:ncRNA:rfamscan:156674-156824;description=unspecified product
NysRcl.B2	LmxM.04	EuPathDB	gene	157065	159458	.	-	.	LmxM.04	1	438817	438	-0.564226	deleted	ID=LmxM.04.0450;description=cysteine peptidase, Clan CA, family C2, putative
NysRcl.B2	LmxM.04	EuPathDB	gene	163554	165008	.	-	.	LmxM.04	1	438817	438	-0.564226	deleted	ID=LmxM.04.0460;description=adenylosuccinate lyase, putative
NysRcl.B2	LmxM.04	EuPathDB	gene	165750	168320	.	-	.	LmxM.04	1	438817	438	-0.564226	deleted	ID=LmxM.04.0465;description=hypothetical protein
NysRcl.B2	LmxM.04	EuPathDB	gene	169141	169341	.	-	.	LmxM.04	1	438817	438	-0.564226	deleted	ID=LmxM.04:ncRNA:rfamscan:169141-169341;description=unspecified product
NysRcl.B2	LmxM.04	EuPathDB	gene	169454	170020	.	-	.	LmxM.04	1	438817	438	-0.564226	deleted	ID=LmxM.04.0470;description=60S ribosomal protein L11 (L5, L16)
NysRcl.B2	LmxM.04	EuPathDB	gene	170690	170767	.	+	.	LmxM.04	1	438817	438	-0.564226	deleted	ID=LmxM.04:ncRNA:rfamscan:170690-170767;description=unspecified product
NysRcl.B2	LmxM.04	EuPathDB	gene	171029	171538	.	-	.	LmxM.04	1	438817	438	-0.564226	deleted	ID=LmxM.04.0480;description=ADP-ribosylation factor, putative
NysRcl.B2	LmxM.04	EuPathDB	gene	173548	174522	.	-	.	LmxM.04	1	438817	438	-0.564226	deleted	ID=LmxM.04.0490;description=hypothetical protein, conserved
NysRcl.B2	LmxM.04	EuPathDB	gene	175678	184668	.	-	.	LmxM.04	1	438817	438	-0.564226	deleted	ID=LmxM.04.0500;description=Nucleotidyltransferase domain containing protein, putative
NysRcl.B2	LmxM.04	EuPathDB	gene	188103	192698	.	-	.	LmxM.04	1	438817	438	-0.564226	deleted	ID=LmxM.04.0510;description=hypothetical protein
NysRcl.B2	LmxM.04	EuPathDB	gene	193906	197082	.	-	.	LmxM.04	1	438817	438	-0.564226	deleted	ID=LmxM.04.0520;description=huntingtin interacting protein (HIP), putative
NysRcl.B2	LmxM.04	EuPathDB	gene	198803	199969	.	-	.	LmxM.04	1	438817	438	-0.564226	deleted	ID=LmxM.04.0530;description=hypothetical protein
NysRcl.B2	LmxM.04	EuPathDB	gene	202025	203779	.	-	.	LmxM.04	1	438817	438	-0.564226	deleted	ID=LmxM.04.0540;description=Zinc finger, C3HC4 type (RING finger), putative
NysRcl.B2	LmxM.04	EuPathDB	gene	205352	209992	.	-	.	LmxM.04	1	438817	438	-0.564226	deleted	ID=LmxM.04.0550;description=TPR repeat/Tetratricopeptide repeat, putative
NysRcl.B2	LmxM.04	EuPathDB	gene	213486	214364	.	-	.	LmxM.04	1	438817	438	-0.564226	deleted	ID=LmxM.04.0560;description=tyrosine phosphatase, putative
NysRcl.B2	LmxM.04	EuPathDB	gene	214928	219511	.	-	.	LmxM.04	1	438817	438	-0.564226	deleted	ID=LmxM.04.0570;description=DENN (AEX-3) domain containing protein, putative
NysRcl.B2	LmxM.04	EuPathDB	gene	221584	222435	.	-	.	LmxM.04	1	438817	438	-0.564226	deleted	ID=LmxM.04.0580;description=spermidine synthase, putative
NysRcl.B2	LmxM.04	EuPathDB	gene	223968	224657	.	-	.	LmxM.04	1	438817	438	-0.564226	deleted	ID=LmxM.04.0590;description=hypothetical protein
NysRcl.B2	LmxM.04	EuPathDB	gene	225368	234382	.	-	.	LmxM.04	1	438817	438	-0.564226	deleted	ID=LmxM.04.0600;description=hypothetical protein
NysRcl.B2	LmxM.04	EuPathDB	gene	236103	236606	.	-	.	LmxM.04	1	438817	438	-0.564226	deleted	ID=LmxM.04.0610;description=hypothetical protein, conserved
NysRcl.B2	LmxM.04	EuPathDB	gene	237432	241259	.	-	.	LmxM.04	1	438817	438	-0.564226	deleted	ID=LmxM.04.0620;description=hypothetical protein
NysRcl.B2	LmxM.04	EuPathDB	gene	244235	245251	.	-	.	LmxM.04	1	438817	438	-0.564226	deleted	ID=LmxM.04.0625;description=hypothetical protein
NysRcl.B2	LmxM.04	EuPathDB	gene	245957	246553	.	-	.	LmxM.04	1	438817	438	-0.564226	deleted	ID=LmxM.04.0630;description=hypothetical protein, conserved
NysRcl.B2	LmxM.04	EuPathDB	gene	248085	249065	.	-	.	LmxM.04	1	438817	438	-0.564226	deleted	ID=LmxM.04.0640;description=Zinc finger, C3HC4 type (RING finger), putative
NysRcl.B2	LmxM.04	EuPathDB	gene	250615	254292	.	-	.	LmxM.04	1	438817	438	-0.564226	deleted	ID=LmxM.04.0650;description=serine-threonine protein kinase-like protein
NysRcl.B2	LmxM.04	EuPathDB	gene	255192	255638	.	-	.	LmxM.04	1	438817	438	-0.564226	deleted	ID=LmxM.04.0660;description=hypothetical protein
NysRcl.B2	LmxM.04	EuPathDB	gene	257295	257753	.	-	.	LmxM.04	1	438817	438	-0.564226	deleted	ID=LmxM.04.0670;description=hypothetical protein, conserved
NysRcl.B2	LmxM.04	EuPathDB	gene	258996	259442	.	-	.	LmxM.04	1	438817	438	-0.564226	deleted	ID=LmxM.04.0680;description=ubiquitin-conjugating enzyme E2, putative
NysRcl.B2	LmxM.04	EuPathDB	gene	261372	263612	.	-	.	LmxM.04	1	438817	438	-0.564226	deleted	ID=LmxM.04.0690;description=axonemal dynein light chain, putative
NysRcl.B2	LmxM.04	EuPathDB	gene	264710	267940	.	-	.	LmxM.04	1	438817	438	-0.564226	deleted	ID=LmxM.04.0700;description=hypothetical protein, conserved
NysRcl.B2	LmxM.04	EuPathDB	gene	268113	268173	.	-	.	LmxM.04	1	438817	438	-0.564226	deleted	ID=LmxM.04:ncRNA:rfamscan:268113-268173;description=unspecified product
NysRcl.B2	LmxM.04	EuPathDB	gene	268921	271305	.	-	.	LmxM.04	1	438817	438	-0.564226	deleted	ID=LmxM.04.0710;description=Tir chaperone protein (CesT) family/PDZ domain containing protein, putative
NysRcl.B2	LmxM.04	EuPathDB	gene	273862	275883	.	-	.	LmxM.04	1	438817	438	-0.564226	deleted	ID=LmxM.04.0720;description=hypothetical protein
NysRcl.B2	LmxM.04	EuPathDB	gene	276974	278896	.	-	.	LmxM.04	1	438817	438	-0.564226	deleted	ID=LmxM.04.0730;description=Protein of unknown function (DUF974), putative
NysRcl.B2	LmxM.04	EuPathDB	gene	279645	282062	.	-	.	LmxM.04	1	438817	438	-0.564226	deleted	ID=LmxM.04.0740;description=hypothetical protein, conserved
NysRcl.B2	LmxM.04	EuPathDB	gene	282968	283609	.	-	.	LmxM.04	1	438817	438	-0.564226	deleted	ID=LmxM.04.0750;description=60S ribosomal protein L10, putative
NysRcl.B2	LmxM.04	EuPathDB	gene	284694	285533	.	-	.	LmxM.04	1	438817	438	-0.564226	deleted	ID=LmxM.04.0760;description=hypothetical protein
NysRcl.B2	LmxM.04	EuPathDB	gene	286649	287167	.	-	.	LmxM.04	1	438817	438	-0.564226	deleted	ID=LmxM.04.0770;description=hypothetical protein
NysRcl.B2	LmxM.04	EuPathDB	gene	287941	289416	.	-	.	LmxM.04	1	438817	438	-0.564226	deleted	ID=LmxM.04.0780;description=heat shock protein, putative
NysRcl.B2	LmxM.04	EuPathDB	gene	290731	294243	.	-	.	LmxM.04	1	438817	438	-0.564226	deleted	ID=LmxM.04.0790;description=hypothetical protein, conserved
NysRcl.B2	LmxM.04	EuPathDB	gene	295613	296530	.	-	.	LmxM.04	1	438817	438	-0.564226	deleted	ID=LmxM.04.0800;description=hypothetical protein
NysRcl.B2	LmxM.04	EuPathDB	gene	297665	299680	.	-	.	LmxM.04	1	438817	438	-0.564226	deleted	ID=LmxM.04.0810;description=Pescadillo N-terminus/BRCA1 C Terminus (BRCT) domain containing protein, putative
NysRcl.B2	LmxM.04	EuPathDB	gene	300406	301611	.	-	.	LmxM.04	1	438817	438	-0.564226	deleted	ID=LmxM.04.0820;description=Peptide deformylase 2, putative
NysRcl.B2	LmxM.04	EuPathDB	gene	302616	306347	.	-	.	LmxM.04	1	438817	438	-0.564226	deleted	ID=LmxM.04.0830;description=hypothetical protein, conserved
NysRcl.B2	LmxM.04	EuPathDB	gene	307853	310462	.	-	.	LmxM.04	1	438817	438	-0.564226	deleted	ID=LmxM.04.0840;description=tyrosine phospatase-like protein
NysRcl.B2	LmxM.04	EuPathDB	gene	311935	313017	.	-	.	LmxM.04	1	438817	438	-0.564226	deleted	ID=LmxM.04.0850;description=serine peptidase, Clan S-, family S54, putative
NysRcl.B2	LmxM.04	EuPathDB	gene	313854	315029	.	-	.	LmxM.04	1	438817	438	-0.564226	deleted	ID=LmxM.04.0860;description=hypothetical protein
NysRcl.B2	LmxM.04	EuPathDB	gene	317150	320731	.	-	.	LmxM.04	1	438817	438	-0.564226	deleted	ID=LmxM.04.0870;description=hypothetical protein
NysRcl.B2	LmxM.04	EuPathDB	gene	323104	326811	.	-	.	LmxM.04	1	438817	438	-0.564226	deleted	ID=LmxM.04.0890;description=hypothetical protein, conserved
NysRcl.B2	LmxM.04	EuPathDB	gene	329607	330194	.	-	.	LmxM.04	1	438817	438	-0.564226	deleted	ID=LmxM.04.0910;description=hypothetical protein, conserved
NysRcl.B2	LmxM.04	EuPathDB	gene	331667	333409	.	-	.	LmxM.04	1	438817	438	-0.564226	deleted	ID=LmxM.04.0920;description=hypothetical protein
NysRcl.B2	LmxM.04	EuPathDB	gene	336013	336459	.	-	.	LmxM.04	1	438817	438	-0.564226	deleted	ID=LmxM.04.0930;description=hypothetical protein
NysRcl.B2	LmxM.04	EuPathDB	gene	338321	339802	.	-	.	LmxM.04	1	438817	438	-0.564226	deleted	ID=LmxM.04.0940;description=hypothetical protein
NysRcl.B2	LmxM.04	EuPathDB	gene	340919	341560	.	-	.	LmxM.04	1	438817	438	-0.564226	deleted	ID=LmxM.04.0950;description=hypothetical protein
NysRcl.B2	LmxM.04	EuPathDB	gene	342437	343060	.	-	.	LmxM.04	1	438817	438	-0.564226	deleted	ID=LmxM.04.0960;description=adenylate kinase, putative
NysRcl.B2	LmxM.04	EuPathDB	gene	343729	345180	.	-	.	LmxM.04	1	438817	438	-0.564226	deleted	ID=LmxM.04.0970;description=hypothetical protein, conserved
NysRcl.B2	LmxM.04	EuPathDB	gene	345964	347364	.	-	.	LmxM.04	1	438817	438	-0.564226	deleted	ID=LmxM.04.0975;description=hypothetical protein
NysRcl.B2	LmxM.04	EuPathDB	gene	347697	351365	.	-	.	LmxM.04	1	438817	438	-0.564226	deleted	ID=LmxM.04.0980;description=hypothetical protein, conserved
NysRcl.B2	LmxM.04	EuPathDB	gene	352061	352939	.	-	.	LmxM.04	1	438817	438	-0.564226	deleted	ID=LmxM.04.0990;description=hypothetical protein, conserved
NysRcl.B2	LmxM.04	EuPathDB	gene	353933	357340	.	-	.	LmxM.04	1	438817	438	-0.564226	deleted	ID=LmxM.04.1000;description=chloride channel protein, putative
NysRcl.B2	LmxM.04	EuPathDB	gene	358939	359457	.	-	.	LmxM.04	1	438817	438	-0.564226	deleted	ID=LmxM.04.1010;description=Domain of unknown function (DUF947), putative
NysRcl.B2	LmxM.04	EuPathDB	gene	360907	361491	.	-	.	LmxM.04	1	438817	438	-0.564226	deleted	ID=LmxM.04.1030;description=COPI associated protein, putative
NysRcl.B2	LmxM.04	EuPathDB	gene	362133	362335	.	-	.	LmxM.04	1	438817	438	-0.564226	deleted	ID=LmxM.04:ncRNA:rfamscan:362133-362335;description=unspecified product
NysRcl.B2	LmxM.04	EuPathDB	gene	362148	362320	.	+	.	LmxM.04	1	438817	438	-0.564226	deleted	ID=LmxM.04:ncRNA:rfamscan:362148-362320;description=unspecified product
NysRcl.B2	LmxM.04	EuPathDB	gene	363393	364359	.	-	.	LmxM.04	1	438817	438	-0.564226	deleted	ID=LmxM.04.1040;description=hypothetical protein
NysRcl.B2	LmxM.04	EuPathDB	gene	366347	367270	.	-	.	LmxM.04	1	438817	438	-0.564226	deleted	ID=LmxM.04.1050;description=acyltransferase-like protein, copy 2
NysRcl.B2	LmxM.04	EuPathDB	gene	368517	369947	.	-	.	LmxM.04	1	438817	438	-0.564226	deleted	ID=LmxM.04.1060;description=hypothetical protein
NysRcl.B2	LmxM.04	EuPathDB	gene	370434	370823	.	-	.	LmxM.04	1	438817	438	-0.564226	deleted	ID=LmxM.04.1070;description=hypothetical protein, conserved
NysRcl.B2	LmxM.04	EuPathDB	gene	371656	374307	.	-	.	LmxM.04	1	438817	438	-0.564226	deleted	ID=LmxM.04.1080;description=Transcriptional repressor TCF25, putative
NysRcl.B2	LmxM.04	EuPathDB	gene	375044	378949	.	-	.	LmxM.04	1	438817	438	-0.564226	deleted	ID=LmxM.04.1090;description=hypothetical protein, conserved
NysRcl.B2	LmxM.04	EuPathDB	gene	380972	381301	.	-	.	LmxM.04	1	438817	438	-0.564226	deleted	ID=LmxM.04.1100;description=hypothetical protein
NysRcl.B2	LmxM.04	EuPathDB	gene	381878	384610	.	-	.	LmxM.04	1	438817	438	-0.564226	deleted	ID=LmxM.04.1110;description=proton motive ATPase, putative
NysRcl.B2	LmxM.04	EuPathDB	gene	386772	388961	.	-	.	LmxM.04	1	438817	438	-0.564226	deleted	ID=LmxM.04.1120;description=hypothetical protein
NysRcl.B2	LmxM.04	EuPathDB	gene	389832	390722	.	-	.	LmxM.04	1	438817	438	-0.564226	deleted	ID=LmxM.04.1130;description=cytochrome c oxidase assembly factor, putative
NysRcl.B2	LmxM.04	EuPathDB	gene	391548	392621	.	-	.	LmxM.04	1	438817	438	-0.564226	deleted	ID=LmxM.04.1140;description=hypothetical protein
NysRcl.B2	LmxM.04	EuPathDB	gene	393101	393607	.	-	.	LmxM.04	1	438817	438	-0.564226	deleted	ID=LmxM.04.1150;description=hypothetical protein, conserved
NysRcl.B2	LmxM.04	EuPathDB	gene	395875	396837	.	-	.	LmxM.04	1	438817	438	-0.564226	deleted	ID=LmxM.04.1160;description=fructose-1,6-bisphosphatase, cytosolic, putative
NysRcl.B2	LmxM.04	EuPathDB	gene	397738	398965	.	-	.	LmxM.04	1	438817	438	-0.564226	deleted	ID=LmxM.04.1165;description=hypothetical protein
NysRcl.B2	LmxM.04	EuPathDB	gene	406901	407806	.	-	.	LmxM.04	1	438817	438	-0.564226	deleted	ID=LmxM.04.1170;description=Double RNA binding domain protein 3
NysRcl.B2	LmxM.04	EuPathDB	gene	410655	417752	.	-	.	LmxM.04	1	438817	438	-0.564226	deleted	ID=LmxM.04.1180;description=hypothetical protein, conserved
[truncated: 12,664 more rows]
