# Supplementary material for: Amphotericin B resistance in Leishmania mexicana: Alterations to sterol metabolism and oxidative stress response
Source: PLoS Negl Trop Dis. 2022 Sep 28;16(9):e0010779. doi: 10.1371/journal.pntd.0010779 (PMC9581426; doi:10.1371/journal.pntd.0010779)
Supplement: S9 Table — Paired end reads were aligned with the corresponding wild type parental line. Reference genome and gene IDs were retrieved from TriTrypDB database (see Material and Methods for a full description). The most relevant mutations are listed in Table 1. (XLSX) [file pntd.0010779.s009.xlsx]

## Sheet: polyene Resistant Lmex lines
S9 Table. Protein altering mutations (SNPs) identified in all polyene resistant lines of Leishmania spp. Paired end reads were aligned with the corresponding wild type parental line. Reference genome and gene IDs were retrieved from TriTrypDB database (see Material and Methods for a detailed description). The most relevant mutations are listed in Table 1.
Sample	CHROM	POS	ID	REF	ALT	QUAL	FILTER	Allele	Annotation	Putative_impact	Gene_Name	Gene_ID	Gene ID	Product Description	Genomic Location (Gene)	Transcript_biotype	Rank_total	HGVS.c	HGVS.p	cDNA_position_cDNA_len	CDS_position_CDS_len	Protein_position_Protein_len	NORMAL.DP	MUTANT.DP	NORMAL.AD	MUTANT.AD	NORMAL.AF	MUTANT.AF	NORMAL.GT	MUTANT.GT	base_number_change	mutationKey	Clean_Annotation	Variant_Classification	Distance_to_feature	Feature_type	Feature_ID	Messages
AmBRC1	LmxM.13	530533		C	T	0	PASS	T	stop_gained	HIGH	LmxM.13.1530	LmxM.13.1530	LmxM.13.1530	phospholipid-transporting ATPase 1-like protein	LmxM.13:528,259..531,573(-)	protein_coding	1/1	c.1041G>A	p.Trp347*	1041/3315	1041/3315	347/1104	175	127	175,0	0,127	0	1	0/0	0/1	0	AMBr-C_LmxM.13_530533_C_T	stop_gained	Nonsense_Mutation		transcript	LmxM.26.0010.1
AmBRcl.14	LmxM.23	596564		TTGA	T	0	PASS	T	conservative_inframe_deletion	MODERATE	LmxM.23.1300	LmxM.23.1300	LmxM.23.1300	lathosterol oxidase-like protein	LmxM.23:596,294..597,202(+)	protein_coding	1/1	c.277_279delATG	p.Met93del	277/909	277/909	93/302	21	12	21,0	0,12	0	1	0/0	0/1	-3	Lm14G4/Lm14G4_S6_LmxM.23_596564_TTGA_T	conservative_inframe_deletion	In_Frame_Del		transcript	LmxM.21.1020.1
AmBRcl.14	LmxM.23	597024		G	T	0	PASS	T	missense_variant	MODERATE	LmxM.23.1300	LmxM.23.1300	LmxM.23.1300	lathosterol oxidase-like protein	LmxM.23:596,294..597,202(+)	protein_coding	1/1	c.731G>T	p.Arg244Leu	731/909	731/909	244/302	39	22	39,0	0,22	0	1	0/0	0/1	0	Lm14G4/Lm14G4_S6_LmxM.23_597024_G_T	missense_variant	Missense_Mutation		transcript	LmxM.08_29.0970.1
AmBRcl.3	LmxM.23	597024		G	T	0	PASS	T	missense_variant	MODERATE	LmxM.23.1300	LmxM.23.1300	LmxM.23.1300	lathosterol oxidase-like protein	LmxM.23:596,294..597,202(+)	protein_coding	1/1	c.731G>T	p.Arg244Leu	731/909	731/909	244/302	39	23	39,0	0,23	0	1	0/0	0/1	0	Lm3G4/Lm3G4_S8_LmxM.23_597024_G_T	missense_variant	Missense_Mutation		transcript	LmxM.31.1550.1
NysRcl.B2	LmxM.23	596577		CG	C	0	PASS	C	frameshift_variant	HIGH	LmxM.23.1300	LmxM.23.1300	LmxM.23.1300	lathosterol oxidase-like protein	LmxM.23:596,294..597,202(+)	protein_coding	1/1	c.286delG	p.Ala96fs	286/909	286/909	96/302	48	55	48,0	0,55	0	1	0/0	0/1	-1	LmB2_S48_LmxM.23_596577_CG_C	frameshift_variant	Frame_Shift_Del		transcript	LmxM.31.0480.1
AmBRcl.14	LmxM.23	600198		G	A	0	PASS	A	missense_variant	MODERATE	LmxM.23.1310	LmxM.23.1310	LmxM.23.1310	dynein heavy chain, putative	LmxM.23:599,991..614,264(+)	protein_coding	1/1	c.208G>A	p.Gly70Ser	208/14274	208/14274	70/4757	58	34	58,0	0,34	0	1	0/0	0/1	0	Lm14G4/Lm14G4_S6_LmxM.23_600198_G_A	missense_variant	Missense_Mutation		transcript	LmxM.15.0630.1
AmBRcl.3	LmxM.23	600198		G	A	0	PASS	A	missense_variant	MODERATE	LmxM.23.1310	LmxM.23.1310	LmxM.23.1310	dynein heavy chain, putative	LmxM.23:599,991..614,264(+)	protein_coding	1/1	c.208G>A	p.Gly70Ser	208/14274	208/14274	70/4757	59	42	59,0	0,42	0	1	0/0	0/1	0	Lm3G4/Lm3G4_S8_LmxM.23_600198_G_A	missense_variant	Missense_Mutation		transcript	LmxM.34.2350.1
AmBRB2	LmxM.31	184603		G	GA	0	PASS	GA	frameshift_variant	HIGH	LmxM.31.0510	LmxM.31.0510	LmxM.31.0510	LEM3 (ligand-effect modulator 3) family / CDC50 family, putative	LmxM.31:184,024..185,115(+)	protein_coding	1/1	c.580_581insA	p.Ala194fs	581/1092	581/1092	194/363	147	119	147,0	0,119	0	1	0/0	0/1	1	AMBr-B_LmxM.31_184603_G_GA	frameshift_variant	Frame_Shift_Ins		transcript	LmxM.20.1100.1
AmBRcl.14	LmxM.33	1586225		G	A	0	PASS	A	missense_variant	MODERATE	LmxM.33.4190	LmxM.33.4190	LmxM.33.4190	protein serine/threonine phosphatase, putativee	LmxM.33:1,585,967..1,586,896(+)	protein_coding	1/1	c.259G>A	p.Gly87Arg	259/930	259/930	87/309	36	22	36,0	0,22	0	1	0/0	0/1	0	Lm14G4/Lm14G4_S6_LmxM.33_1586225_G_A	missense_variant	Missense_Mutation		transcript	LmxM.34.0570.1
AmBRcl.3	LmxM.33	1586225		G	A	0	PASS	A	missense_variant	MODERATE	LmxM.33.4190	LmxM.33.4190	LmxM.33.4190	protein serine/threonine phosphatase, putativee	LmxM.33:1,585,967..1,586,896(+)	protein_coding	1/1	c.259G>A	p.Gly87Arg	259/930	259/930	87/309	38	28	38,0	0,28	0	1	0/0	0/1	0	Lm3G4/Lm3G4_S8_LmxM.33_1586225_G_A	missense_variant	Missense_Mutation		transcript	LmxM.29.0190.1	WARNING_TRANSCRIPT_MULTIPLE_STOP_CODONS
AmBRcl.6	LmxM.33	1586225		G	A	0	PASS	A	missense_variant	MODERATE	LmxM.33.4190	LmxM.33.4190	LmxM.33.4190	protein serine/threonine phosphatase, putativee	LmxM.33:1,585,967..1,586,896(+)	protein_coding	1/1	c.259G>A	p.Gly87Arg	259/930	259/930	87/309	35	25	35,0	0,25	0	1	0/0	0/1	0	Lm6G7/Lm6G7_S7_LmxM.33_1586225_G_A	missense_variant	Missense_Mutation		transcript	LmxM.11.1040.1
AmBRcl.8	LmxM.33	1586225		G	A	0	PASS	A	missense_variant	MODERATE	LmxM.33.4190	LmxM.33.4190	LmxM.33.4190	protein serine/threonine phosphatase, putativee	LmxM.33:1,585,967..1,586,896(+)	protein_coding	1/1	c.259G>A	p.Gly87Arg	259/930	259/930	87/309	36	25	36,0	0,25	0	1	0/0	0/1	0	Lm8A11/Lm8A11_S5_LmxM.33_1586225_G_A	missense_variant	Missense_Mutation		transcript	LmxM.23.0950.1
NysRcl.B2	LmxM.33	1586225		G	A	0	PASS	A	missense_variant	MODERATE	LmxM.33.4190	LmxM.33.4190	LmxM.33.4190	protein serine/threonine phosphatase, putativee	LmxM.33:1,585,967..1,586,896(+)	protein_coding	1/1	c.259G>A	p.Gly87Arg	259/930	259/930	87/309	35	44	35,0	0,44	0	1	0/0	0/1	0	LmB2_S48_LmxM.33_1586225_G_A	missense_variant	Missense_Mutation		transcript	LmxM.04.0010.1
AmBRB2-DM	LmxM.20	951390		G	A	0	PASS	A	missense_variant	MODERATE	LmxM.36.2380	LmxM.36.2380	LmxM.36.2380	sterol 24-c-methyltransferase, putative	LmxM.20:950,430..951,491(+)	protein_coding	1/1	c.961G>A	p.Val321Ile	961/1062	961/1062	321/353	10	9	10,0	0,9	0	1	0/0	0/1	0	AMBr-B-1_S79_LmxM.20_951390_G_A	missense_variant	Missense_Mutation		transcript	LmxM.23.1300.1	INFO_REALIGN_3_PRIME
AmBRA4	LmxM.20	955165		C	T	0	PASS	T	missense_variant	MODERATE	LmxM.36.2390	LmxM.36.2390	LmxM.36.2390	sterol 24-c-methyltransferase, putative	LmxM.20:954,192..955,253(+)	protein_coding	1/1	c.974C>T	p.Ala325Val	974/1062	974/1062	325/353	97	59	97,0	0,59	0	1	0/0	0/1	0	AMBr-A_LmxM.20_955165_C_T	missense_variant	Missense_Mutation		transcript	LmxM.12.0510.1
AmBRcl.14	LmxM.24	405992		A	G	0	PASS	G	missense_variant	MODERATE	LmxM.24.1130	LmxM.24.1130	LmxM.24.1130	actin-interacting protein-like protein	LmxM.24:403,696..406,653(+)	protein_coding	1/1	c.2297A>G	p.His766Arg	2297/2958	2297/2958	766/985	32	60	32,0	21,39	0	0.65	0/0	0/1	0	Lm14G4/Lm14G4_S6_LmxM.24_405992_A_G	missense_variant	Missense_Mutation		transcript	LmxM.08_29.0970.1
AmBRcl.3	LmxM.20	3091367		A	G	0	PASS	G	missense_variant	MODERATE	LmxM.20.1100	LmxM.20.1100	LmxM.20.1100	MORN repeat-containing protein	LmxM.20:3,090,203..3,096,076(+)	protein_coding	1/1	c.1165A>G	p.Ile389Val	1165/5874	1165/5874	389/1957	35	32	35,0	12,20	0	0.625	0/0	0/1	0	Lm3G4/Lm3G4_S8_LmxM.20_3091367_A_G	missense_variant	Missense_Mutation		transcript	LmxM.19.0180.1
AmBRcl.6	LmxM.32	1341270		G	C	0	PASS	C	missense_variant	MODERATE	LmxM.32.3070	LmxM.32.3070	LmxM.32.3070	Flagellar Member 8	LmxM.32:1,339,745..1,342,251(+)	protein_coding	1/1	c.1526G>C	p.Gly509Ala	1526/2507	1526/2505	509/834	12	8	12,0	3,5	0	0.625	0/0	0/1	0	Lm6G7/Lm6G7_S7_LmxM.32_1341270_G_C	missense_variant	Missense_Mutation		transcript	LmxM.36.4600.1
AmBRcl.6	LmxM.22	384062		C	G	0	PASS	G	missense_variant	MODERATE	LmxM.22.0970	LmxM.22.0970	LmxM.22.0970	hypothetical protein, conserved	LmxM.22:382,999..388,809(+)	protein_coding	1/1	c.1064C>G	p.Thr355Ser	1064/5811	1064/5811	355/1936	46	43	45,1	17,26	0.0217391	0.604651	0/0	0/1	0	Lm6G7/Lm6G7_S7_LmxM.22_384062_C_G	missense_variant	Missense_Mutation		transcript	LmxM.08.0801.1
AmBRcl.3	LmxM.31	230703		T	G	0	PASS	G	missense_variant	MODERATE	LmxM.31.0680	LmxM.31.0680	LmxM.31.0680	OSM3-like kinesin, putative	LmxM.31:228,137..231,490(+)	protein_coding	1/1	c.2567T>G	p.Leu856Arg	2567/3354	2567/3354	856/1117	51	30	51,0	12,18	0	0.6	0/0	0/1	0	Lm3G4/Lm3G4_S8_LmxM.31_230703_T_G	missense_variant	Missense_Mutation		transcript	LmxM.20.1370a.1	WARNING_TRANSCRIPT_NO_STOP_CODON
NysRcl.B2	LmxM.08	786501		G	T	0	PASS	T	missense_variant	MODERATE	LmxM.08_29.0970	LmxM.08_29.0970	LmxM.08_29.0970	kinesin, putative	LmxM.08:781,561..786,753(-)	protein_coding	1/1	c.253C>A	p.Leu85Ile	253/5193	253/5193	85/1730	43	41	43,0	17,24	0	0.585366	0/0	0/1	0	LmB2_S48_LmxM.08_786501_G_T	missense_variant	Missense_Mutation		transcript	LmxM.24.1580.1	INFO_REALIGN_3_PRIME
AmBRcl.8	LmxM.08	786501		G	T	0	PASS	T	missense_variant	MODERATE	LmxM.08_29.0970	LmxM.08_29.0970	LmxM.08_29.0970	kinesin, putative	LmxM.08:781,561..786,753(-)	protein_coding	1/1	c.253C>A	p.Leu85Ile	253/5193	253/5193	85/1730	19	26	19,0	11,15	0	0.576923	0/0	0/1	0	Lm8A11/Lm8A11_S5_LmxM.08_786501_G_T	missense_variant	Missense_Mutation		transcript	LmxM.04.0960.1
AmBRcl.3	LmxM.24	405992		A	G	0	PASS	G	missense_variant	MODERATE	LmxM.24.1130	LmxM.24.1130	LmxM.24.1130	actin-interacting protein-like protein	LmxM.24:403,696..406,653(+)	protein_coding	1/1	c.2297A>G	p.His766Arg	2297/2958	2297/2958	766/985	32	54	32,0	23,31	0	0.574074	0/0	0/1	0	Lm3G4/Lm3G4_S8_LmxM.24_405992_A_G	missense_variant	Missense_Mutation		transcript	LmxM.27.1270.1
AmBRcl.8	LmxM.24	405992		A	G	0	PASS	G	missense_variant	MODERATE	LmxM.24.1130	LmxM.24.1130	LmxM.24.1130	actin-interacting protein-like protein	LmxM.24:403,696..406,653(+)	protein_coding	1/1	c.2297A>G	p.His766Arg	2297/2958	2297/2958	766/985	32	35	32,0	15,20	0	0.571429	0/0	0/1	0	Lm8A11/Lm8A11_S5_LmxM.24_405992_A_G	missense_variant	Missense_Mutation		transcript	LmxM.27.2590.1
AmBRcl.3	LmxM.09	330302		C	A	0	PASS	A	missense_variant	MODERATE	LmxM.09.0890	LmxM.09.0890	LmxM.09.0890	phospholipid transporting ATPase-like protein, putative	LmxM.09:326,350..333,930(-)	protein_coding	1/1	c.3629G>T	p.Cys1210Phe	3629/7581	3629/7581	1210/2526	83	44	82,1	19,25	0.0120482	0.568182	0/0	0/1	0	Lm3G4/Lm3G4_S8_LmxM.09_330302_C_A	missense_variant	Missense_Mutation		transcript	LmxM.08.0620.1
AmBRA3-DM	LmxM.14	546903		TG	T	0	PASS	T	frameshift_variant	HIGH	LmxM.14.1320	LmxM.14.1320	LmxM.14.1320	serine hydroxymethyltransferase, putative	LmxM.14:546,627..548,024(+)	protein_coding	1/1	c.283delG	p.Val95fs	283/1398	283/1398	95/465	86	84	86,0	37,47	0	0.559524	0/0	0/1	-1	AMBr-A-1_S76_LmxM.14_546903_TG_T	frameshift_variant	Frame_Shift_Del		transcript	LmxM.36.2380.1
AmBRcl.6	LmxM.18	525104		GC	G	0	PASS	G	frameshift_variant	HIGH	LmxM.18.1320	LmxM.18.1320	LmxM.18.1320	hypothetical protein, conserved	LmxM.18:525,009..529,421(+)	protein_coding	1/1	c.103delC	p.Gln35fs	103/4413	103/4413	35/1470	28	18	28,0	8,10	0	0.555556	0/0	0/1	-1	Lm6G7/Lm6G7_S7_LmxM.18_525104_GC_G	frameshift_variant	Frame_Shift_Del		transcript	LmxM.29.1560.1
NysRcl.B2	LmxM.24	405992		A	G	0	PASS	G	missense_variant	MODERATE	LmxM.24.1130	LmxM.24.1130	LmxM.24.1130	actin-interacting protein-like protein	LmxM.24:403,696..406,653(+)	protein_coding	1/1	c.2297A>G	p.His766Arg	2297/2958	2297/2958	766/985	46	51	46,0	23,28	0	0.54902	0/0	0/1	0	LmB2_S48_LmxM.24_405992_A_G	missense_variant	Missense_Mutation		transcript	LmxM.34.4800.1
AmBRcl.8	LmxM.25	862560		G	C	0	PASS	C	missense_variant	MODERATE	LmxM.25.2380	LmxM.25.2380	LmxM.25.2380	glutathionylspermidine synthase, putative	LmxM.25:861,986..864,145(+)	protein_coding	1/1	c.575G>C	p.Ser192Thr	575/2160	575/2160	192/719	47	37	47,0	17,20	0	0.540541	0/0	0/1	0	Lm8A11/Lm8A11_S5_LmxM.25_862560_G_C	missense_variant	Missense_Mutation		transcript	LmxM.14.0790.1
AmBRB2	LmxM.08	1620296		T	C	0	PASS	C	missense_variant	MODERATE	LmxM.08.1140	LmxM.08.1140	LmxM.08.1140	suppressive immunomodulating factor, putative	LmxM.08:1,619,189..1,622,029(+)	protein_coding	1/1	c.1108T>C	p.Trp370Arg	1108/2841	1108/2841	370/946	189	123	189,0	57,66	0	0.536585	0/0	0/1	0	AMBr-B_LmxM.08_1620296_T_C	missense_variant	Missense_Mutation		transcript	LmxM.08_29.0970.1
AmBRcl.6	LmxM.25	862560		G	C	0	PASS	C	missense_variant	MODERATE	LmxM.25.2380	LmxM.25.2380	LmxM.25.2380	glutathionylspermidine synthase, putative	LmxM.25:861,986..864,145(+)	protein_coding	1/1	c.575G>C	p.Ser192Thr	575/2160	575/2160	192/719	47	51	47,0	24,27	0	0.529412	0/0	0/1	0	Lm6G7/Lm6G7_S7_LmxM.25_862560_G_C	missense_variant	Missense_Mutation		transcript	LmxM.25.0170.1
AmBRcl.8	LmxM.22	384062		C	G	0	PASS	G	missense_variant	MODERATE	LmxM.22.0970	LmxM.22.0970	LmxM.22.0970	hypothetical protein, conserved	LmxM.22:382,999..388,809(+)	protein_coding	1/1	c.1064C>G	p.Thr355Ser	1064/5811	1064/5811	355/1936	46	38	45,1	18,20	0.0217391	0.526316	0/0	0/1	0	Lm8A11/Lm8A11_S5_LmxM.22_384062_C_G	missense_variant	Missense_Mutation		transcript	LmxM.18.0280.1
NysRcl.B2	LmxM.15	178486		T	C	0	PASS	C	missense_variant	MODERATE	LmxM.15.0500	LmxM.15.0500	LmxM.15.0500	serine peptidase, Clan SJ, family S16, putative	LmxM.15:177,679..180,696(+)	protein_coding	1/1	c.808T>C	p.Cys270Arg	808/3018	808/3018	270/1005	50	55	48,2	27,28	0.04	0.509091	0/0	0/1	0	LmB2_S48_LmxM.15_178486_T_C	missense_variant	Missense_Mutation		transcript	LmxM.28.0080.1
NysRcl.B2	LmxM.03	97488		C	T	0	PASS	T	missense_variant	MODERATE	LmxM.03.0350	LmxM.03.0350	LmxM.03.0350	hypothetical protein	LmxM.03:96,108..100,268(+)	protein_coding	1/1	c.1381C>T	p.Pro461Ser	1381/4161	1381/4161	461/1386	48	46	46,2	23,23	0.0416667	0.5	0/0	0/1	0	LmB2_S48_LmxM.03_97488_C_T	missense_variant	Missense_Mutation		transcript	LmxM.32.2720.1
NysRcl.B2	LmxM.15	178672		A	G	0	PASS	G	missense_variant	MODERATE	LmxM.15.0500	LmxM.15.0500	LmxM.15.0500	serine peptidase, Clan SJ, family S16, putative	LmxM.15:177,679..180,696(+)	protein_coding	1/1	c.994A>G	p.Thr332Ala	994/3018	994/3018	332/1005	47	32	45,2	16,16	0.0425532	0.5	0/0	0/1	0	LmB2_S48_LmxM.15_178672_A_G	missense_variant	Missense_Mutation		transcript	LmxM.34.3860.1
AmBRcl.6	LmxM.20	3091367		A	G	0	PASS	G	missense_variant	MODERATE	LmxM.20.1100	LmxM.20.1100	LmxM.20.1100	MORN repeat-containing protein	LmxM.20:3,090,203..3,096,076(+)	protein_coding	1/1	c.1165A>G	p.Ile389Val	1165/5874	1165/5874	389/1957	38	32	38,0	16,16	0	0.5	0/0	0/1	0	Lm6G7/Lm6G7_S7_LmxM.20_3091367_A_G	missense_variant	Missense_Mutation		transcript	LmxM.25.0840.1
AmBRcl.3	LmxM.23	596513		G	A	0	PASS	A	missense_variant	MODERATE	LmxM.23.1300	LmxM.23.1300	LmxM.23.1300	lathosterol oxidase-like protein	LmxM.23:596,294..597,202(+)	protein_coding	1/1	c.220G>A	p.Val74Met	220/909	220/909	74/302	24	10	24,0	5,5	0	0.5	0/0	0/1	0	Lm3G4/Lm3G4_S8_LmxM.23_596513_G_A	missense_variant	Missense_Mutation		transcript	LmxM.30.0100.1
AmBRcl.3	LmxM.23	596514		T	A	0	PASS	A	missense_variant	MODERATE	LmxM.23.1300	LmxM.23.1300	LmxM.23.1300	lathosterol oxidase-like protein	LmxM.23:596,294..597,202(+)	protein_coding	1/1	c.221T>A	p.Val74Glu	221/909	221/909	74/302	23	10	23,0	5,5	0	0.5	0/0	0/1	0	Lm3G4/Lm3G4_S8_LmxM.23_596514_T_A	missense_variant	Missense_Mutation		transcript	LmxM.31.1190.1
NysRcl.B2	LmxM.20	680676		T	A	0	PASS	A	missense_variant	MODERATE	LmxM.36.1740	LmxM.36.1740	LmxM.36.1740	hypothetical protein, conserved	LmxM.20:679,148..684,658(-)	protein_coding	1/1	c.3983A>T	p.Asp1328Val	3983/5511	3983/5511	1328/1836	66	50	66,0	25,25	0	0.5	0/0	0/1	0	LmB2_S48_LmxM.20_680676_T_A	missense_variant	Missense_Mutation		transcript	LmxM.26.1020.1	INFO_REALIGN_3_PRIME
AmBRC2-DM	LmxM.20	2395636		T	A	0	PASS	A	missense_variant	MODERATE	LmxM.36.6320	LmxM.36.6320	LmxM.36.6320	Phosphatidylinositol 3-kinase tor1	LmxM.20:2,392,593..2,400,434(-)	protein_coding	1/1	c.4799A>T	p.Asp1600Val	4799/7842	4799/7842	1600/2613	103	148	103,0	74,74	0	0.5	0/0	0/1	0	AMBr-C-1_S69_LmxM.20_2395636_T_A	missense_variant	Missense_Mutation		transcript	LmxM.33.4190.1
AmBRcl.6	LmxM.24	405992		A	G	0	PASS	G	missense_variant	MODERATE	LmxM.24.1130	LmxM.24.1130	LmxM.24.1130	actin-interacting protein-like protein	LmxM.24:403,696..406,653(+)	protein_coding	1/1	c.2297A>G	p.His766Arg	2297/2958	2297/2958	766/985	31	53	31,0	27,26	0	0.490566	0/0	0/1	0	Lm6G7/Lm6G7_S7_LmxM.24_405992_A_G	missense_variant	Missense_Mutation		transcript	LmxM.30.2780.1
AmBRC2-DM	1036_mexFOS1_13k16.p1kpIBF_56	2117		T	C	0	PASS	C	missense_variant	MODERATE	LmxM.10.0465a	LmxM.10.0465a	LmxM.10.0465a	hypothetical protein	1036_mexFOS1_13k16.p1kpIBF_56:1,678..2,433(-)	protein_coding	1/1	c.317A>G	p.Asp106Gly	317/756	317/756	106/251	10	47	10,0	24,23	0	0.489362	0/0	0/1	0	AMBr-C-1_S69_1036_mexFOS1_13k16.p1kpIBF_56_2117_T_C	missense_variant	Missense_Mutation		transcript	LmxM.23.1300.1	INFO_REALIGN_3_PRIME
AmBRB2-DM	LmxM.26	391767		C	G	0	PASS	G	missense_variant	MODERATE	LmxM.26.1230	LmxM.26.1230	LmxM.26.1230	hypothetical protein, conserved	LmxM.26:386,166..395,279(+)	protein_coding	1/1	c.5602C>G	p.Leu1868Val	5602/9114	5602/9114	1868/3037	102	95	102,0	50,45	0	0.473684	0/0	0/1	0	AMBr-B-1_S79_LmxM.26_391767_C_G	missense_variant	Missense_Mutation		transcript	LmxM.23.1300.1
AmBRA3-DM	LmxM.20	2280892		G	C	0	PASS	C	missense_variant	MODERATE	LmxM.36.6030	LmxM.36.6030	LmxM.36.6030	hypothetical protein, conserved	LmxM.20:2,279,477..2,286,487(-)	protein_coding	1/1	c.5596C>G	p.Gln1866Glu	5596/7011	5596/7011	1866/2336	102	108	102,0	57,51	0	0.472222	0/0	0/1	0	AMBr-A-1_S76_LmxM.20_2280892_G_C	missense_variant	Missense_Mutation		transcript	LmxM.36.2380.1
AmBRC2-DM	LmxM.28	247213		G	A	0	PASS	A	missense_variant	MODERATE	LmxM.28.0690	LmxM.28.0690	LmxM.28.0690	serine/threonine protein phosphatase catalytic subunit, putative	LmxM.28:246,728..247,633(-)	protein_coding	1/1	c.421C>T	p.Arg141Cys	421/906	421/906	141/301	107	175	107,0	93,82	0	0.468571	0/0	0/1	0	AMBr-C-1_S69_LmxM.28_247213_G_A	missense_variant	Missense_Mutation		transcript	LmxM.33.4190.1
AmBRC2-DM	LmxM.17	247554		CG	C	0	PASS	C	frameshift_variant	HIGH	LmxM.17.0500	LmxM.17.0500	LmxM.17.0500	hypothetical protein	LmxM.17:245,104..249,132(-)	protein_coding	1/1	c.1578delC	p.Ala527fs	1578/4029	1578/4029	526/1342	131	171	131,0	91,80	0	0.467836	0/0	0/1	-1	AMBr-C-1_S69_LmxM.17_247554_CG_C	frameshift_variant	Frame_Shift_Del		transcript	LmxM.23.1300.1
AmBRcl.8	LmxM.23	600198		G	A	0	PASS	A	missense_variant	MODERATE	LmxM.23.1310	LmxM.23.1310	LmxM.23.1310	dynein heavy chain, putative	LmxM.23:599,991..614,264(+)	protein_coding	1/1	c.208G>A	p.Gly70Ser	208/14274	208/14274	70/4757	57	30	57,0	16,14	0	0.466667	0/0	0/1	0	Lm8A11/Lm8A11_S5_LmxM.23_600198_G_A	missense_variant	Missense_Mutation		transcript	LmxM.20.1510.1
NysRcl.B2	LmxM.15	176632		C	T	0	PASS	T	missense_variant	MODERATE	LmxM.15.0490	LmxM.15.0490	LmxM.15.0490	hypothetical protein, conserved	LmxM.15:174,637..176,760(+)	protein_coding	1/1	c.1996C>T	p.Leu666Phe	1996/2124	1996/2124	666/707	44	52	42,2	28,24	0.0454545	0.461538	0/0	0/1	0	LmB2_S48_LmxM.15_176632_C_T	missense_variant	Missense_Mutation		transcript	LmxM.26.2280.1
AmBRA3-DM	LmxM.23	425103		C	T	0	PASS	T	missense_variant	MODERATE	LmxM.23.0890	LmxM.23.0890	LmxM.23.0890	Putative S-adenosyl-L-methionine-dependent methyltransferase, putative	LmxM.23:424,024..425,436(-)	protein_coding	1/1	c.334G>A	p.Gly112Ser	334/1413	334/1413	112/470	85	91	85,0	49,42	0	0.461538	0/0	0/1	0	AMBr-A-1_S76_LmxM.23_425103_C_T	missense_variant	Missense_Mutation		transcript	LmxM.36.2380.1
AmBRA4	LmxM.24	459544		C	T	0	PASS	T	missense_variant	MODERATE	LmxM.24.1290	LmxM.24.1290	LmxM.24.1290	WASH complex subunit 7, N-terminal/WASH complex subunit 7/WASH complex subunit 7, C-terminal, putative	LmxM.24:459,235..463,380(+)	protein_coding	1/1	c.310C>T	p.Leu104Phe	310/4146	310/4146	104/1381	214	176	214,0	95,81	0	0.460227	0/0	0/1	0	AMBr-A_LmxM.24_459544_C_T	missense_variant	Missense_Mutation		transcript	LmxM.23.0890.1
AmBRcl.3	LmxM.18	247729		C	T	0	PASS	T	missense_variant	MODERATE	LmxM.18.0620	LmxM.18.0620	LmxM.18.0620	60S ribosomal protein L10a, putative	LmxM.18:247,171..247,815(+)	protein_coding	1/1	c.559C>T	p.Leu187Phe	559/645	559/645	187/214	19	38	19,0	21,17	0	0.447368	0/0	0/1	0	Lm3G4/Lm3G4_S8_LmxM.18_247729_C_T	missense_variant	Missense_Mutation		transcript	LmxM.28.2540.1
NysRcl.B2	LmxM.20	3091367		A	G	0	PASS	G	missense_variant	MODERATE	LmxM.20.1100	LmxM.20.1100	LmxM.20.1100	MORN repeat-containing protein	LmxM.20:3,090,203..3,096,076(+)	protein_coding	1/1	c.1165A>G	p.Ile389Val	1165/5874	1165/5874	389/1957	48	47	48,0	26,21	0	0.446809	0/0	0/1	0	LmB2_S48_LmxM.20_3091367_A_G	missense_variant	Missense_Mutation		transcript	LmxM.34.1140.1
AmBRcl.14	LmxM.08	786501		G	T	0	PASS	T	missense_variant	MODERATE	LmxM.08_29.0970	LmxM.08_29.0970	LmxM.08_29.0970	kinesin, putative	LmxM.08:781,561..786,753(-)	protein_coding	1/1	c.253C>A	p.Leu85Ile	253/5193	253/5193	85/1730	20	18	20,0	10,8	0	0.444444	0/0	0/1	0	Lm14G4/Lm14G4_S6_LmxM.08_786501_G_T	missense_variant	Missense_Mutation		transcript	LmxM.20.1100.1
NysRcl.B2	LmxM.15	114538		G	A	0	PASS	A	missense_variant	MODERATE	LmxM.15.0290	LmxM.15.0290	LmxM.15.0290	hypothetical protein, conserved	LmxM.15:114,318..116,726(+)	protein_coding	1/1	c.221G>A	p.Gly74Asp	221/2409	221/2409	74/802	44	46	43,1	26,20	0.0227273	0.434783	0/0	0/1	0	LmB2_S48_LmxM.15_114538_G_A	missense_variant	Missense_Mutation		transcript	LmxM.34.3190.1
AmBRcl.6	LmxM.26	2509		T	G	0	PASS	G	missense_variant	MODERATE	LmxM.26.0010	LmxM.26.0010	LmxM.26.0010	brix domain containing-like protein	LmxM.26:2,475..3,563(-)	protein_coding	1/1	c.1055A>C	p.Asp352Ala	1055/1089	1055/1089	352/362	12	7	12,0	4,3	0	0.428571	0/0	0/1	0	Lm6G7/Lm6G7_S7_LmxM.26_2509_T_G	missense_variant	Missense_Mutation		transcript	LmxM.33.1590.1
AmBRcl.3	LmxM.08	786501		G	T	0	PASS	T	missense_variant	MODERATE	LmxM.08_29.0970	LmxM.08_29.0970	LmxM.08_29.0970	kinesin, putative	LmxM.08:781,561..786,753(-)	protein_coding	1/1	c.253C>A	p.Leu85Ile	253/5193	253/5193	85/1730	19	19	19,0	11,8	0	0.421053	0/0	0/1	0	Lm3G4/Lm3G4_S8_LmxM.08_786501_G_T	missense_variant	Missense_Mutation		transcript	LmxM.31.0800.1
NysRcl.B2	LmxM.15	236457		G	T	0	PASS	T	missense_variant	MODERATE	LmxM.15.0630	LmxM.15.0630	LmxM.15.0630	hypothetical protein, unknown function	LmxM.15:234,894..237,659(+)	protein_coding	1/1	c.1564G>T	p.Ala522Ser	1564/2766	1564/2766	522/921	51	34	50,1	20,14	0.0196078	0.411765	0/0	0/1	0	LmB2_S48_LmxM.15_236457_G_T	missense_variant	Missense_Mutation		transcript	LmxM.34.5110.1	INFO_REALIGN_3_PRIME
AmBRcl.6	LmxM.08	786501		G	T	0	PASS	T	missense_variant	MODERATE	LmxM.08_29.0970	LmxM.08_29.0970	LmxM.08_29.0970	kinesin, putative	LmxM.08:781,561..786,753(-)	protein_coding	1/1	c.253C>A	p.Leu85Ile	253/5193	253/5193	85/1730	20	22	20,0	13,9	0	0.409091	0/0	0/1	0	Lm6G7/Lm6G7_S7_LmxM.08_786501_G_T	missense_variant	Missense_Mutation		transcript	LmxM.08.1091.1
AmBRcl.14	LmxM.34	199565		G	A	0	PASS	A	missense_variant	MODERATE	LmxM.34.0570	LmxM.34.0570	LmxM.34.0570	hypothetical protein, conserved	LmxM.34:198,692..205,018(+)	protein_coding	1/1	c.874G>A	p.Val292Ile	874/6327	874/6327	292/2108	76	44	76,0	26,18	0	0.409091	0/0	0/1	0	Lm14G4/Lm14G4_S6_LmxM.34_199565_G_A	missense_variant	Missense_Mutation		transcript	LmxM.20.1100.1
AmBRcl.14	LmxM.20	3091367		A	G	0	PASS	G	missense_variant	MODERATE	LmxM.20.1100	LmxM.20.1100	LmxM.20.1100	MORN repeat-containing protein	LmxM.20:3,090,203..3,096,076(+)	protein_coding	1/1	c.1165A>G	p.Ile389Val	1165/5874	1165/5874	389/1957	36	32	36,0	19,13	0	0.40625	0/0	0/1	0	Lm14G4/Lm14G4_S6_LmxM.20_3091367_A_G	missense_variant	Missense_Mutation		transcript	LmxM.23.1310.1
AmBRcl.8	LmxM.20	3091367		A	G	0	PASS	G	missense_variant	MODERATE	LmxM.20.1100	LmxM.20.1100	LmxM.20.1100	MORN repeat-containing protein	LmxM.20:3,090,203..3,096,076(+)	protein_coding	1/1	c.1165A>G	p.Ile389Val	1165/5874	1165/5874	389/1957	36	37	36,0	22,15	0	0.405405	0/0	0/1	0	Lm8A11/Lm8A11_S5_LmxM.20_3091367_A_G	missense_variant	Missense_Mutation		transcript	LmxM.32.2360.1
AmBRcl.6	LmxM.23	600198		G	A	0	PASS	A	missense_variant	MODERATE	LmxM.23.1310	LmxM.23.1310	LmxM.23.1310	dynein heavy chain, putative	LmxM.23:599,991..614,264(+)	protein_coding	1/1	c.208G>A	p.Gly70Ser	208/14274	208/14274	70/4757	58	42	58,0	25,17	0	0.404762	0/0	0/1	0	Lm6G7/Lm6G7_S7_LmxM.23_600198_G_A	missense_variant	Missense_Mutation		transcript	LmxM.20.0705.1
AmBRcl.14	LmxM.09	330302		C	A	0	PASS	A	missense_variant	MODERATE	LmxM.09.0890	LmxM.09.0890	LmxM.09.0890	phospholipid transporting ATPase-like protein, putative	LmxM.09:326,350..333,930(-)	protein_coding	1/1	c.3629G>T	p.Cys1210Phe	3629/7581	3629/7581	1210/2526	86	44	85,1	28,16	0.0116279	0.363636	0/0	0/1	0	Lm14G4/Lm14G4_S6_LmxM.09_330302_C_A	missense_variant	Missense_Mutation		transcript	LmxM.09.0890.1
AmBRA3-DM	LmxM.02	22098		C	T	0	PASS	T	missense_variant	MODERATE	LmxM.02.0100	LmxM.02.0100	LmxM.02.0100	hypothetical protein	LmxM.02:22,004..22,900(-)	protein_coding	1/1	c.803G>A	p.Gly268Glu	803/897	803/897	268/298	60	124	60,0	80,44	0	0.354839	0/0	0/1	0	AMBr-A-1_S76_LmxM.02_22098_C_T	missense_variant	Missense_Mutation		transcript	LmxM.36.2390.1
AmBRB2-DM	LmxM.14	546903		TG	T	0	PASS	T	frameshift_variant	HIGH	LmxM.14.1320	LmxM.14.1320	LmxM.14.1320	serine hydroxymethyltransferase, putative	LmxM.14:546,627..548,024(+)	protein_coding	1/1	c.283delG	p.Val95fs	283/1398	283/1398	95/465	87	83	87,0	54,29	0	0.349398	0/0	0/1	-1	AMBr-B-1_S79_LmxM.14_546903_TG_T	frameshift_variant	Frame_Shift_Del		transcript	LmxM.23.1310.1
AmBRcl.8	LmxM.31	1346581		G	A	0	PASS	A	missense_variant	MODERATE	LmxM.31.3390	LmxM.31.3390	LmxM.31.3390	hypothetical protein, conserved	LmxM.31:1,346,092..1,347,894(+)	protein_coding	1/1	c.490G>A	p.Val164Met	490/1803	490/1803	164/600	49	41	49,0	27,14	0	0.341463	0/0	0/1	0	Lm8A11/Lm8A11_S5_LmxM.31_1346581_G_A	missense_variant	Missense_Mutation		transcript	LmxM.06.0620.1
AmBRcl.6	LmxM.22	480155		G	C	0	PASS	C	missense_variant	MODERATE	LmxM.22.1190	LmxM.22.1190	LmxM.22.1190	ChaC-like protein, putative	LmxM.22:479,756..480,448(+)	protein_coding	1/1	c.400G>C	p.Ala134Pro	400/693	400/693	134/230	9	12	9,0	8,4	0	0.333333	0/0	0/1	0	Lm6G7/Lm6G7_S7_LmxM.22_480155_G_C	missense_variant	Missense_Mutation		transcript	LmxM.36.2120.1
AmBRB2	LmxM.16	283454		C	T	0	PASS	T	missense_variant	MODERATE	LmxM.16.0780	LmxM.16.0780	LmxM.16.0780	N-terminal region of Chorein, a TM vesicle-mediated sorter, putative	LmxM.16:271,479..288,455(-)	protein_coding	1/1	c.5002G>A	p.Gly1668Ser	5002/16977	5002/16977	1668/5658	296	206	296,0	139,67	0	0.325243	0/0	0/1	0	AMBr-B_LmxM.16_283454_C_T	missense_variant	Missense_Mutation		transcript	LmxM.15.0290.1
AmBRcl.6	LmxM.08	162628		A	C	0	PASS	C	missense_variant	MODERATE	LmxM.08_29.2390	LmxM.08_29.2390	LmxM.08_29.2390	kinesin, putative	LmxM.08:161,063..162,832(-)	protein_coding	1/1	c.205T>G	p.Trp69Gly	205/1770	205/1770	69/589	11	13	11,0	9,4	0	0.307692	0/0	0/1	0	Lm6G7/Lm6G7_S7_LmxM.08_162628_A_C	missense_variant	Missense_Mutation		transcript	LmxM.09.0120.1
AmBRcl.8	LmxM.30	223913		G	A	0	PASS	A	missense_variant	MODERATE	LmxM.30.0571	LmxM.30.0571	LmxM.30.0571	amino acid transporter aATP11, putative	LmxM.30:223,162..224,691(-)	protein_coding	1/1	c.779C>T	p.Ser260Phe	779/1530	779/1530	260/509	52	33	52,0	23,10	0	0.30303	0/0	0/1	0	Lm8A11/Lm8A11_S5_LmxM.30_223913_G_A	missense_variant	Missense_Mutation		transcript	LmxM.08_29.1280.1
AmBRcl.6	LmxM.30	1266735		A	G	0	PASS	G	missense_variant	MODERATE	LmxM.30.2690	LmxM.30.2690	LmxM.30.2690	hypothetical protein, conserved	LmxM.30:1,265,276..1,269,226(-)	protein_coding	1/1	c.2492T>C	p.Met831Thr	2492/3951	2492/3951	831/1316	108	94	108,0	67,27	0	0.287234	0/0	0/1	0	Lm6G7/Lm6G7_S7_LmxM.30_1266735_A_G	missense_variant	Missense_Mutation		transcript	LmxM.22.0520.1
AmBRcl.14	LmxM.34	510540		A	C	0	PASS	C	missense_variant	MODERATE	LmxM.34.1370	LmxM.34.1370	LmxM.34.1370	Iron-binding zinc finger CDGSH type, putative	LmxM.34:510,459..510,821(+)	protein_coding	1/1	c.82A>C	p.Asn28His	82/363	82/363	28/120	23	11	23,0	8,3	0	0.272727	0/0	0/1	0	Lm14G4/Lm14G4_S6_LmxM.34_510540_A_C	missense_variant	Missense_Mutation		transcript	LmxM.02.0100.1
AmBRcl.6	LmxM.22	552630		T	C	0	PASS	C	missense_variant	MODERATE	LmxM.22.1330	LmxM.22.1330	LmxM.22.1330	hypothetical protein, conserved	LmxM.22:542,520..554,172(-)	protein_coding	1/2	c.1543A>G	p.Met515Val	1543/11553	1543/11553	515/3850	12	15	12,0	11,4	0	0.266667	0/0	0/1	0	Lm6G7/Lm6G7_S7_LmxM.22_552630_T_C	missense_variant	Missense_Mutation		transcript	LmxM.14.1280.1
AmBRcl.14	LmxM.25	877448		G	C	0	PASS	C	missense_variant	MODERATE	LmxM.25.2440	LmxM.25.2440	LmxM.25.2440	tagatose-6-phosphate kinase-like protein	LmxM.25:877,439..878,384(+)	protein_coding	1/2	c.10G>C	p.Glu4Gln	10/945	10/945	4/314	15	15	15,0	11,4	0	0.266667	0/0	0/1	0	Lm14G4/Lm14G4_S6_LmxM.25_877448_G_C	missense_variant	Missense_Mutation		transcript	LmxM.14.1320.1	INFO_REALIGN_3_PRIME
AmBRcl.14	1036_mexFOS1_13k16.p1kpIBF_17	7987		A	G	0	PASS	G	missense_variant	MODERATE	LmxM.33.1600	LmxM.33.1600	LmxM.33.1600	hypothetical protein	1036_mexFOS1_13k16.p1kpIBF_17:7,437..8,018(+)	protein_coding	1/1	c.551A>G	p.Glu184Gly	551/582	551/582	184/193	17	15	17,0	11,4	0	0.266667	0/0	0/1	0	Lm14G4/Lm14G4_S6_1036_mexFOS1_13k16.p1kpIBF_17_7987_A_G	missense_variant	Missense_Mutation		transcript	LmxM.32.0310.1
AmBRcl.14	LmxM.32	531299		A	C	0	PASS	C	missense_variant	MODERATE	LmxM.32.1430	LmxM.32.1430	LmxM.32.1430	hypothetical protein, conserved	LmxM.32:531,065..532,771(+)	protein_coding	1/1	c.235A>C	p.Thr79Pro	235/1707	235/1707	79/568	47	19	46,1	14,5	0.0212766	0.263158	0/0	0/1	0	Lm14G4/Lm14G4_S6_LmxM.32_531299_A_C	missense_variant	Missense_Mutation		transcript	LmxM.31.3390.1
AmBRcl.8	LmxM.30	1266735		A	G	0	PASS	G	missense_variant	MODERATE	LmxM.30.2690	LmxM.30.2690	LmxM.30.2690	hypothetical protein, conserved	LmxM.30:1,265,276..1,269,226(-)	protein_coding	1/1	c.2492T>C	p.Met831Thr	2492/3951	2492/3951	831/1316	107	73	107,0	54,19	0	0.260274	0/0	0/1	0	Lm8A11/Lm8A11_S5_LmxM.30_1266735_A_G	missense_variant	Missense_Mutation		transcript	LmxM.21.1670.1
AmBRcl.6	LmxM.30	223913		G	A	0	PASS	A	missense_variant	MODERATE	LmxM.30.0571	LmxM.30.0571	LmxM.30.0571	amino acid transporter aATP11, putative	LmxM.30:223,162..224,691(-)	protein_coding	1/1	c.779C>T	p.Ser260Phe	779/1530	779/1530	260/509	53	66	53,0	49,17	0	0.257576	0/0	0/1	0	Lm6G7/Lm6G7_S7_LmxM.30_223913_G_A	missense_variant	Missense_Mutation		transcript	LmxM.36.1500.1
AmBRcl.14	LmxM.02	65209		T	C	0	PASS	C	missense_variant	MODERATE	LmxM.02.0160	LmxM.02.0160	LmxM.02.0160	hypothetical protein	LmxM.02:64,769..67,225(-)	protein_coding	1/1	c.2017A>G	p.Ile673Val	2017/2457	2017/2457	673/818	17	12	17,0	9,3	0	0.25	0/0	0/1	0	Lm14G4/Lm14G4_S6_LmxM.02_65209_T_C	missense_variant	Missense_Mutation		transcript	LmxM.22.1190.1
AmBRcl.3	LmxM.34	1928631		A	C	0	PASS	C	missense_variant	MODERATE	LmxM.34.5320	LmxM.34.5320	LmxM.34.5320	SAC3/GANP/Nin1/mts3/eIF-3 p25 family, putative	LmxM.34:1,928,036..1,929,829(+)	protein_coding	1/1	c.596A>C	p.Gln199Pro	596/1794	596/1794	199/597	27	20	27,0	15,5	0	0.25	0/0	0/1	0	Lm3G4/Lm3G4_S8_LmxM.34_1928631_A_C	missense_variant	Missense_Mutation		transcript	LmxM.23.0740.1
AmBRA4	LmxM.30	1128754		C	T	0	PASS	T	missense_variant	MODERATE	LmxM.30.2350	LmxM.30.2350	LmxM.30.2350	Symplekin tight junction protein C terminal, putative	LmxM.30:1,128,383..1,133,167(-)	protein_coding	1/1	c.4414G>A	p.Gly1472Ser	4414/4785	4414/4785	1472/1594	332	329	332,0	247,82	0	0.24924	0/0	0/1	0	AMBr-A_LmxM.30_1128754_C_T	missense_variant	Missense_Mutation		transcript	LmxM.15.0490.1
AmBRcl.6	1036_mexFOS1_13k16.p1kpIBF_17	7987		A	G	0	PASS	G	missense_variant	MODERATE	LmxM.33.1600	LmxM.33.1600	LmxM.33.1600	hypothetical protein	1036_mexFOS1_13k16.p1kpIBF_17:7,437..8,018(+)	protein_coding	1/1	c.551A>G	p.Glu184Gly	551/582	551/582	184/193	18	21	18,0	16,5	0	0.238095	0/0	0/1	0	Lm6G7/Lm6G7_S7_1036_mexFOS1_13k16.p1kpIBF_17_7987_A_G	missense_variant	Missense_Mutation		transcript	LmxM.24.1160.1
AmBRB2-DM	LmxM.16	68864		C	A	0	PASS	A	missense_variant	MODERATE	LmxM.16.0200	LmxM.16.0200	LmxM.16.0200	mitochondrial ornithine carrier protein-like protein	LmxM.16:68,318..69,217(-)	protein_coding	1/1	c.354G>T	p.Leu118Phe	354/900	354/900	118/299	186	149	186,0	114,35	0	0.234899	0/0	0/1	0	AMBr-B-1_S79_LmxM.16_68864_C_A	missense_variant	Missense_Mutation		transcript	LmxM.33.4190.1
AmBRcl.14	LmxM.31	1099994		T	G	0	PASS	G	missense_variant	MODERATE	LmxM.31.2820	LmxM.31.2820	LmxM.31.2820	proteasome regulatory non-ATP-ase subunit, putative	LmxM.31:1,098,939..1,100,165(-)	protein_coding	1/1	c.172A>C	p.Thr58Pro	172/1227	172/1227	58/408	33	31	33,0	24,7	0	0.225806	0/0	0/1	0	Lm14G4/Lm14G4_S6_LmxM.31_1099994_T_G	missense_variant	Missense_Mutation		transcript	LmxM.16.0780.1
AmBRcl.3	LmxM.22	102140		A	C	0	PASS	C	missense_variant	MODERATE	LmxM.22.0250	LmxM.22.0250	LmxM.22.0250	phosphoinositide phosphatase	LmxM.22:102,120..102,896(-)	protein_coding	1/1	c.757T>G	p.Ser253Ala	757/777	757/777	253/258	15	18	15,0	14,4	0	0.222222	0/0	0/1	0	Lm3G4/Lm3G4_S8_LmxM.22_102140_A_C	missense_variant	Missense_Mutation		transcript	LmxM.33.1600.1
AmBRcl.8	LmxM.11	377634		A	C	0	PASS	C	missense_variant	MODERATE	LmxM.11.0970	LmxM.11.0970	LmxM.11.0970	40S ribosomal protein S5	LmxM.11:377,505..378,077(+)	protein_coding	1/1	c.130A>C	p.Lys44Gln	130/573	130/573	44/190	50	19	49,1	15,4	0.02	0.210526	0/0	0/1	0	Lm8A11/Lm8A11_S5_LmxM.11_377634_A_C	missense_variant	Missense_Mutation		transcript	LmxM.03.0760.1
AmBRcl.3	LmxM.29	1116926		T	G	0	PASS	G	missense_variant	MODERATE	LmxM.29.3130	LmxM.29.3130	LmxM.29.3130	valyl-tRNA synthetase, putative	LmxM.29:1,115,722..1,118,625(-)	protein_coding	1/1	c.1700A>C	p.Asp567Ala	1700/2904	1700/2904	567/967	38	24	37,1	19,5	0.0263158	0.208333	0/0	0/1	0	Lm3G4/Lm3G4_S8_LmxM.29_1116926_T_G	missense_variant	Missense_Mutation		transcript	LmxM.08_29.0940.1
AmBRcl.8	LmxM.23	213432		A	C	0	PASS	C	missense_variant	MODERATE	LmxM.23.1620	LmxM.23.1620	LmxM.23.1620	hypothetical protein	LmxM.23:212,787..214,625(+)	protein_coding	1/1	c.646A>C	p.Ser216Arg	646/1839	646/1839	216/612	41	35	40,1	28,7	0.0243902	0.2	0/0	0/1	0	Lm8A11/Lm8A11_S5_LmxM.23_213432_A_C	missense_variant	Missense_Mutation		transcript	LmxM.24.0990.1
AmBRcl.3	LmxM.29	837131		T	G	0	PASS	G	missense_variant	MODERATE	LmxM.29.2290	LmxM.29.2290	LmxM.29.2290	ATP-dependent DEAD/H DNA helicase recQ family- like protein	LmxM.29:834,172..837,183(-)	protein_coding	1/1	c.53A>C	p.Asp18Ala	53/3012	53/3012	18/1003	44	25	44,0	20,5	0	0.2	0/0	0/1	0	Lm3G4/Lm3G4_S8_LmxM.29_837131_T_G	missense_variant	Missense_Mutation		transcript	LmxM.22.0710.1
AmBRcl.14	LmxM.30	223913		G	A	0	PASS	A	missense_variant	MODERATE	LmxM.30.0571	LmxM.30.0571	LmxM.30.0571	amino acid transporter aATP11, putative	LmxM.30:223,162..224,691(-)	protein_coding	1/1	c.779C>T	p.Ser260Phe	779/1530	779/1530	260/509	52	40	52,0	32,8	0	0.2	0/0	0/1	0	Lm14G4/Lm14G4_S6_LmxM.30_223913_G_A	missense_variant	Missense_Mutation		transcript	LmxM.31.3270.1
NysRcl.B2	LmxM.30	223913		G	A	0	PASS	A	missense_variant	MODERATE	LmxM.30.0571	LmxM.30.0571	LmxM.30.0571	amino acid transporter aATP11, putative	LmxM.30:223,162..224,691(-)	protein_coding	1/1	c.779C>T	p.Ser260Phe	779/1530	779/1530	260/509	83	95	83,0	76,19	0	0.2	0/0	0/1	0	LmB2_S48_LmxM.30_223913_G_A	missense_variant	Missense_Mutation		transcript	LmxM.27.1700.1	WARNING_TRANSCRIPT_MULTIPLE_STOP_CODONS
AmBRC2-DM	LmxM.34	66329		GCACCC	G	0	PASS	G	frameshift_variant	HIGH	LmxM.34.0290	LmxM.34.0290	LmxM.34.0290	hypothetical protein, conserved	LmxM.34:66,098..71,001(+)	protein_coding	1/2	c.233_237delCACCC	p.Ala78fs	233/4902	233/4902	78/1633	21	57	21,0	46,11	0	0.192982	0/0	0/1	-5	AMBr-C-1_S69_LmxM.34_66329_GCACCC_G	frameshift_variant	Frame_Shift_Del		transcript	LmxM.36.2380.1
AmBRcl.8	LmxM.34	221023		T	G	0	PASS	G	missense_variant	MODERATE	LmxM.34.0610	LmxM.34.0610	LmxM.34.0610	hypothetical protein, conserved	LmxM.34:213,543..221,060(+)	protein_coding	1/1	c.7481T>G	p.Ile2494Ser	7481/7518	7481/7518	2494/2505	30	16	30,0	13,3	0	0.1875	0/0	0/1	0	Lm8A11/Lm8A11_S5_LmxM.34_221023_T_G	missense_variant	Missense_Mutation		transcript	LmxM.08_29.2190.1
AmBRcl.8	LmxM.07	298749		A	C	0	PASS	C	missense_variant	MODERATE	LmxM.07.0680	LmxM.07.0680	LmxM.07.0680	40S ribosomal protein S9, putative	LmxM.07:298,560..299,129(+)	protein_coding	1/1	c.190A>C	p.Asn64His	190/570	190/570	64/189	31	27	31,0	22,5	0	0.185185	0/0	0/1	0	Lm8A11/Lm8A11_S5_LmxM.07_298749_A_C	missense_variant	Missense_Mutation		transcript	LmxM.24.2340.1
AmBRcl.14	LmxM.33	238661		T	G	0	PASS	G	missense_variant	MODERATE	LmxM.33.0590	LmxM.33.0590	LmxM.33.0590	nuclear cap binding complex subunit CBP110, putative	LmxM.33:238,493..242,260(+)	protein_coding	1/1	c.169T>G	p.Ser57Ala	169/3768	169/3768	57/1255	44	22	43,1	18,4	0.0227273	0.181818	0/0	0/1	0	Lm14G4/Lm14G4_S6_LmxM.33_238661_T_G	missense_variant	Missense_Mutation		transcript	LmxM.15.0850.1
AmBRcl.14	LmxM.33	1235185		T	G	0	PASS	G	missense_variant	MODERATE	LmxM.33.3220	LmxM.33.3220	LmxM.33.3220	aminophospholipid translocase, putative	LmxM.33:1,232,572..1,236,048(+)	protein_coding	1/1	c.2614T>G	p.Cys872Gly	2614/3477	2614/3477	872/1158	22	22	22,0	18,4	0	0.181818	0/0	0/1	0	Lm14G4/Lm14G4_S6_LmxM.33_1235185_T_G	missense_variant	Missense_Mutation		transcript	LmxM.32.0090.1
AmBRcl.3	LmxM.32	667503		T	G	0	PASS	G	missense_variant	MODERATE	LmxM.32.1710	LmxM.32.1710	LmxM.32.1710	protein kinase, putative	LmxM.32:667,385..669,307(+)	protein_coding	1/1	c.119T>G	p.Val40Gly	119/1923	119/1923	40/640	24	17	24,0	14,3	0	0.176471	0/0	0/1	0	Lm3G4/Lm3G4_S8_LmxM.32_667503_T_G	missense_variant	Missense_Mutation		transcript	LmxM.29.0710.1
AmBRcl.14	LmxM.33	359947		A	C	0	PASS	C	missense_variant	MODERATE	LmxM.33.0850	LmxM.33.0850	LmxM.33.0850	serine/threonine-protein phosphatase PP1, putative	LmxM.33:359,676..360,566(+)	protein_coding	1/1	c.272A>C	p.Asp91Ala	272/891	272/891	91/296	17	17	17,0	14,3	0	0.176471	0/0	0/1	0	Lm14G4/Lm14G4_S6_LmxM.33_359947_A_C	missense_variant	Missense_Mutation		transcript	LmxM.08_29.2390.1
AmBRcl.14	LmxM.30	89966		G	GC	0	PASS	GC	frameshift_variant	HIGH	LmxM.30.0310	LmxM.30.0310	LmxM.30.0310	CRAL/TRIO domain containing protein, putative	LmxM.30:86,414..90,280(-)	protein_coding	1/1	c.314dupG	p.Lys106fs	314/3867	314/3867	105/1288	27	23	27,0	19,4	0	0.173913	0/0	0/1	1	Lm14G4/Lm14G4_S6_LmxM.30_89966_G_GC	frameshift_variant	Frame_Shift_Ins		transcript	LmxM.30.0571.1
AmBRcl.3	1036_mexFOS1_13k16.p1kpIBF_17	7987		A	G	0	PASS	G	missense_variant	MODERATE	LmxM.33.1600	LmxM.33.1600	LmxM.33.1600	hypothetical protein	1036_mexFOS1_13k16.p1kpIBF_17:7,437..8,018(+)	protein_coding	1/1	c.551A>G	p.Glu184Gly	551/582	551/582	184/193	18	23	18,0	19,4	0	0.173913	0/0	0/1	0	Lm3G4/Lm3G4_S8_1036_mexFOS1_13k16.p1kpIBF_17_7987_A_G	missense_variant	Missense_Mutation		transcript	LmxM.20.0560.1
AmBRcl.3	LmxM.31	773301		A	C	0	PASS	C	missense_variant	MODERATE	LmxM.31.1980	LmxM.31.1980	LmxM.31.1980	Flagella-associated protein 100, putative	LmxM.31:771,878..774,100(-)	protein_coding	1/1	c.800T>G	p.Leu267Arg	800/2223	800/2223	267/740	31	35	31,0	29,6	0	0.171429	0/0	0/1	0	Lm3G4/Lm3G4_S8_LmxM.31_773301_A_C	missense_variant	Missense_Mutation		transcript	LmxM.25.0280.1
AmBRcl.8	LmxM.14	597635		T	G	0	PASS	G	missense_variant	MODERATE	LmxM.14.1450	LmxM.14.1450	LmxM.14.1450	Vacuolar 14 Fab1-binding region/Vacuolar protein 14 C-terminal Fig4p binding, putative	LmxM.14:595,648..597,705(+)	protein_coding	1/1	c.1988T>G	p.Val663Gly	1988/2058	1988/2058	663/685	33	41	33,0	34,7	0	0.170732	0/0	0/1	0	Lm8A11/Lm8A11_S5_LmxM.14_597635_T_G	missense_variant	Missense_Mutation		transcript	LmxM.34.2070.1
AmBRcl.6	LmxM.11	181347		G	T	0	PASS	T	missense_variant	MODERATE	LmxM.11.0520	LmxM.11.0520	LmxM.11.0520	amino acid permease/transporter, putative	LmxM.11:181,144..182,541(+)	protein_coding	1/1	c.204G>T	p.Met68Ile	204/1398	204/1398	68/465	18	12	18,0	10,2	0	0.166667	0/0	0/1	0	Lm6G7/Lm6G7_S7_LmxM.11_181347_G_T	missense_variant	Missense_Mutation		transcript	LmxM.27.1540.1
AmBRcl.8	LmxM.14	78359		A	C	0	PASS	C	missense_variant	MODERATE	LmxM.14.0280	LmxM.14.0280	LmxM.14.0280	Nucleus and spindle associated protein 3, putative	LmxM.14:75,598..78,498(+)	protein_coding	1/1	c.2762A>C	p.Lys921Thr	2762/2901	2762/2901	921/966	31	30	29,2	25,5	0.0645161	0.166667	0/0	0/1	0	Lm8A11/Lm8A11_S5_LmxM.14_78359_A_C	missense_variant	Missense_Mutation		transcript	LmxM.32.1030.1
AmBRcl.14	LmxM.20	2835405		A	C	0	PASS	C	missense_variant	MODERATE	LmxM.20.0560	LmxM.20.0560	LmxM.20.0560	cytidine triphosphate synthase, putative	LmxM.20:2,835,119..2,836,909(+)	protein_coding	1/1	c.287A>C	p.Asp96Ala	287/1791	287/1791	96/596	29	24	28,1	20,4	0.0344828	0.166667	0/0	0/1	0	Lm14G4/Lm14G4_S6_LmxM.20_2835405_A_C	missense_variant	Missense_Mutation		transcript	LmxM.30.2690.1
AmBRcl.8	LmxM.24	431338		T	G	0	PASS	G	missense_variant	MODERATE	LmxM.24.1200	LmxM.24.1200	LmxM.24.1200	hypothetical protein, conserved	LmxM.24:430,554..431,528(+)	protein_coding	1/1	c.785T>G	p.Val262Gly	785/975	785/975	262/324	36	30	36,0	25,5	0	0.166667	0/0	0/1	0	Lm8A11/Lm8A11_S5_LmxM.24_431338_T_G	missense_variant	Missense_Mutation		transcript	LmxM.32.1830.1
AmBRcl.8	1036_mexFOS1_13k16.p1kpIBF_18	1166		A	C	0	PASS	C	missense_variant	MODERATE	LmxM.27.1580a	LmxM.27.1580a	LmxM.27.1580a	hypothetical protein	1036_mexFOS1_13k16.p1kpIBF_18:2..1,243(+)	protein_coding	1/1	c.1165A>C	p.Thr389Pro	1165/1242	1165/1242	389/413	25	18	25,0	15,3	0	0.166667	0/0	0/1	0	Lm8A11/Lm8A11_S5_1036_mexFOS1_13k16.p1kpIBF_18_1166_A_C	missense_variant	Missense_Mutation		transcript	LmxM.01.0590.1
AmBRcl.8	1036_mexFOS1_13k16.p1kpIBF_69	678		A	C	0	PASS	C	missense_variant	MODERATE	LmxM.28.2740a	LmxM.28.2740a	LmxM.28.2740a	hypothetical protein	1036_mexFOS1_13k16.p1kpIBF_69:35..973(+)	protein_coding	1/1	c.644A>C	p.Asp215Ala	644/939	644/939	215/312	11	12	11,0	10,2	0	0.166667	0/0	0/1	0	Lm8A11/Lm8A11_S5_1036_mexFOS1_13k16.p1kpIBF_69_678_A_C	missense_variant	Missense_Mutation		transcript	LmxM.22.0920.1
AmBRcl.6	LmxM.11	212649		A	C	0	PASS	C	missense_variant	MODERATE	LmxM.11.0600	LmxM.11.0600	LmxM.11.0600	Nucleolar protein 47, putative	LmxM.11:212,646..214,430(+)	protein_coding	1/1	c.4A>C	p.Thr2Pro	4/1785	4/1785	2/594	45	31	45,0	26,5	0	0.16129	0/0	0/1	0	Lm6G7/Lm6G7_S7_LmxM.11_212649_A_C	missense_variant	Missense_Mutation		transcript	LmxM.27.2130.1
AmBRcl.14	LmxM.26	157125		T	G	0	PASS	G	missense_variant	MODERATE	LmxM.26.0600	LmxM.26.0600	LmxM.26.0600	hypothetical protein, conserved	LmxM.26:156,162..157,160(-)	protein_coding	1/1	c.36A>C	p.Glu12Asp	36/999	36/999	12/332	38	19	37,1	16,3	0.0263158	0.157895	0/0	0/1	0	Lm14G4/Lm14G4_S6_LmxM.26_157125_T_G	missense_variant	Missense_Mutation		transcript	LmxM.30.1410.1
AmBRcl.3	LmxM.29	1284349		A	C	0	PASS	C	missense_variant	MODERATE	LmxM.29.3610	LmxM.29.3610	LmxM.29.3610	Protein of unknown function (DUF773), putative	LmxM.29:1,283,742..1,284,908(+)	protein_coding	1/1	c.608A>C	p.Asp203Ala	608/1167	608/1167	203/388	15	19	15,0	16,3	0	0.157895	0/0	0/1	0	Lm3G4/Lm3G4_S8_LmxM.29_1284349_A_C	missense_variant	Missense_Mutation		transcript	LmxM.24.0780.1
AmBRcl.8	LmxM.24	11832		T	G	0	PASS	G	missense_variant	MODERATE	LmxM.24.0060	LmxM.24.0060	LmxM.24.0060	hypothetical protein, conserved	LmxM.24:10,899..12,128(+)	protein_coding	1/1	c.934T>G	p.Ser312Ala	934/1230	934/1230	312/409	17	13	17,0	11,2	0	0.153846	0/0	0/1	0	Lm8A11/Lm8A11_S5_LmxM.24_11832_T_G	missense_variant	Missense_Mutation		transcript	LmxM.20.1240.1
AmBRcl.3	LmxM.27	597835		A	C	0	PASS	C	missense_variant	MODERATE	LmxM.27.1500	LmxM.27.1500	LmxM.27.1500	hypothetical protein, conserved	LmxM.27:597,525..597,995(+)	protein_coding	1/1	c.311A>C	p.Asp104Ala	311/471	311/471	104/156	24	13	23,1	11,2	0.0416667	0.153846	0/0	0/1	0	Lm3G4/Lm3G4_S8_LmxM.27_597835_A_C	missense_variant	Missense_Mutation		transcript	LmxM.30.0571.1
AmBRcl.8	1036_mexFOS1_13k16.p1kpIBF_18	5955		T	G	0	PASS	G	missense_variant	MODERATE	LmxM.27.1560a	LmxM.27.1560a	LmxM.27.1560a	hypothetical protein	1036_mexFOS1_13k16.p1kpIBF_18:5,375..6,268(+)	protein_coding	1/1	c.581T>G	p.Val194Gly	581/894	581/894	194/297	11	13	11,0	11,2	0	0.153846	0/0	0/1	0	Lm8A11/Lm8A11_S5_1036_mexFOS1_13k16.p1kpIBF_18_5955_T_G	missense_variant	Missense_Mutation		transcript	LmxM.32.2260.1
NysRcl.B2	LmxM.31	1344080		A	G	0	PASS	G	missense_variant	MODERATE	LmxM.31.3380	LmxM.31.3380	LmxM.31.3380	tRNA pseudouridine synthase D (TruD), putative	LmxM.31:1,342,658..1,344,817(+)	protein_coding	1/1	c.1423A>G	p.Met475Val	1423/2160	1423/2160	475/719	51	52	51,0	44,8	0	0.153846	0/0	0/1	0	LmB2_S48_LmxM.31_1344080_A_G	missense_variant	Missense_Mutation		transcript	LmxM.30.1540.1
AmBRcl.14	LmxM.15	449803		T	G	0	PASS	G	missense_variant	MODERATE	LmxM.15.1220	LmxM.15.1220	LmxM.15.1220	DnaJ domain/DnaJ central domain containing protein, putative	LmxM.15:448,854..450,278(-)	protein_coding	1/1	c.476A>C	p.His159Pro	476/1425	476/1425	159/474	62	33	61,1	28,5	0.016129	0.151515	0/0	0/1	0	Lm14G4/Lm14G4_S6_LmxM.15_449803_T_G	missense_variant	Missense_Mutation		transcript	LmxM.34.1370.1
AmBRcl.14	LmxM.25	583918		T	G	0	PASS	G	missense_variant	MODERATE	LmxM.25.1490	LmxM.25.1490	LmxM.25.1490	Rab3 GTPase-activating protein catalytic subunit, putative	LmxM.25:582,659..586,393(-)	protein_coding	1/1	c.2476A>C	p.Thr826Pro	2476/3735	2476/3735	826/1244	46	33	46,0	28,5	0	0.151515	0/0	0/1	0	Lm14G4/Lm14G4_S6_LmxM.25_583918_T_G	missense_variant	Missense_Mutation		transcript	LmxM.31.3230.1
AmBRcl.3	LmxM.29	1318011		T	C	0	PASS	C	missense_variant	MODERATE	LmxM.29.3730	LmxM.29.3730	LmxM.29.3730	60S acidic ribosomal protein P2, putative	LmxM.29:1,317,965..1,318,282(+)	protein_coding	1/1	c.47T>C	p.Met16Thr	47/318	47/318	16/105	22	20	22,0	17,3	0	0.15	0/0	0/1	0	Lm3G4/Lm3G4_S8_LmxM.29_1318011_T_C	missense_variant	Missense_Mutation		transcript	LmxM.14.0020.1
AmBRcl.3	LmxM.33	726378		A	C	0	PASS	C	missense_variant	MODERATE	LmxM.33.2070	LmxM.33.2070	LmxM.33.2070	FtsX-like permease family, putative	LmxM.33:725,558..728,944(-)	protein_coding	1/1	c.2567T>G	p.Ile856Ser	2567/3387	2567/3387	856/1128	19	20	19,0	17,3	0	0.15	0/0	0/1	0	Lm3G4/Lm3G4_S8_LmxM.33_726378_A_C	missense_variant	Missense_Mutation		transcript	LmxM.34.2170.1
AmBRcl.8	LmxM.28	990434		T	G	0	PASS	G	missense_variant	MODERATE	LmxM.28.2570	LmxM.28.2570	LmxM.28.2570	splicing factor 3B subunit 1, putative	LmxM.28:987,553..990,633(+)	protein_coding	1/1	c.2882T>G	p.Val961Gly	2882/3081	2882/3081	961/1026	24	27	24,0	23,4	0	0.148148	0/0	0/1	0	Lm8A11/Lm8A11_S5_LmxM.28_990434_T_G	missense_variant	Missense_Mutation		transcript	LmxM.34.2310.1
AmBRcl.8	LmxM.08	1405662		T	G	0	PASS	G	missense_variant	MODERATE	LmxM.08.0620	LmxM.08.0620	LmxM.08.0620	hypothetical protein, conserved	LmxM.08:1,400,346..1,408,859(+)	protein_coding	1/1	c.5317T>G	p.Ser1773Ala	5317/8514	5317/8514	1773/2837	56	28	56,0	24,4	0	0.142857	0/0	0/1	0	Lm8A11/Lm8A11_S5_LmxM.08_1405662_T_G	missense_variant	Missense_Mutation		transcript	LmxM.36.0610.1
AmBRcl.14	LmxM.08	425771		T	G	0	PASS	G	missense_variant	MODERATE	LmxM.08_29.1640	LmxM.08_29.1640	LmxM.08_29.1640	ABC transporter domain protein, putative	LmxM.08:424,573..425,964(+)	protein_coding	1/1	c.1199T>G	p.Val400Gly	1199/1392	1199/1392	400/463	30	21	30,0	18,3	0	0.142857	0/0	0/1	0	Lm14G4/Lm14G4_S6_LmxM.08_425771_T_G	missense_variant	Missense_Mutation		transcript	LmxM.25.2440.1	WARNING_TRANSCRIPT_NO_START_CODON
AmBRcl.6	LmxM.19	45714		T	G	0	PASS	G	missense_variant	MODERATE	LmxM.19.0180	LmxM.19.0180	LmxM.19.0180	mitogen-activated protein kinase 9, putative	LmxM.19:44,525..45,748(-)	protein_coding	1/1	c.35A>C	p.Asp12Ala	35/1224	35/1224	12/407	27	21	27,0	18,3	0	0.142857	0/0	0/1	0	Lm6G7/Lm6G7_S7_LmxM.19_45714_T_G	missense_variant	Missense_Mutation		transcript	LmxM.13.0760.1
AmBRcl.14	LmxM.20	2745972		T	G	0	PASS	G	missense_variant	MODERATE	LmxM.20.0300	LmxM.20.0300	LmxM.20.0300	leucine-rich repeat-containing protein	LmxM.20:2,745,692..2,746,624(+)	protein_coding	1/1	c.281T>G	p.Leu94Arg	281/933	281/933	94/310	22	21	22,0	18,3	0	0.142857	0/0	0/1	0	Lm14G4/Lm14G4_S6_LmxM.20_2745972_T_G	missense_variant	Missense_Mutation		transcript	LmxM.33.1600.1
AmBRcl.6	1036_mexFOS1_13k16.p1kpIBF_42	4677		T	G	0	PASS	G	missense_variant	MODERATE	LmxM.20.1370a	LmxM.20.1370a	LmxM.20.1370a	hypothetical protein	1036_mexFOS1_13k16.p1kpIBF_42:4,283..5,321(+)	protein_coding	1/1	c.395T>G	p.Val132Gly	395/1039	395/1038	132/345	32	21	31,1	18,3	0.03125	0.142857	0/0	0/1	0	Lm6G7/Lm6G7_S7_1036_mexFOS1_13k16.p1kpIBF_42_4677_T_G	missense_variant	Missense_Mutation		transcript	LmxM.24.1820.1
AmBRcl.6	LmxM.27	516231		G	C	0	PASS	C	missense_variant	MODERATE	LmxM.27.1270	LmxM.27.1270	LmxM.27.1270	ubiquitin carboxyl-terminal hydrolase, putative	LmxM.27:515,416..517,143(+)	protein_coding	1/1	c.816G>C	p.Gln272His	816/1728	816/1728	272/575	19	14	19,0	12,2	0	0.142857	0/0	0/1	0	Lm6G7/Lm6G7_S7_LmxM.27_516231_G_C	missense_variant	Missense_Mutation		transcript	LmxM.07.0480.1
AmBRcl.3	LmxM.29	55111		T	G	0	PASS	G	missense_variant	MODERATE	LmxM.29.0190	LmxM.29.0190	LmxM.29.0190	polynucleotide kinase 3'-phosphatase, putative	LmxM.29:53,904..55,243(-)	protein_coding	1/2	c.133A>C	p.Thr45Pro	133/1339	133/1338	45/445	52	28	50,2	24,4	0.0384615	0.142857	0/0	0/1	0	Lm3G4/Lm3G4_S8_LmxM.29_55111_T_G	missense_variant	Missense_Mutation		transcript	LmxM.19.0160.1
AmBRcl.8	LmxM.30	25799		T	G	0	PASS	G	missense_variant	MODERATE	LmxM.30.0100	LmxM.30.0100	LmxM.30.0100	metallo-peptidase, Clan MK, Family M67	LmxM.30:25,558..26,652(-)	protein_coding	1/1	c.854A>C	p.Asp285Ala	854/1095	854/1095	285/364	65	35	65,0	30,5	0	0.142857	0/0	0/1	0	Lm8A11/Lm8A11_S5_LmxM.30_25799_T_G	missense_variant	Missense_Mutation		transcript	LmxM.17.0670.1
AmBRcl.8	LmxM.31	460068		T	G	0	PASS	G	missense_variant	MODERATE	LmxM.31.1190	LmxM.31.1190	LmxM.31.1190	hypothetical protein, conserved	LmxM.31:458,670..460,361(+)	protein_coding	1/1	c.1399T>G	p.Ser467Ala	1399/1692	1399/1692	467/563	27	21	27,0	18,3	0	0.142857	0/0	0/1	0	Lm8A11/Lm8A11_S5_LmxM.31_460068_T_G	missense_variant	Missense_Mutation		transcript	LmxM.16.0060.1
AmBRcl.14	LmxM.31	600835		T	G	0	PASS	G	missense_variant	MODERATE	LmxM.31.1550	LmxM.31.1550	LmxM.31.1550	PSP1 C-terminal conserved region, putative	LmxM.31:599,765..600,961(-)	protein_coding	1/1	c.127A>C	p.Thr43Pro	127/1197	127/1197	43/398	35	21	35,0	18,3	0	0.142857	0/0	0/1	0	Lm14G4/Lm14G4_S6_LmxM.31_600835_T_G	missense_variant	Missense_Mutation		transcript	LmxM.22.1330.1
AmBRcl.14	LmxM.34	878461		A	C	0	PASS	C	missense_variant	MODERATE	LmxM.34.2350	LmxM.34.2350	LmxM.34.2350	aminopeptidase P, putative	LmxM.34:878,263..879,717(+)	protein_coding	1/1	c.199A>C	p.Asn67His	199/1455	199/1455	67/484	36	21	36,0	18,3	0	0.142857	0/0	0/1	0	Lm14G4/Lm14G4_S6_LmxM.34_878461_A_C	missense_variant	Missense_Mutation		transcript	LmxM.32.1430.1
AmBRcl.6	LmxM.23	357564		A	C	0	PASS	C	missense_variant	MODERATE	LmxM.23.0740	LmxM.23.0740	LmxM.23.0740	50S ribosome-binding GTPase, putative	LmxM.23:356,525..357,802(-)	protein_coding	1/1	c.239T>G	p.Ile80Ser	239/1278	239/1278	80/425	51	29	50,1	25,4	0.0196078	0.137931	0/0	0/1	0	Lm6G7/Lm6G7_S7_LmxM.23_357564_A_C	missense_variant	Missense_Mutation		transcript	LmxM.22.1000.1
AmBRcl.14	LmxM.28	973654		A	C	0	PASS	C	missense_variant	MODERATE	LmxM.28.2540	LmxM.28.2540	LmxM.28.2540	hypothetical protein, conserved	LmxM.28:973,326..977,840(+)	protein_coding	1/1	c.329A>C	p.Asp110Ala	329/4515	329/4515	110/1504	38	29	37,1	25,4	0.0263158	0.137931	0/0	0/1	0	Lm14G4/Lm14G4_S6_LmxM.28_973654_A_C	missense_variant	Missense_Mutation		transcript	LmxM.30.2690.1
AmBRcl.14	LmxM.31	277739		T	G	0	PASS	G	missense_variant	MODERATE	LmxM.31.0800	LmxM.31.0800	LmxM.31.0800	hypothetical protein, unknown function	LmxM.31:276,548..280,000(+)	protein_coding	1/1	c.1192T>G	p.Leu398Val	1192/3453	1192/3453	398/1150	39	29	39,0	25,4	0	0.137931	0/0	0/1	0	Lm14G4/Lm14G4_S6_LmxM.31_277739_T_G	missense_variant	Missense_Mutation		transcript	LmxM.30.0571.1
AmBRcl.8	1036_mexFOS1_13k16.p1kpIBF_17	7987		A	G	0	PASS	G	missense_variant	MODERATE	LmxM.33.1600	LmxM.33.1600	LmxM.33.1600	hypothetical protein	1036_mexFOS1_13k16.p1kpIBF_17:7,437..8,018(+)	protein_coding	1/1	c.551A>G	p.Glu184Gly	551/582	551/582	184/193	18	29	18,0	25,4	0	0.137931	0/0	0/1	0	Lm8A11/Lm8A11_S5_1036_mexFOS1_13k16.p1kpIBF_17_7987_A_G	missense_variant	Missense_Mutation		transcript	LmxM.08_29.0860.1
AmBRcl.14	LmxM.08	798424		T	G	0	PASS	G	missense_variant	MODERATE	LmxM.08_29.0940	LmxM.08_29.0940	LmxM.08_29.0940	hypothetical protein, conserved	LmxM.08:798,039..800,312(-)	protein_coding	1/1	c.1889A>C	p.Asp630Ala	1889/2274	1889/2274	630/757	38	22	38,0	19,3	0	0.136364	0/0	0/1	0	Lm14G4/Lm14G4_S6_LmxM.08_798424_T_G	missense_variant	Missense_Mutation		transcript	LmxM.02.0160.1
AmBRcl.3	LmxM.20	2835411		A	C	0	PASS	C	missense_variant	MODERATE	LmxM.20.0560	LmxM.20.0560	LmxM.20.0560	cytidine triphosphate synthase, putative	LmxM.20:2,835,119..2,836,909(+)	protein_coding	1/1	c.293A>C	p.Asp98Ala	293/1791	293/1791	98/596	28	22	27,1	19,3	0.0357143	0.136364	0/0	0/1	0	Lm3G4/Lm3G4_S8_LmxM.20_2835411_A_C	missense_variant	Missense_Mutation		transcript	LmxM.34.3370.1
AmBRcl.14	LmxM.22	275249		T	G	0	PASS	G	missense_variant	MODERATE	LmxM.22.0710	LmxM.22.0710	LmxM.22.0710	hypothetical protein, conserved	LmxM.22:274,915..276,027(-)	protein_coding	1/1	c.779A>C	p.Asp260Ala	779/1113	779/1113	260/370	36	22	35,1	19,3	0.0277778	0.136364	0/0	0/1	0	Lm14G4/Lm14G4_S6_LmxM.22_275249_T_G	missense_variant	Missense_Mutation		transcript	LmxM.34.5320.1
AmBRcl.14	LmxM.29	223682		T	G	0	PASS	G	missense_variant	MODERATE	LmxM.29.0710	LmxM.29.0710	LmxM.29.0710	CDC16, putative	LmxM.29:222,877..224,517(-)	protein_coding	1/1	c.836A>C	p.Asn279Thr	836/1641	836/1641	279/546	23	22	23,0	19,3	0	0.136364	0/0	0/1	0	Lm14G4/Lm14G4_S6_LmxM.29_223682_T_G	missense_variant	Missense_Mutation		transcript	LmxM.30.2350.1
AmBRcl.3	LmxM.25	84833		T	G	0	PASS	G	missense_variant	MODERATE	LmxM.25.0280	LmxM.25.0280	LmxM.25.0280	hypothetical protein, conserved	LmxM.25:84,136..86,196(-)	protein_coding	1/1	c.1364A>C	p.Asn455Thr	1364/2061	1364/2061	455/686	40	37	40,0	32,5	0	0.135135	0/0	0/1	0	Lm3G4/Lm3G4_S8_LmxM.25_84833_T_G	missense_variant	Missense_Mutation		transcript	LmxM.09.0610.1
AmBRcl.3	LmxM.24	279833		A	C	0	PASS	C	missense_variant	MODERATE	LmxM.24.0780	LmxM.24.0780	LmxM.24.0780	hypothetical protein, conserved	LmxM.24:279,100..279,990(+)	protein_coding	1/1	c.734A>C	p.Asp245Ala	734/891	734/891	245/296	33	52	33,0	45,7	0	0.134615	0/0	0/1	0	Lm3G4/Lm3G4_S8_LmxM.24_279833_A_C	missense_variant	Missense_Mutation		transcript	LmxM.29.0790.1
AmBRcl.3	LmxM.30	223913		G	A	0	PASS	A	missense_variant	MODERATE	LmxM.30.0571	LmxM.30.0571	LmxM.30.0571	amino acid transporter aATP11, putative	LmxM.30:223,162..224,691(-)	protein_coding	1/1	c.779C>T	p.Ser260Phe	779/1530	779/1530	260/509	51	52	51,0	45,7	0	0.134615	0/0	0/1	0	Lm3G4/Lm3G4_S8_LmxM.30_223913_G_A	missense_variant	Missense_Mutation		transcript	LmxM.25.2280.1
AmBRcl.3	LmxM.14	6451		A	C	0	PASS	C	missense_variant	MODERATE	LmxM.14.0020	LmxM.14.0020	LmxM.14.0020	phosphatidylinositol 3-kinase, putative	LmxM.14:4,018..6,846(+)	protein_coding	1/1	c.2434A>C	p.Thr812Pro	2434/2829	2434/2829	812/942	23	15	22,1	13,2	0.0434783	0.133333	0/0	0/1	0	Lm3G4/Lm3G4_S8_LmxM.14_6451_A_C	missense_variant	Missense_Mutation		transcript	LmxM.01.0070.1
AmBRcl.8	LmxM.19	33140		A	C	0	PASS	C	missense_variant	MODERATE	LmxM.19.0160	LmxM.19.0160	LmxM.19.0160	metallo-peptidase, Clan MG, Family M24	LmxM.19:32,659..33,801(-)	protein_coding	1/1	c.662T>G	p.Val221Gly	662/1143	662/1143	221/380	50	30	50,0	26,4	0	0.133333	0/0	0/1	0	Lm8A11/Lm8A11_S5_LmxM.19_33140_A_C	missense_variant	Missense_Mutation		transcript	LmxM.21.1190.1
AmBRcl.3	LmxM.34	800239		A	C	0	PASS	C	missense_variant	MODERATE	LmxM.34.2170	LmxM.34.2170	LmxM.34.2170	short chain dehydrogenase, putative	LmxM.34:799,308..800,762(+)	protein_coding	1/1	c.932A>C	p.Asn311Thr	932/1455	932/1455	311/484	35	30	35,0	26,4	0	0.133333	0/0	0/1	0	Lm3G4/Lm3G4_S8_LmxM.34_800239_A_C	missense_variant	Missense_Mutation		transcript	LmxM.14.0360.1
AmBRcl.8	LmxM.09	226589		T	G	0	PASS	G	missense_variant	MODERATE	LmxM.09.0610	LmxM.09.0610	LmxM.09.0610	Glucosidase II beta subunit-like, putative	LmxM.09:225,319..227,832(+)	protein_coding	1/1	c.1271T>G	p.Val424Gly	1271/2514	1271/2514	424/837	60	38	59,1	33,5	0.0166667	0.131579	0/0	0/1	0	Lm8A11/Lm8A11_S5_LmxM.09_226589_T_G	missense_variant	Missense_Mutation		transcript	LmxM.03.0480.1
AmBRcl.3	LmxM.34	1293605		T	G	0	PASS	G	missense_variant	MODERATE	LmxM.34.3370	LmxM.34.3370	LmxM.34.3370	hypothetical protein, conserved	LmxM.34:1,291,129..1,294,383(-)	protein_coding	1/1	c.779A>C	p.His260Pro	779/3255	779/3255	260/1084	46	38	46,0	33,5	0	0.131579	0/0	0/1	0	Lm3G4/Lm3G4_S8_LmxM.34_1293605_T_G	missense_variant	Missense_Mutation		transcript	LmxM.31.3410.1
AmBRcl.8	LmxM.25	831296		A	C	0	PASS	C	missense_variant	MODERATE	LmxM.25.2280	LmxM.25.2280	LmxM.25.2280	hypothetical protein, conserved	LmxM.25:830,375..831,358(+)	protein_coding	1/1	c.922A>C	p.Thr308Pro	922/984	922/984	308/327	30	23	30,0	20,3	0	0.130435	0/0	0/1	0	Lm8A11/Lm8A11_S5_LmxM.25_831296_A_C	missense_variant	Missense_Mutation		transcript	LmxM.24.0250.1
AmBRcl.3	LmxM.29	244212		T	G	0	PASS	G	missense_variant	MODERATE	LmxM.29.0790	LmxM.29.0790	LmxM.29.0790	hypothetical protein, conserved	LmxM.29:244,074..245,264(+)	protein_coding	1/1	c.139T>G	p.Ser47Ala	139/1191	139/1191	47/396	26	23	26,0	20,3	0	0.130435	0/0	0/1	0	Lm3G4/Lm3G4_S8_LmxM.29_244212_T_G	missense_variant	Missense_Mutation		transcript	LmxM.23.0550.1
AmBRcl.6	LmxM.01	20058		T	G	0	PASS	G	missense_variant	MODERATE	LmxM.01.0070	LmxM.01.0070	LmxM.01.0070	BSD domain containing protein, putative	LmxM.01:19,942..21,741(-)	protein_coding	1/1	c.1684A>C	p.Thr562Pro	1684/1800	1684/1800	562/599	46	39	45,1	34,5	0.0217391	0.128205	0/0	0/1	0	Lm6G7/Lm6G7_S7_LmxM.01_20058_T_G	missense_variant	Missense_Mutation		transcript	LmxM.16.1080.1
AmBRcl.8	LmxM.14	107060		A	C	0	PASS	C	missense_variant	MODERATE	LmxM.14.0360	LmxM.14.0360	LmxM.14.0360	hypothetical protein, conserved	LmxM.14:106,835..109,939(+)	protein_coding	1/1	c.226A>C	p.Thr76Pro	226/3105	226/3105	76/1034	27	39	27,0	34,5	0	0.128205	0/0	0/1	0	Lm8A11/Lm8A11_S5_LmxM.14_107060_A_C	missense_variant	Missense_Mutation		transcript	LmxM.07.0540.1
AmBRcl.14	LmxM.31	1361212		T	G	0	PASS	G	missense_variant	MODERATE	LmxM.31.3410	LmxM.31.3410	LmxM.31.3410	Dopey, N-terminal, putative	LmxM.31:1,354,051..1,362,396(+)	protein_coding	1/1	c.7162T>G	p.Ser2388Ala	7162/8346	7162/8346	2388/2781	59	47	58,1	41,6	0.0169492	0.12766	0/0	0/1	0	Lm14G4/Lm14G4_S6_LmxM.31_1361212_T_G	missense_variant	Missense_Mutation		transcript	LmxM.33.1600.1
AmBRcl.3	LmxM.22	603858		T	A	0	PASS	A	missense_variant	MODERATE	LmxM.22.1490	LmxM.22.1490	LmxM.22.1490	Serine-threonin protein phosphatase, putative	LmxM.22:603,503..604,591(+)	protein_coding	1/1	c.356T>A	p.Leu119His	356/1089	356/1089	119/362	21	16	21,0	14,2	0	0.125	0/0	0/1	0	Lm3G4/Lm3G4_S8_LmxM.22_603858_T_A	missense_variant	Missense_Mutation		transcript	LmxM.27.1310.1
AmBRcl.3	LmxM.23	91035		T	G	0	PASS	G	missense_variant	MODERATE	LmxM.23.0250	LmxM.23.0250	LmxM.23.0250	ABC-thiol transporter	LmxM.23:88,131..92,846(+)	protein_coding	1/1	c.2905T>G	p.Cys969Gly	2905/4716	2905/4716	969/1571	36	24	36,0	21,3	0	0.125	0/0	0/1	0	Lm3G4/Lm3G4_S8_LmxM.23_91035_T_G	missense_variant	Missense_Mutation		transcript	LmxM.22.1490.1
AmBRcl.14	LmxM.23	243257		A	C	0	PASS	C	missense_variant	MODERATE	LmxM.23.0550	LmxM.23.0550	LmxM.23.0550	ubiquitin-activating enzyme E1, putative	LmxM.23:242,074..245,208(-)	protein_coding	1/1	c.1952T>G	p.Val651Gly	1952/3135	1952/3135	651/1044	40	16	40,0	14,2	0	0.125	0/0	0/1	0	Lm14G4/Lm14G4_S6_LmxM.23_243257_A_C	missense_variant	Missense_Mutation		transcript	LmxM.16.0200.1
AmBRcl.14	LmxM.27	532236		T	G	0	PASS	G	missense_variant	MODERATE	LmxM.27.1310	LmxM.27.1310	LmxM.27.1310	arginyl-tRNA synthetase, putative	LmxM.27:530,751..532,829(+)	protein_coding	1/1	c.1486T>G	p.Ser496Ala	1486/2079	1486/2079	496/692	31	16	31,0	14,2	0	0.125	0/0	0/1	0	Lm14G4/Lm14G4_S6_LmxM.27_532236_T_G	missense_variant	Missense_Mutation		transcript	LmxM.31.2820.1
AmBRcl.8	LmxM.28	68982		T	G	0	PASS	G	missense_variant	MODERATE	LmxM.28.0230	LmxM.28.0230	LmxM.28.0230	hypothetical protein, unknown function	LmxM.28:68,899..69,885(+)	protein_coding	1/1	c.84T>G	p.Asp28Glu	84/987	84/987	28/328	48	24	48,0	21,3	0	0.125	0/0	0/1	0	Lm8A11/Lm8A11_S5_LmxM.28_68982_T_G	missense_variant	Missense_Mutation		transcript	LmxM.13.1140.1
AmBRcl.3	LmxM.29	811058		T	A	0	PASS	A	missense_variant	MODERATE	LmxM.29.2240	LmxM.29.2240	LmxM.29.2240	hypothetical protein, conserved	LmxM.29:810,808..811,728(-)	protein_coding	1/1	c.671A>T	p.Asn224Ile	671/921	671/921	224/306	32	24	32,0	21,3	0	0.125	0/0	0/1	0	Lm3G4/Lm3G4_S8_LmxM.29_811058_T_A	missense_variant	Missense_Mutation		transcript	LmxM.23.0250.1
AmBRcl.3	LmxM.33	854486		T	G	0	PASS	G	missense_variant	MODERATE	LmxM.33.2360	LmxM.33.2360	LmxM.33.2360	hypothetical protein, conserved	LmxM.33:853,509..854,807(-)	protein_coding	1/1	c.322A>C	p.Met108Leu	322/1299	322/1299	108/432	46	24	45,1	21,3	0.0217391	0.125	0/0	0/1	0	Lm3G4/Lm3G4_S8_LmxM.33_854486_T_G	missense_variant	Missense_Mutation		transcript	LmxM.29.2240.1
AmBRcl.3	LmxM.34	676835		A	C	0	PASS	C	missense_variant	MODERATE	LmxM.34.1860	LmxM.34.1860	LmxM.34.1860	protein kinase-like protein	LmxM.34:675,457..677,184(+)	protein_coding	1/1	c.1379A>C	p.Glu460Ala	1379/1728	1379/1728	460/575	37	16	36,1	14,2	0.027027	0.125	0/0	0/1	0	Lm3G4/Lm3G4_S8_LmxM.34_676835_A_C	missense_variant	Missense_Mutation		transcript	LmxM.33.2360.1
AmBRcl.8	LmxM.20	764536		A	C	0	PASS	C	missense_variant	MODERATE	LmxM.36.1950	LmxM.36.1950	LmxM.36.1950	DNA mismatch repair protein MSH6, putative	LmxM.20:761,975..765,019(-)	protein_coding	1/1	c.484T>G	p.Ser162Ala	484/3045	484/3045	162/1014	28	16	28,0	14,2	0	0.125	0/0	0/1	0	Lm8A11/Lm8A11_S5_LmxM.20_764536_A_C	missense_variant	Missense_Mutation		transcript	LmxM.33.1210.1
AmBRcl.3	LmxM.22	202695		A	C	0	PASS	C	missense_variant	MODERATE	LmxM.22.0530	LmxM.22.0530	LmxM.22.0530	peptidyl-prolyl cis-trans isomerase, putative	LmxM.22:202,670..203,986(-)	protein_coding	1/1	c.1292T>G	p.Val431Gly	1292/1317	1292/1317	431/438	32	49	32,0	43,6	0	0.122449	0/0	0/1	0	Lm3G4/Lm3G4_S8_LmxM.22_202695_A_C	missense_variant	Missense_Mutation		transcript	LmxM.34.1860.1
AmBRcl.14	LmxM.08	278091		T	G	0	PASS	G	missense_variant	MODERATE	LmxM.08_29.2100	LmxM.08_29.2100	LmxM.08_29.2100	Present in the outer mitochondrial membrane proteome 37	LmxM.08:277,307..279,229(+)	protein_coding	1/1	c.785T>G	p.Val262Gly	785/1923	785/1923	262/640	55	41	55,0	36,5	0	0.121951	0/0	0/1	0	Lm14G4/Lm14G4_S6_LmxM.08_278091_T_G	missense_variant	Missense_Mutation		transcript	LmxM.22.0250.1
AmBRcl.3	LmxM.28	1067159		T	G	0	PASS	G	missense_variant	MODERATE	LmxM.28.2850	LmxM.28.2850	LmxM.28.2850	hypothetical protein, conserved	LmxM.28:1,065,867..1,067,258(-)	protein_coding	1/1	c.100A>C	p.Thr34Pro	100/1392	100/1392	34/463	55	33	55,0	29,4	0	0.121212	0/0	0/1	0	Lm3G4/Lm3G4_S8_LmxM.28_1067159_T_G	missense_variant	Missense_Mutation		transcript	LmxM.28.0230.1
AmBRcl.3	LmxM.33	1410631		T	G	0	PASS	G	missense_variant	MODERATE	LmxM.33.3720	LmxM.33.3720	LmxM.33.3720	Protein of unknown function (DUF501), putative	LmxM.33:1,409,778..1,410,686(+)	protein_coding	1/1	c.854T>G	p.Leu285Arg	854/909	854/909	285/302	38	33	37,1	29,4	0.0263158	0.121212	0/0	0/1	0	Lm3G4/Lm3G4_S8_LmxM.33_1410631_T_G	missense_variant	Missense_Mutation		transcript	LmxM.36.1950.1
AmBRcl.14	LmxM.34	1037707		A	C	0	PASS	C	missense_variant	MODERATE	LmxM.34.2770	LmxM.34.2770	LmxM.34.2770	hypothetical protein, conserved	LmxM.34:1,035,983..1,039,930(-)	protein_coding	1/1	c.2224T>G	p.Trp742Gly	2224/3948	2224/3948	742/1315	56	33	55,1	29,4	0.0178571	0.121212	0/0	0/1	0	Lm14G4/Lm14G4_S6_LmxM.34_1037707_A_C	missense_variant	Missense_Mutation		transcript	LmxM.11.0970.1
AmBRcl.14	LmxM.34	1789277		A	C	0	PASS	C	missense_variant	MODERATE	LmxM.34.4910	LmxM.34.4910	LmxM.34.4910	DNA replication factor, putative	LmxM.34:1,788,667..1,791,393(+)	protein_coding	1/1	c.611A>C	p.Gln204Pro	611/2727	611/2727	204/908	37	33	37,0	29,4	0	0.121212	0/0	0/1	0	Lm14G4/Lm14G4_S6_LmxM.34_1789277_A_C	missense_variant	Missense_Mutation		transcript	LmxM.29.3130.1
AmBRcl.8	LmxM.13	449929		A	C	0	PASS	C	missense_variant	MODERATE	LmxM.13.1370	LmxM.13.1370	LmxM.13.1370	Sin-like protein conserved region, putative	LmxM.13:448,926..451,019(-)	protein_coding	1/1	c.1091T>G	p.Val364Gly	1091/2094	1091/2094	364/697	55	25	54,1	22,3	0.0181818	0.12	0/0	0/1	0	Lm8A11/Lm8A11_S5_LmxM.13_449929_A_C	missense_variant	Missense_Mutation		transcript	LmxM.27.2140.1
AmBRcl.8	LmxM.20	3215311		T	G	0	PASS	G	missense_variant	MODERATE	LmxM.20.1340	LmxM.20.1340	LmxM.20.1340	kinase-like protein	LmxM.20:3,214,779..3,215,533(+)	protein_coding	1/2	c.533T>G	p.Val178Gly	533/753	533/753	178/250	28	25	28,0	22,3	0	0.12	0/0	0/1	0	Lm8A11/Lm8A11_S5_LmxM.20_3215311_T_G	missense_variant	Missense_Mutation		transcript	LmxM.03.0690.1
AmBRcl.8	LmxM.20	3310970		T	G	0	PASS	G	missense_variant	MODERATE	LmxM.20.1710	LmxM.20.1710	LmxM.20.1710	tRNA (Uracil-5-)-methyltransferase, putative	LmxM.20:3,309,714..3,311,528(-)	protein_coding	1/1	c.559A>C	p.Thr187Pro	559/1815	559/1815	187/604	26	25	26,0	22,3	0	0.12	0/0	0/1	0	Lm8A11/Lm8A11_S5_LmxM.20_3310970_T_G	missense_variant	Missense_Mutation		transcript	LmxM.22.1180.1
AmBRcl.3	LmxM.23	426489		A	C	0	PASS	C	missense_variant	MODERATE	LmxM.23.0900	LmxM.23.0900	LmxM.23.0900	hypothetical protein, conserved	LmxM.23:426,400..435,027(-)	protein_coding	1/1	c.8539T>G	p.Ser2847Ala	8539/8628	8539/8628	2847/2875	24	25	24,0	22,3	0	0.12	0/0	0/1	0	Lm3G4/Lm3G4_S8_LmxM.23_426489_A_C	missense_variant	Missense_Mutation		transcript	LmxM.22.0530.1
AmBRcl.8	LmxM.31	20149		A	C	0	PASS	C	missense_variant	MODERATE	LmxM.31.0060	LmxM.31.0060	LmxM.31.0060	hypothetical protein, conserved	LmxM.31:19,692..20,843(-)	protein_coding	1/1	c.695T>G	p.Val232Gly	695/1152	695/1152	232/383	28	25	27,1	22,3	0.0357143	0.12	0/0	0/1	0	Lm8A11/Lm8A11_S5_LmxM.31_20149_A_C	missense_variant	Missense_Mutation		transcript	LmxM.13.1650.1
AmBRcl.14	LmxM.20	1637133		A	C	0	PASS	C	missense_variant	MODERATE	LmxM.36.4300	LmxM.36.4300	LmxM.36.4300	trypanothione synthetase-like protein	LmxM.20:1,635,872..1,638,121(+)	protein_coding	1/1	c.1262A>C	p.Glu421Ala	1262/2250	1262/2250	421/749	28	25	28,0	22,3	0	0.12	0/0	0/1	0	Lm14G4/Lm14G4_S6_LmxM.20_1637133_A_C	missense_variant	Missense_Mutation		transcript	LmxM.30.0571.1
AmBRcl.14	LmxM.27	217346		A	C	0	PASS	C	missense_variant	MODERATE	LmxM.27.0570	LmxM.27.0570	LmxM.27.0570	Ring finger domain containing protein, putative	LmxM.27:217,051..218,694(+)	protein_coding	1/1	c.296A>C	p.His99Pro	296/1644	296/1644	99/547	43	42	43,0	37,5	0	0.119048	0/0	0/1	0	Lm14G4/Lm14G4_S6_LmxM.27_217346_A_C	missense_variant	Missense_Mutation		transcript	LmxM.29.2290.1
AmBRcl.6	LmxM.29	805930		T	G	0	PASS	G	missense_variant	MODERATE	LmxM.29.2220	LmxM.29.2220	LmxM.29.2220	Uncharacterised ACR, YagE family COG1723, putative	LmxM.29:804,333..805,952(-)	protein_coding	1/1	c.23A>C	p.Asp8Ala	23/1620	23/1620	8/539	35	42	35,0	37,5	0	0.119048	0/0	0/1	0	Lm6G7/Lm6G7_S7_LmxM.29_805930_T_G	missense_variant	Missense_Mutation		transcript	LmxM.24.1160.1
AmBRcl.3	LmxM.19	197091		A	C	0	PASS	C	missense_variant	MODERATE	LmxM.19.0520	LmxM.19.0520	LmxM.19.0520	paraflagellar rod component, putative	LmxM.19:197,042..198,751(+)	protein_coding	1/1	c.50A>C	p.Gln17Pro	50/1710	50/1710	17/569	45	34	45,0	30,4	0	0.117647	0/0	0/1	0	Lm3G4/Lm3G4_S8_LmxM.19_197091_A_C	missense_variant	Missense_Mutation		transcript	LmxM.08_29.2100.1
AmBRcl.3	LmxM.25	789158		A	C	0	PASS	C	stop_gained	HIGH	LmxM.25.2110	LmxM.25.2110	LmxM.25.2110	KIF-1 binding protein C terminal, putative	LmxM.25:789,140..790,945(-)	protein_coding	1/1	c.1788T>G	p.Tyr596*	1788/1806	1788/1806	596/601	28	17	27,1	15,2	0.0357143	0.117647	0/0	0/1	0	Lm3G4/Lm3G4_S8_LmxM.25_789158_A_C	stop_gained	Nonsense_Mutation		transcript	LmxM.34.2770.1
AmBRcl.14	LmxM.26	492915		A	C	0	PASS	C	missense_variant	MODERATE	LmxM.26.1450	LmxM.26.1450	LmxM.26.1450	hypothetical protein, conserved	LmxM.26:491,172..495,155(+)	protein_coding	1/1	c.1744A>C	p.Asn582His	1744/3984	1744/3984	582/1327	44	17	44,0	15,2	0	0.117647	0/0	0/1	0	Lm14G4/Lm14G4_S6_LmxM.26_492915_A_C	missense_variant	Missense_Mutation		transcript	LmxM.23.1620.1
AmBRcl.6	LmxM.28	42373		C	A	0	PASS	A	missense_variant	MODERATE	LmxM.28.0150	LmxM.28.0150	LmxM.28.0150	major facilitator superfamily, putative	LmxM.28:42,267..43,853(+)	protein_coding	1/1	c.107C>A	p.Ala36Glu	107/1587	107/1587	36/528	9	17	9,0	15,2	0	0.117647	0/0	0/1	0	Lm6G7/Lm6G7_S7_LmxM.28_42373_C_A	missense_variant	Missense_Mutation		transcript	LmxM.26.1020.1
AmBRcl.14	LmxM.31	409826		T	G	0	PASS	G	missense_variant	MODERATE	LmxM.31.1050	LmxM.31.1050	LmxM.31.1050	vacuolar sorting-like protein	LmxM.31:409,810..410,427(+)	protein_coding	1/1	c.17T>G	p.Val6Gly	17/618	17/618	6/205	18	17	18,0	15,2	0	0.117647	0/0	0/1	0	Lm14G4/Lm14G4_S6_LmxM.31_409826_T_G	missense_variant	Missense_Mutation		transcript	LmxM.30.0571.1
AmBRcl.8	LmxM.33	1246418		A	C	0	PASS	C	missense_variant	MODERATE	LmxM.33.3240	LmxM.33.3240	LmxM.33.3240	hypothetical protein, conserved	LmxM.33:1,246,282..1,248,195(+)	protein_coding	1/1	c.137A>C	p.His46Pro	137/1914	137/1914	46/637	28	17	28,0	15,2	0	0.117647	0/0	0/1	0	Lm8A11/Lm8A11_S5_LmxM.33_1246418_A_C	missense_variant	Missense_Mutation		transcript	LmxM.31.2820.1
AmBRcl.6	LmxM.05	42291		T	G	0	PASS	G	missense_variant	MODERATE	LmxM.05.0140	LmxM.05.0140	LmxM.05.0140	nucleolar RNA helicase II, putative	LmxM.05:41,666..43,720(+)	protein_coding	1/1	c.626T>G	p.Val209Gly	626/2055	626/2055	209/684	44	43	44,0	38,5	0	0.116279	0/0	0/1	0	Lm6G7/Lm6G7_S7_LmxM.05_42291_T_G	missense_variant	Missense_Mutation		transcript	LmxM.14.0420.1
AmBRcl.8	LmxM.29	1296611		A	C	0	PASS	C	missense_variant	MODERATE	LmxM.29.3650	LmxM.29.3650	LmxM.29.3650	ribosomal protein L15, putative	LmxM.29:1,296,385..1,296,999(+)	protein_coding	1/1	c.227A>C	p.His76Pro	227/615	227/615	76/204	29	26	28,1	23,3	0.0344828	0.115385	0/0	0/1	0	Lm8A11/Lm8A11_S5_LmxM.29_1296611_A_C	missense_variant	Missense_Mutation		transcript	LmxM.31.2940.1
AmBRcl.8	LmxM.20	1772089		A	C	0	PASS	C	missense_variant	MODERATE	LmxM.36.4630	LmxM.36.4630	LmxM.36.4630	Ham1 family, putative	LmxM.20:1,771,785..1,772,489(+)	protein_coding	1/1	c.305A>C	p.Asp102Ala	305/705	305/705	102/234	34	26	34,0	23,3	0	0.115385	0/0	0/1	0	Lm8A11/Lm8A11_S5_LmxM.20_1772089_A_C	missense_variant	Missense_Mutation		transcript	LmxM.33.1900a.1
AmBRcl.8	LmxM.02	220606		A	C	0	PASS	C	missense_variant	MODERATE	LmxM.02.0560	LmxM.02.0560	LmxM.02.0560	hypothetical protein, unknown function	LmxM.02:220,270..222,813(-)	protein_coding	1/1	c.2208T>G	p.Asp736Glu	2208/2544	2208/2544	736/847	30	35	30,0	31,4	0	0.114286	0/0	0/1	0	Lm8A11/Lm8A11_S5_LmxM.02_220606_A_C	missense_variant	Missense_Mutation		transcript	LmxM.32.2410.1
AmBRcl.14	LmxM.19	139353		A	C	0	PASS	C	missense_variant	MODERATE	LmxM.19.0360	LmxM.19.0360	LmxM.19.0360	protein kinase, putative	LmxM.19:134,861..140,443(+)	protein_coding	1/1	c.4493A>C	p.Glu1498Ala	4493/5583	4493/5583	1498/1860	53	35	52,1	31,4	0.0188679	0.114286	0/0	0/1	0	Lm14G4/Lm14G4_S6_LmxM.19_139353_A_C	missense_variant	Missense_Mutation		transcript	LmxM.34.0290.1
AmBRcl.3	LmxM.22	145704		T	G	0	PASS	G	missense_variant	MODERATE	LmxM.22.0370	LmxM.22.0370	LmxM.22.0370	hypothetical protein, unknown function	LmxM.22:145,685..146,509(-)	protein_coding	1/1	c.806A>C	p.Asp269Ala	806/825	806/825	269/274	38	35	37,1	31,4	0.0263158	0.114286	0/0	0/1	0	Lm3G4/Lm3G4_S8_LmxM.22_145704_T_G	missense_variant	Missense_Mutation		transcript	LmxM.34.4910.1
AmBRcl.8	LmxM.29	435607		T	G	0	PASS	G	missense_variant	MODERATE	LmxM.29.1280	LmxM.29.1280	LmxM.29.1280	vacuolar assembly protein vps41, putative	LmxM.29:431,517..435,869(+)	protein_coding	1/1	c.4091T>G	p.Val1364Gly	4091/4353	4091/4353	1364/1450	50	35	50,0	31,4	0	0.114286	0/0	0/1	0	Lm8A11/Lm8A11_S5_LmxM.29_435607_T_G	missense_variant	Missense_Mutation		transcript	LmxM.18.0520.1
AmBRcl.6	LmxM.33	975974		A	C	0	PASS	C	missense_variant	MODERATE	LmxM.33.2560	LmxM.33.2560	LmxM.33.2560	hypothetical protein, conserved	LmxM.33:975,902..980,572(+)	protein_coding	1/1	c.73A>C	p.Thr25Pro	73/4671	73/4671	25/1556	38	35	38,0	31,4	0	0.114286	0/0	0/1	0	Lm6G7/Lm6G7_S7_LmxM.33_975974_A_C	missense_variant	Missense_Mutation		transcript	LmxM.23.1480.1
AmBRcl.3	LmxM.02	131016		A	C	0	PASS	C	missense_variant	MODERATE	LmxM.02.0340	LmxM.02.0340	LmxM.02.0340	UAA transporter family, putative	LmxM.02:130,955..133,777(-)	protein_coding	1/1	c.2762T>G	p.Val921Gly	2762/2823	2762/2823	921/940	28	36	28,0	32,4	0	0.111111	0/0	0/1	0	Lm3G4/Lm3G4_S8_LmxM.02_131016_A_C	missense_variant	Missense_Mutation		transcript	LmxM.28.2850.1
AmBRcl.14	LmxM.07	156765		T	G	0	PASS	G	missense_variant	MODERATE	LmxM.07.0350	LmxM.07.0350	LmxM.07.0350	hypothetical protein, conserved	LmxM.07:154,979..156,952(-)	protein_coding	1/1	c.188A>C	p.His63Pro	188/1974	188/1974	63/657	30	36	30,0	32,4	0	0.111111	0/0	0/1	0	Lm14G4/Lm14G4_S6_LmxM.07_156765_T_G	missense_variant	Missense_Mutation		transcript	LmxM.34.0610.1
AmBRcl.3	LmxM.09	4034		A	T	0	PASS	T	stop_gained	HIGH	LmxM.09.0005	LmxM.09.0005	LmxM.09.0005	hypothetical protein, conserved	LmxM.09:3,236..4,357(+)	protein_coding	1/1	c.799A>T	p.Lys267*	799/1122	799/1122	267/373	33	18	32,1	16,2	0.030303	0.111111	0/0	0/1	0	Lm3G4/Lm3G4_S8_LmxM.09_4034_A_T	stop_gained	Nonsense_Mutation		transcript	LmxM.33.3720.1
AmBRcl.3	LmxM.21	453060		T	G	0	PASS	G	missense_variant	MODERATE	LmxM.21.1150	LmxM.21.1150	LmxM.21.1150	hypothetical protein, conserved	LmxM.21:448,030..453,303(-)	protein_coding	1/1	c.244A>C	p.Asn82His	244/5274	244/5274	82/1757	30	27	30,0	24,3	0	0.111111	0/0	0/1	0	Lm3G4/Lm3G4_S8_LmxM.21_453060_T_G	missense_variant	Missense_Mutation		transcript	LmxM.36.4300.1
AmBRcl.3	LmxM.24	786841		T	G	0	PASS	G	missense_variant	MODERATE	LmxM.24.2150	LmxM.24.2150	LmxM.24.2150	hypothetical protein, unknown function	LmxM.24:786,497..786,925(-)	protein_coding	1/1	c.85A>C	p.Thr29Pro	85/429	85/429	29/142	21	18	20,1	16,2	0.047619	0.111111	0/0	0/1	0	Lm3G4/Lm3G4_S8_LmxM.24_786841_T_G	missense_variant	Missense_Mutation		transcript	LmxM.23.0900.1
AmBRcl.8	LmxM.30	856376		A	C	0	PASS	C	missense_variant	MODERATE	LmxM.30.1840	LmxM.30.1840	LmxM.30.1840	hypothetical protein, unknown function	LmxM.30:855,058..859,125(-)	protein_coding	1/1	c.2750T>G	p.Leu917Arg	2750/4068	2750/4068	917/1355	35	36	34,1	32,4	0.0285714	0.111111	0/0	0/1	0	Lm8A11/Lm8A11_S5_LmxM.30_856376_A_C	missense_variant	Missense_Mutation		transcript	LmxM.26.0540.1
AmBRcl.8	LmxM.30	1251935		T	G	0	PASS	G	missense_variant	MODERATE	LmxM.30.2655	LmxM.30.2655	LmxM.30.2655	hypothetical protein, unknown function	LmxM.30:1,250,283..1,252,013(-)	protein_coding	1/1	c.79A>C	p.Thr27Pro	79/1731	79/1731	27/576	57	27	57,0	24,3	0	0.111111	0/0	0/1	0	Lm8A11/Lm8A11_S5_LmxM.30_1251935_T_G	missense_variant	Missense_Mutation		transcript	LmxM.04.0975.1
AmBRcl.14	LmxM.20	269303		T	G	0	PASS	G	missense_variant	MODERATE	LmxM.36.0780	LmxM.36.0780	LmxM.36.0780	Calpain family cysteine protease, putative	LmxM.20:267,881..271,096(+)	protein_coding	1/1	c.1423T>G	p.Ser475Ala	1423/3216	1423/3216	475/1071	46	36	45,1	32,4	0.0217391	0.111111	0/0	0/1	0	Lm14G4/Lm14G4_S6_LmxM.20_269303_T_G	missense_variant	Missense_Mutation		transcript	LmxM.07.0680.1
AmBRcl.3	LmxM.30	507800		A	C	0	PASS	C	missense_variant	MODERATE	LmxM.30.1270	LmxM.30.1270	LmxM.30.1270	p-glycoprotein e	LmxM.30:504,115..509,100(-)	protein_coding	1/1	c.1301T>G	p.Phe434Cys	1301/4986	1301/4986	434/1661	69	46	68,1	41,5	0.0144928	0.108696	0/0	0/1	0	Lm3G4/Lm3G4_S8_LmxM.30_507800_A_C	missense_variant	Missense_Mutation		transcript	LmxM.13.1370.1
AmBRcl.6	LmxM.19	509562		A	C	0	PASS	C	missense_variant	MODERATE	LmxM.19.1240	LmxM.19.1240	LmxM.19.1240	hypothetical protein, conserved	LmxM.19:509,284..514,671(+)	protein_coding	1/1	c.279A>C	p.Glu93Asp	279/5388	279/5388	93/1795	41	37	41,0	33,4	0	0.108108	0/0	0/1	0	Lm6G7/Lm6G7_S7_LmxM.19_509562_A_C	missense_variant	Missense_Mutation		transcript	LmxM.27.1980.1
AmBRcl.8	LmxM.20	2418025		T	G	0	PASS	G	missense_variant	MODERATE	LmxM.36.6340	LmxM.36.6340	LmxM.36.6340	ubiquitin-protein ligase, putative	LmxM.20:2,412,962..2,425,462(-)	protein_coding	1/1	c.7438A>C	p.Thr2480Pro	7438/12501	7438/12501	2480/4166	37	37	37,0	33,4	0	0.108108	0/0	0/1	0	Lm8A11/Lm8A11_S5_LmxM.20_2418025_T_G	missense_variant	Missense_Mutation		transcript	LmxM.05.0770.1
AmBRcl.14	LmxM.08	870795		T	G	0	PASS	G	missense_variant	MODERATE	LmxM.08_29.0780	LmxM.08_29.0780	LmxM.08_29.0780	U-box domain protein, putative	LmxM.08:869,366..871,171(+)	protein_coding	1/1	c.1430T>G	p.Leu477Arg	1430/1806	1430/1806	477/601	66	28	65,1	25,3	0.0151515	0.107143	0/0	0/1	0	Lm14G4/Lm14G4_S6_LmxM.08_870795_T_G	missense_variant	Missense_Mutation		transcript	LmxM.33.0590.1
AmBRcl.14	LmxM.22	67639		A	T	0	PASS	T	missense_variant	MODERATE	LmxM.22.0170	LmxM.22.0170	LmxM.22.0170	hypothetical protein, conserved	LmxM.22:65,761..69,312(-)	protein_coding	1/1	c.1674T>A	p.Phe558Leu	1674/3552	1674/3552	558/1183	42	28	41,1	25,3	0.0238095	0.107143	0/0	0/1	0	Lm14G4/Lm14G4_S6_LmxM.22_67639_A_T	missense_variant	Missense_Mutation		transcript	LmxM.33.3220.1
AmBRcl.14	LmxM.27	863971		C	G	0	PASS	G	missense_variant	MODERATE	LmxM.27.2060	LmxM.27.2060	LmxM.27.2060	hypothetical protein, conserved	LmxM.27:863,743..864,894(-)	protein_coding	1/1	c.924G>C	p.Lys308Asn	924/1152	924/1152	308/383	50	28	49,1	25,3	0.02	0.107143	0/0	0/1	0	Lm14G4/Lm14G4_S6_LmxM.27_863971_C_G	missense_variant	Missense_Mutation		transcript	LmxM.33.0850.1
AmBRcl.3	LmxM.29	1273623		A	T	0	PASS	T	missense_variant	MODERATE	LmxM.29.3570	LmxM.29.3570	LmxM.29.3570	Zinc finger CCCH domain-containing protein	LmxM.29:1,273,398..1,274,198(+)	protein_coding	1/1	c.226A>T	p.Thr76Ser	226/801	226/801	76/266	17	28	17,0	25,3	0	0.107143	0/0	0/1	0	Lm3G4/Lm3G4_S8_LmxM.29_1273623_A_T	missense_variant	Missense_Mutation		transcript	LmxM.20.1340.1
AmBRcl.14	LmxM.34	1225983		T	G	0	PASS	G	missense_variant	MODERATE	LmxM.34.3190	LmxM.34.3190	LmxM.34.3190	Histidine phosphatase superfamily (branch 1), putative	LmxM.34:1,224,822..1,227,554(-)	protein_coding	1/1	c.1572A>C	p.Glu524Asp	1572/2733	1572/2733	524/910	34	28	33,1	25,3	0.0294118	0.107143	0/0	0/1	0	Lm14G4/Lm14G4_S6_LmxM.34_1225983_T_G	missense_variant	Missense_Mutation		transcript	LmxM.32.1710.1
AmBRcl.3	LmxM.10	10239		A	T	0	PASS	T	missense_variant	MODERATE	LmxM.10.0040	LmxM.10.0040	LmxM.10.0040	Gryzun, putative trafficking through Golgi, putative	LmxM.10:9,678..12,506(+)	protein_coding	1/1	c.562A>T	p.Thr188Ser	562/2829	562/2829	188/942	24	19	24,0	17,2	0	0.105263	0/0	0/1	0	Lm3G4/Lm3G4_S8_LmxM.10_10239_A_T	missense_variant	Missense_Mutation		transcript	LmxM.20.1710.1
AmBRcl.6	LmxM.10	251105		A	C	0	PASS	C	missense_variant	MODERATE	LmxM.10.0560	LmxM.10.0560	LmxM.10.0560	zinc binding dehydrogenase-like protein	LmxM.10:250,315..251,430(-)	protein_coding	1/1	c.326T>G	p.Val109Gly	326/1116	326/1116	109/371	24	19	24,0	17,2	0	0.105263	0/0	0/1	0	Lm6G7/Lm6G7_S7_LmxM.10_251105_A_C	missense_variant	Missense_Mutation		transcript	LmxM.31.1700.1
AmBRcl.3	LmxM.17	316940		T	G	0	PASS	G	missense_variant	MODERATE	LmxM.17.0750	LmxM.17.0750	LmxM.17.0750	EF-hand domain pair, putative	LmxM.17:314,724..317,909(-)	protein_coding	1/1	c.970A>C	p.Thr324Pro	970/3186	970/3186	324/1061	69	38	69,0	34,4	0	0.105263	0/0	0/1	0	Lm3G4/Lm3G4_S8_LmxM.17_316940_T_G	missense_variant	Missense_Mutation		transcript	LmxM.31.0060.1
AmBRcl.3	LmxM.18	596374		A	C	0	PASS	C	missense_variant	MODERATE	LmxM.18.1430	LmxM.18.1430	LmxM.18.1430	chaperone DNAJ protein, putative	LmxM.18:596,256..599,627(+)	protein_coding	1/1	c.119A>C	p.Asp40Ala	119/3372	119/3372	40/1123	24	38	23,1	34,4	0.0416667	0.105263	0/0	0/1	0	Lm3G4/Lm3G4_S8_LmxM.18_596374_A_C	missense_variant	Missense_Mutation		transcript	LmxM.27.0570.1
AmBRcl.8	LmxM.20	3200820		A	C	0	PASS	C	missense_variant	MODERATE	LmxM.20.1300	LmxM.20.1300	LmxM.20.1300	calpain-like cysteine peptidase, putative	LmxM.20:3,200,451..3,200,861(+)	protein_coding	1/1	c.370A>C	p.Ser124Arg	370/411	370/411	124/136	27	19	27,0	17,2	0	0.105263	0/0	0/1	0	Lm8A11/Lm8A11_S5_LmxM.20_3200820_A_C	missense_variant	Missense_Mutation		transcript	LmxM.08_29.0660.1
AmBRcl.8	LmxM.27	41296		T	G	0	PASS	G	missense_variant	MODERATE	LmxM.27.0170	LmxM.27.0170	LmxM.27.0170	hypothetical protein, conserved	LmxM.27:40,118..41,527(-)	protein_coding	1/1	c.232A>C	p.Asn78His	232/1410	232/1410	78/469	49	38	49,0	34,4	0	0.105263	0/0	0/1	0	Lm8A11/Lm8A11_S5_LmxM.27_41296_T_G	missense_variant	Missense_Mutation		transcript	LmxM.07.0480.1
AmBRcl.6	LmxM.31	31141		A	C	0	PASS	C	missense_variant	MODERATE	LmxM.31.0100	LmxM.31.0100	LmxM.31.0100	NLI interacting factor-like phosphatase, putative	LmxM.31:30,779..31,474(-)	protein_coding	1/1	c.334T>G	p.Ser112Ala	334/696	334/696	112/231	34	19	34,0	17,2	0	0.105263	0/0	0/1	0	Lm6G7/Lm6G7_S7_LmxM.31_31141_A_C	missense_variant	Missense_Mutation		transcript	LmxM.21.1390.1
AmBRcl.8	LmxM.34	1645497		T	G	0	PASS	G	missense_variant	MODERATE	LmxM.34.4360	LmxM.34.4360	LmxM.34.4360	DNA polymerase epsilon catalytic subunit, putative	LmxM.34:1,640,204..1,647,118(+)	protein_coding	1/1	c.5294T>G	p.Leu1765Arg	5294/6915	5294/6915	1765/2304	70	38	70,0	34,4	0	0.105263	0/0	0/1	0	Lm8A11/Lm8A11_S5_LmxM.34_1645497_T_G	missense_variant	Missense_Mutation		transcript	LmxM.29.0170.1
AmBRcl.8	LmxM.20	1461630		G	T	0	PASS	T	missense_variant	MODERATE	LmxM.36.3880	LmxM.36.3880	LmxM.36.3880	eukaryotic translation initiation factor 3 subunit, putative	LmxM.20:1,460,934..1,462,004(+)	protein_coding	1/1	c.697G>T	p.Ala233Ser	697/1071	697/1071	233/356	31	19	31,0	17,2	0	0.105263	0/0	0/1	0	Lm8A11/Lm8A11_S5_LmxM.20_1461630_G_T	missense_variant	Missense_Mutation		transcript	LmxM.33.0540.1
AmBRcl.6	LmxM.01	68007		A	C	0	PASS	C	missense_variant	MODERATE	LmxM.01.0260	LmxM.01.0260	LmxM.01.0260	Calmodulin-binding, putative	LmxM.01:67,397..68,236(-)	protein_coding	1/1	c.230T>G	p.Val77Gly	230/840	230/840	77/279	37	29	37,0	26,3	0	0.103448	0/0	0/1	0	Lm6G7/Lm6G7_S7_LmxM.01_68007_A_C	missense_variant	Missense_Mutation		transcript	LmxM.05.1100.1
AmBRcl.14	LmxM.08	54893		T	G	0	PASS	G	missense_variant	MODERATE	LmxM.08_29.2670	LmxM.08_29.2670	LmxM.08_29.2670	serine/threonine-protein kinase Nek, putative	LmxM.08:54,130..55,698(-)	protein_coding	1/1	c.806A>C	p.Asp269Ala	806/1569	806/1569	269/522	31	29	31,0	26,3	0	0.103448	0/0	0/1	0	Lm14G4/Lm14G4_S6_LmxM.08_54893_T_G	missense_variant	Missense_Mutation		transcript	LmxM.30.0310.1
AmBRcl.3	LmxM.16	626027		A	C	0	PASS	C	missense_variant	MODERATE	LmxM.16.1530	LmxM.16.1530	LmxM.16.1530	endoplasmic reticulum oxidoreductin, putative	LmxM.16:625,798..627,090(+)	protein_coding	1/1	c.230A>C	p.Asn77Thr	230/1293	230/1293	77/430	28	29	27,1	26,3	0.0357143	0.103448	0/0	0/1	0	Lm3G4/Lm3G4_S8_LmxM.16_626027_A_C	missense_variant	Missense_Mutation		transcript	LmxM.29.2220.1
AmBRcl.14	LmxM.19	36838		T	G	0	PASS	G	missense_variant	MODERATE	LmxM.19.0170	LmxM.19.0170	LmxM.19.0170	hypothetical protein, conserved	LmxM.19:35,348..39,820(-)	protein_coding	1/1	c.2983A>C	p.Thr995Pro	2983/4473	2983/4473	995/1490	44	29	43,1	26,3	0.0227273	0.103448	0/0	0/1	0	Lm14G4/Lm14G4_S6_LmxM.19_36838_T_G	missense_variant	Missense_Mutation		transcript	LmxM.33.1600.1
AmBRcl.8	LmxM.28	454164		A	C	0	PASS	C	missense_variant	MODERATE	LmxM.28.1230	LmxM.28.1230	LmxM.28.1230	SMP-30/Gluconolaconase/LRE-like region, putative	LmxM.28:453,837..455,078(+)	protein_coding	1/1	c.328A>C	p.Thr110Pro	328/1242	328/1242	110/413	31	29	31,0	26,3	0	0.103448	0/0	0/1	0	Lm8A11/Lm8A11_S5_LmxM.28_454164_A_C	missense_variant	Missense_Mutation		transcript	LmxM.23.1310.1
AmBRcl.6	LmxM.34	1493838		A	C	0	PASS	C	missense_variant	MODERATE	LmxM.34.4000	LmxM.34.4000	LmxM.34.4000	protein kinase, putative	LmxM.34:1,492,803..1,496,834(+)	protein_coding	1/1	c.1036A>C	p.Thr346Pro	1036/4032	1036/4032	346/1343	62	49	62,0	44,5	0	0.102041	0/0	0/1	0	Lm6G7/Lm6G7_S7_LmxM.34_1493838_A_C	missense_variant	Missense_Mutation		transcript	LmxM.22.1540.1
AmBRA4	LmxM.25	584074		C	CG	0	PASS	CG	frameshift_variant	HIGH	LmxM.25.1490	LmxM.25.1490	LmxM.25.1490	Rab3 GTPase-activating protein catalytic subunit, putative	LmxM.25:582,659..586,393(-)	protein_coding	1/1	c.2319dupC	p.Val774fs	2319/3735	2319/3735	773/1244	199	178	199,0	160,18	0	0.101124	0/0	0/1	1	AMBr-A_LmxM.25_584074_C_CG	frameshift_variant	Frame_Shift_Ins		transcript	LmxM.24.1290.1
AmBRcl.14	LmxM.03	57957		T	G	0	PASS	G	missense_variant	MODERATE	LmxM.03.0230	LmxM.03.0230	LmxM.03.0230	long chain fatty Acyl CoA synthetase, putative	LmxM.03:56,984..58,954(+)	protein_coding	1/1	c.974T>G	p.Val325Gly	974/1971	974/1971	325/656	64	20	63,1	18,2	0.015625	0.1	0/0	0/1	0	Lm14G4/Lm14G4_S6_LmxM.03_57957_T_G	missense_variant	Missense_Mutation		transcript	LmxM.31.1980.1
AmBRcl.3	LmxM.08	1459492		C	G	0	PASS	G	missense_variant	MODERATE	LmxM.08.0730	LmxM.08.0730	LmxM.08.0730	amastin-like protein, putative	LmxM.08:1,459,165..1,459,791(+)	protein_coding	1/1	c.328C>G	p.Leu110Val	328/627	328/627	110/208	20	20	20,0	18,2	0	0.1	0/0	0/1	0	Lm3G4/Lm3G4_S8_LmxM.08_1459492_C_G	missense_variant	Missense_Mutation		transcript	LmxM.26.1450.1
AmBRcl.3	LmxM.12	489603		A	C	0	PASS	C	missense_variant	MODERATE	LmxM.12.1310	LmxM.12.1310	LmxM.12.1310	FAM91 N-terminus/FAM91 C-terminus, putative	LmxM.12:488,001..490,613(+)	protein_coding	1/1	c.1603A>C	p.Ser535Arg	1603/2613	1603/2613	535/870	35	20	35,0	18,2	0	0.1	0/0	0/1	0	Lm3G4/Lm3G4_S8_LmxM.12_489603_A_C	missense_variant	Missense_Mutation		transcript	LmxM.31.1050.1
AmBRcl.3	LmxM.19	624810		A	C	0	PASS	C	missense_variant	MODERATE	LmxM.19.1550	LmxM.19.1550	LmxM.19.1550	WD domain, G-beta repeat, putative	LmxM.19:624,377..625,582(+)	protein_coding	1/1	c.434A>C	p.Asp145Ala	434/1206	434/1206	145/401	28	20	28,0	18,2	0	0.1	0/0	0/1	0	Lm3G4/Lm3G4_S8_LmxM.19_624810_A_C	missense_variant	Missense_Mutation		transcript	LmxM.19.0520.1
AmBRcl.6	LmxM.22	248889		T	G	0	PASS	G	missense_variant	MODERATE	LmxM.22.0660	LmxM.22.0660	LmxM.22.0660	glucoamylase-like protein	LmxM.22:247,069..250,377(-)	protein_coding	1/1	c.1489A>C	p.Thr497Pro	1489/3309	1489/3309	497/1102	48	50	48,0	45,5	0	0.1	0/0	0/1	0	Lm6G7/Lm6G7_S7_LmxM.22_248889_T_G	missense_variant	Missense_Mutation		transcript	LmxM.34.1510.1
AmBRcl.3	LmxM.31	584509		A	T	0	PASS	T	missense_variant	MODERATE	LmxM.31.1505	LmxM.31.1505	LmxM.31.1505	hypothetical protein	LmxM.31:584,458..585,591(-)	protein_coding	2/2	c.1082T>A	p.Met361Lys	1082/1133	1082/1131	361/376	24	20	24,0	18,2	0	0.1	0/0	0/1	0	Lm3G4/Lm3G4_S8_LmxM.31_584509_A_T	missense_variant	Missense_Mutation		transcript	LmxM.25.2110.1
AmBRcl.8	LmxM.34	1446520		A	T	0	PASS	T	missense_variant	MODERATE	LmxM.34.3920	LmxM.34.3920	LmxM.34.3920	hypothetical protein, conserved	LmxM.34:1,444,408..1,446,822(+)	protein_coding	1/1	c.2113A>T	p.Ser705Cys	2113/2415	2113/2415	705/804	27	20	27,0	18,2	0	0.1	0/0	0/1	0	Lm8A11/Lm8A11_S5_LmxM.34_1446520_A_T	missense_variant	Missense_Mutation		transcript	LmxM.28.1000.1
AmBRcl.14	LmxM.20	2001155		G	T	0	PASS	T	missense_variant	MODERATE	LmxM.36.5250	LmxM.36.5250	LmxM.36.5250	hypothetical protein, conserved	LmxM.20:1,993,269..2,003,540(-)	protein_coding	1/1	c.2386C>A	p.Gln796Lys	2386/10272	2386/10272	796/3423	40	20	40,0	18,2	0	0.1	0/0	0/1	0	Lm14G4/Lm14G4_S6_LmxM.20_2001155_G_T	missense_variant	Missense_Mutation		transcript	LmxM.14.1450.1
AmBRcl.8	LmxM.20	3011033		T	G	0	PASS	G	missense_variant	MODERATE	LmxM.20.0960	LmxM.20.0960	LmxM.20.0960	protein kinase, putative	LmxM.20:3,004,049..3,015,007(+)	protein_coding	1/1	c.6985T>G	p.Ser2329Ala	6985/10959	6985/10959	2329/3652	48	41	48,0	37,4	0	0.097561	0/0	0/1	0	Lm8A11/Lm8A11_S5_LmxM.20_3011033_T_G	missense_variant	Missense_Mutation		transcript	LmxM.24.0910.1
AmBRcl.3	LmxM.08	1497790		A	C	0	PASS	C	missense_variant	MODERATE	LmxM.08.0801	LmxM.08.0801	LmxM.08.0801	hypothetical protein	LmxM.08:1,497,721..1,498,788(+)	protein_coding	1/1	c.70A>C	p.Thr24Pro	70/1068	70/1068	24/355	26	31	25,1	28,3	0.0384615	0.0967742	0/0	0/1	0	Lm3G4/Lm3G4_S8_LmxM.08_1497790_A_C	missense_variant	Missense_Mutation		transcript	LmxM.28.0150.1
AmBRcl.14	LmxM.11	416745		A	C	0	PASS	C	missense_variant	MODERATE	LmxM.11.1040	LmxM.11.1040	LmxM.11.1040	hypothetical protein, conserved	LmxM.11:416,523..418,970(+)	protein_coding	1/1	c.223A>C	p.Thr75Pro	223/2448	223/2448	75/815	50	31	50,0	28,3	0	0.0967742	0/0	0/1	0	Lm14G4/Lm14G4_S6_LmxM.11_416745_A_C	missense_variant	Missense_Mutation		transcript	LmxM.20.0560.1
AmBRcl.8	LmxM.25	50093		T	G	0	PASS	G	missense_variant	MODERATE	LmxM.25.0170	LmxM.25.0170	LmxM.25.0170	cleavage and polyadenylation specificity factor, putative	LmxM.25:48,717..51,185(-)	protein_coding	1/1	c.1093A>C	p.Thr365Pro	1093/2469	1093/2469	365/822	52	31	51,1	28,3	0.0192308	0.0967742	0/0	0/1	0	Lm8A11/Lm8A11_S5_LmxM.25_50093_T_G	missense_variant	Missense_Mutation		transcript	LmxM.32.2640.1
AmBRcl.8	LmxM.25	307842		A	C	0	PASS	C	missense_variant	MODERATE	LmxM.25.0840	LmxM.25.0840	LmxM.25.0840	hypothetical protein, conserved	LmxM.25:307,247..308,386(+)	protein_coding	1/1	c.596A>C	p.Asn199Thr	596/1140	596/1140	199/379	40	31	40,0	28,3	0	0.0967742	0/0	0/1	0	Lm8A11/Lm8A11_S5_LmxM.25_307842_A_C	missense_variant	Missense_Mutation		transcript	LmxM.36.1380.1
AmBRcl.3	LmxM.29	527518		A	C	0	PASS	C	missense_variant	MODERATE	LmxM.29.1560	LmxM.29.1560	LmxM.29.1560	protein kinase, putative	LmxM.29:524,184..528,077(+)	protein_coding	1/1	c.3335A>C	p.Gln1112Pro	3335/3894	3335/3894	1112/1297	35	31	35,0	28,3	0	0.0967742	0/0	0/1	0	Lm3G4/Lm3G4_S8_LmxM.29_527518_A_C	missense_variant	Missense_Mutation		transcript	LmxM.33.3240.1
AmBRcl.8	LmxM.30	1301024		A	C	0	PASS	C	missense_variant	MODERATE	LmxM.30.2780	LmxM.30.2780	LmxM.30.2780	hypothetical protein, unknown function	LmxM.30:1,300,918..1,301,898(-)	protein_coding	1/1	c.875T>G	p.Val292Gly	875/981	875/981	292/326	43	31	42,1	28,3	0.0232558	0.0967742	0/0	0/1	0	Lm8A11/Lm8A11_S5_LmxM.30_1301024_A_C	missense_variant	Missense_Mutation		transcript	LmxM.10.0810.1
AmBRcl.14	LmxM.20	1761873		A	C	0	PASS	C	missense_variant	MODERATE	LmxM.36.4600	LmxM.36.4600	LmxM.36.4600	Predicted membrane protein, putative	LmxM.20:1,761,729..1,762,208(+)	protein_coding	1/1	c.145A>C	p.Ser49Arg	145/480	145/480	49/159	25	31	25,0	28,3	0	0.0967742	0/0	0/1	0	Lm14G4/Lm14G4_S6_LmxM.20_1761873_A_C	missense_variant	Missense_Mutation		transcript	LmxM.11.0520.1
AmBRcl.14	LmxM.08	1604794		A	C	0	PASS	C	missense_variant	MODERATE	LmxM.08.1091	LmxM.08.1091	LmxM.08.1091	Ring finger domain containing protein, putative	LmxM.08:1,604,178..1,605,269(+)	protein_coding	1/1	c.617A>C	p.Asp206Ala	617/1092	617/1092	206/363	25	21	24,1	19,2	0.04	0.0952381	0/0	0/1	0	Lm14G4/Lm14G4_S6_LmxM.08_1604794_A_C	missense_variant	Missense_Mutation		transcript	LmxM.14.0280.1
AmBRcl.8	LmxM.09	58220		T	A	0	PASS	A	missense_variant	MODERATE	LmxM.09.0120	LmxM.09.0120	LmxM.09.0120	kinesin, putative	LmxM.09:55,460..58,705(+)	protein_coding	1/1	c.2761T>A	p.Phe921Ile	2761/3246	2761/3246	921/1081	55	21	54,1	19,2	0.0181818	0.0952381	0/0	0/1	0	Lm8A11/Lm8A11_S5_LmxM.09_58220_T_A	missense_variant	Missense_Mutation		transcript	LmxM.27.0840.1
AmBRcl.14	LmxM.20	2922367		G	T	0	PASS	T	missense_variant	MODERATE	LmxM.20.0705	LmxM.20.0705	LmxM.20.0705	conserved protein, unknown function	LmxM.20:2,919,402..2,924,312(+)	protein_coding	1/1	c.2966G>T	p.Gly989Val	2966/4911	2966/4911	989/1636	44	21	44,0	19,2	0	0.0952381	0/0	0/1	0	Lm14G4/Lm14G4_S6_LmxM.20_2922367_G_T	missense_variant	Missense_Mutation		transcript	LmxM.24.1200.1
AmBRcl.3	LmxM.20	837137		G	A	0	PASS	A	missense_variant	MODERATE	LmxM.36.2120	LmxM.36.2120	LmxM.36.2120	hypothetical protein, conserved	LmxM.20:836,483..841,060(+)	protein_coding	1/1	c.655G>A	p.Val219Ile	655/4578	655/4578	219/1525	33	21	33,0	19,2	0	0.0952381	0/0	0/1	0	Lm3G4/Lm3G4_S8_LmxM.20_837137_G_A	missense_variant	Missense_Mutation		transcript	LmxM.05.0140.1
AmBRcl.8	LmxM.14	527937		T	G	0	PASS	G	missense_variant	MODERATE	LmxM.14.1280	LmxM.14.1280	LmxM.14.1280	NADP oxidoreductase coenzyme F420-dependent, putative	LmxM.14:527,795..529,531(+)	protein_coding	1/1	c.143T>G	p.Val48Gly	143/1737	143/1737	48/578	45	53	45,0	48,5	0	0.0943396	0/0	0/1	0	Lm8A11/Lm8A11_S5_LmxM.14_527937_T_G	missense_variant	Missense_Mutation		transcript	LmxM.33.2420.1
AmBRcl.3	LmxM.22	199659		A	C	0	PASS	C	missense_variant	MODERATE	LmxM.22.0520	LmxM.22.0520	LmxM.22.0520	Rab-GTPase-TBC domain containing protein, putative	LmxM.22:198,008..201,394(-)	protein_coding	1/1	c.1736T>G	p.Val579Gly	1736/3387	1736/3387	579/1128	76	53	75,1	48,5	0.0131579	0.0943396	0/0	0/1	0	Lm3G4/Lm3G4_S8_LmxM.22_199659_A_C	missense_variant	Missense_Mutation		transcript	LmxM.29.3650.1
AmBRcl.6	LmxM.24	415075		A	C	0	PASS	C	initiator_codon_variant	LOW	LmxM.24.1160	LmxM.24.1160	LmxM.24.1160	hypothetical protein, unknown function	LmxM.24:415,075..418,005(+)	protein_coding	1/1	c.1A>C	p.Met1?	1/2931	1/2931	1/976	19	32	19,0	29,3	0	0.09375	0/0	0/1	0	Lm6G7/Lm6G7_S7_LmxM.24_415075_A_C	initiator_codon_variant	Translation_Start_Site		transcript	LmxM.04.0430.1
AmBRcl.3	LmxM.20	558829		G	A	0	PASS	A	stop_gained	HIGH	LmxM.36.1500	LmxM.36.1500	LmxM.36.1500	hypothetical protein, conserved	LmxM.20:556,952..559,693(-)	protein_coding	1/1	c.865C>T	p.Arg289*	865/2742	865/2742	289/913	57	32	57,0	29,3	0	0.09375	0/0	0/1	0	Lm3G4/Lm3G4_S8_LmxM.20_558829_G_A	stop_gained	Nonsense_Mutation		transcript	LmxM.36.4630.1
AmBRcl.8	LmxM.27	607641		A	C	0	PASS	C	missense_variant	MODERATE	LmxM.27.1540	LmxM.27.1540	LmxM.27.1540	GNAT acetyltransferase, putative	LmxM.27:607,617..608,093(+)	protein_coding	1/1	c.25A>C	p.Thr9Pro	25/477	25/477	9/158	47	43	46,1	39,4	0.0212766	0.0930233	0/0	0/1	0	Lm8A11/Lm8A11_S5_LmxM.27_607641_A_C	missense_variant	Missense_Mutation		transcript	LmxM.32.1170.1
AmBRcl.8	LmxM.27	889904		T	G	0	PASS	G	missense_variant	MODERATE	LmxM.27.2130	LmxM.27.2130	LmxM.27.2130	hypothetical protein, conserved	LmxM.27:888,045..893,126(-)	protein_coding	1/1	c.3223A>C	p.Thr1075Pro	3223/5082	3223/5082	1075/1693	53	54	52,1	49,5	0.0188679	0.0925926	0/0	0/1	0	Lm8A11/Lm8A11_S5_LmxM.27_889904_T_G	missense_variant	Missense_Mutation		transcript	LmxM.33.3720.1
AmBRcl.8	LmxM.07	221279		A	C	0	PASS	C	missense_variant	MODERATE	LmxM.07.0480	LmxM.07.0480	LmxM.07.0480	Dynein heavy chain, N-terminal region 2, putative	LmxM.07:207,284..221,905(+)	protein_coding	1/1	c.13996A>C	p.Ser4666Arg	13996/14622	13996/14622	4666/4873	27	22	27,0	20,2	0	0.0909091	0/0	0/1	0	Lm8A11/Lm8A11_S5_LmxM.07_221279_A_C	missense_variant	Missense_Mutation		transcript	LmxM.34.0490.1
AmBRcl.3	LmxM.13	230816		A	C	0	PASS	C	missense_variant	MODERATE	LmxM.13.0760	LmxM.13.0760	LmxM.13.0760	C2 domain containing protein, putative	LmxM.13:224,689..230,832(-)	protein_coding	1/1	c.17T>G	p.Val6Gly	17/6144	17/6144	6/2047	63	22	62,1	20,2	0.015873	0.0909091	0/0	0/1	0	Lm3G4/Lm3G4_S8_LmxM.13_230816_A_C	missense_variant	Missense_Mutation		transcript	LmxM.19.0360.1
AmBRcl.8	LmxM.22	400149		A	C	0	PASS	C	missense_variant	MODERATE	LmxM.22.1000	LmxM.22.1000	LmxM.22.1000	hypothetical protein, conserved	LmxM.22:399,980..401,743(+)	protein_coding	1/1	c.170A>C	p.Asp57Ala	170/1764	170/1764	57/587	59	44	58,1	40,4	0.0169492	0.0909091	0/0	0/1	0	Lm8A11/Lm8A11_S5_LmxM.22_400149_A_C	missense_variant	Missense_Mutation		transcript	LmxM.31.0250.1
AmBRcl.6	LmxM.24	677373		A	C	0	PASS	C	missense_variant	MODERATE	LmxM.24.1820	LmxM.24.1820	LmxM.24.1820	short chain dehydrogenase/reductase, putative	LmxM.24:677,318..678,841(-)	protein_coding	1/1	c.1469T>G	p.Val490Gly	1469/1524	1469/1524	490/507	29	33	29,0	30,3	0	0.0909091	0|0	0|1	0	Lm6G7/Lm6G7_S7_LmxM.24_677373_A_C	missense_variant	Missense_Mutation		transcript	LmxM.19.1590.1
AmBRcl.14	LmxM.16	406781		T	G	0	PASS	G	missense_variant	MODERATE	LmxM.16.1080	LmxM.16.1080	LmxM.16.1080	hypothetical protein, conserved	LmxM.16:406,154..408,094(+)	protein_coding	1/1	c.628T>G	p.Ser210Ala	628/1941	628/1941	210/646	73	90	73,0	82,8	0	0.0888889	0/0	0/1	0	Lm14G4/Lm14G4_S6_LmxM.16_406781_T_G	missense_variant	Missense_Mutation		transcript	LmxM.27.1580a.1	WARNING_TRANSCRIPT_NO_START_CODON
AmBRcl.8	LmxM.24	416677		T	G	0	PASS	G	missense_variant	MODERATE	LmxM.24.1160	LmxM.24.1160	LmxM.24.1160	hypothetical protein, unknown function	LmxM.24:415,075..418,005(+)	protein_coding	1/1	c.1603T>G	p.Ser535Ala	1603/2931	1603/2931	535/976	42	45	40,2	41,4	0.047619	0.0888889	0/0	0/1	0	Lm8A11/Lm8A11_S5_LmxM.24_416677_T_G	missense_variant	Missense_Mutation		transcript	LmxM.30.2370.1
AmBRcl.3	LmxM.14	142853		A	C	0	PASS	C	missense_variant	MODERATE	LmxM.14.0420	LmxM.14.0420	LmxM.14.0420	Iguana/Dzip1-like DAZ-interacting protein N-terminal, putative	LmxM.14:142,039..144,492(+)	protein_coding	1/1	c.815A>C	p.Gln272Pro	815/2454	815/2454	272/817	36	34	36,0	31,3	0	0.0882353	0/0	0/1	0	Lm3G4/Lm3G4_S8_LmxM.14_142853_A_C	missense_variant	Missense_Mutation		transcript	LmxM.22.0370.1
AmBRcl.8	LmxM.21	553876		A	C	0	PASS	C	missense_variant	MODERATE	LmxM.21.1390	LmxM.21.1390	LmxM.21.1390	zinc finger domain-like protein	LmxM.21:553,479..555,266(-)	protein_coding	1/1	c.1391T>G	p.Val464Gly	1391/1788	1391/1788	464/595	26	34	25,1	31,3	0.0384615	0.0882353	0/0	0/1	0	Lm8A11/Lm8A11_S5_LmxM.21_553876_A_C	missense_variant	Missense_Mutation		transcript	LmxM.05.0690.1
AmBRcl.3	LmxM.23	706976		T	G	0	PASS	G	missense_variant	MODERATE	LmxM.23.1480	LmxM.23.1480	LmxM.23.1480	alanine racemase, putative	LmxM.23:706,801..707,538(+)	protein_coding	1/1	c.176T>G	p.Val59Gly	176/738	176/738	59/245	50	34	50,0	31,3	0	0.0882353	0/0	0/1	0	Lm3G4/Lm3G4_S8_LmxM.23_706976_T_G	missense_variant	Missense_Mutation		transcript	LmxM.33.2560.1
AmBRcl.14	LmxM.26	300732		T	G	0	PASS	G	missense_variant	MODERATE	LmxM.26.1020	LmxM.26.1020	LmxM.26.1020	Inner arm dynein 5-1	LmxM.26:293,630..305,767(+)	protein_coding	1/1	c.7103T>G	p.Met2368Arg	7103/12138	7103/12138	2368/4045	79	34	78,1	31,3	0.0126582	0.0882353	0/0	0/1	0	Lm14G4/Lm14G4_S6_LmxM.26_300732_T_G	missense_variant	Missense_Mutation		transcript	LmxM.28.2740a.1
AmBRcl.3	LmxM.27	828642		A	C	0	PASS	C	missense_variant	MODERATE	LmxM.27.1980	LmxM.27.1980	LmxM.27.1980	FtsJ cell division protein, putative	LmxM.27:827,462..830,239(-)	protein_coding	1/1	c.1598T>G	p.Leu533Arg	1598/2778	1598/2778	533/925	45	34	45,0	31,3	0	0.0882353	0/0	0/1	0	Lm3G4/Lm3G4_S8_LmxM.27_828642_A_C	missense_variant	Missense_Mutation		transcript	LmxM.02.0560.1
AmBRcl.3	LmxM.31	657082		T	G	0	PASS	G	missense_variant	MODERATE	LmxM.31.1700	LmxM.31.1700	LmxM.31.1700	hypothetical protein, conserved	LmxM.31:655,476..657,992(-)	protein_coding	1/1	c.911A>C	p.Asn304Thr	911/2517	911/2517	304/838	63	34	63,0	31,3	0	0.0882353	0/0	0/1	0	Lm3G4/Lm3G4_S8_LmxM.31_657082_T_G	missense_variant	Missense_Mutation		transcript	LmxM.29.1280.1
AmBRcl.8	LmxM.04	146763		T	G	0	PASS	G	missense_variant	MODERATE	LmxM.04.0430	LmxM.04.0430	LmxM.04.0430	hypothetical protein, conserved	LmxM.04:134,501..146,953(-)	protein_coding	1/1	c.191A>C	p.Asp64Ala	191/12453	191/12453	64/4150	70	46	69,1	42,4	0.0142857	0.0869565	0/0	0/1	0	Lm8A11/Lm8A11_S5_LmxM.04_146763_T_G	missense_variant	Missense_Mutation		transcript	LmxM.08_29.0120.1
AmBRcl.14	LmxM.05	405754		A	C	0	PASS	C	missense_variant	MODERATE	LmxM.05.1100	LmxM.05.1100	LmxM.05.1100	methyltransferase domain containing protein, putative	LmxM.05:405,051..405,788(+)	protein_coding	1/1	c.704A>C	p.Asp235Ala	704/738	704/738	235/245	38	23	38,0	21,2	0	0.0869565	0/0	0/1	0	Lm14G4/Lm14G4_S6_LmxM.05_405754_A_C	missense_variant	Missense_Mutation		transcript	LmxM.11.0600.1
AmBRcl.8	LmxM.19	635010		A	G	0	PASS	G	missense_variant	MODERATE	LmxM.19.1590	LmxM.19.1590	LmxM.19.1590	ATP-dependent zinc metallopeptidase	LmxM.19:634,301..636,097(+)	protein_coding	1/1	c.710A>G	p.Glu237Gly	710/1797	710/1797	237/598	45	23	45,0	21,2	0	0.0869565	0/0	0/1	0	Lm8A11/Lm8A11_S5_LmxM.19_635010_A_G	missense_variant	Missense_Mutation		transcript	LmxM.26.2300.1
AmBRcl.3	LmxM.22	616750		G	C	0	PASS	C	missense_variant	MODERATE	LmxM.22.1540	LmxM.22.1540	LmxM.22.1540	alanyl-tRNA synthetase, putative	LmxM.22:615,127..618,015(+)	protein_coding	1/1	c.1624G>C	p.Asp542His	1624/2889	1624/2889	542/962	29	23	29,0	21,2	0	0.0869565	0/0	0/1	0	Lm3G4/Lm3G4_S8_LmxM.22_616750_G_C	missense_variant	Missense_Mutation		transcript	LmxM.07.0350.1
AmBRcl.8	LmxM.31	1041249		A	C	0	PASS	C	missense_variant	MODERATE	LmxM.31.2660	LmxM.31.2660	LmxM.31.2660	amino acid transporter, putative	LmxM.31:1,040,990..1,042,450(-)	protein_coding	1/1	c.1202T>G	p.Val401Gly	1202/1461	1202/1461	401/486	26	23	26,0	21,2	0	0.0869565	0/0	0/1	0	Lm8A11/Lm8A11_S5_LmxM.31_1041249_A_C	missense_variant	Missense_Mutation		transcript	LmxM.03.0870.1
AmBRcl.3	LmxM.34	571748		T	G	0	PASS	G	missense_variant	MODERATE	LmxM.34.1510	LmxM.34.1510	LmxM.34.1510	NLI interacting factor-like phosphatase/Zinc finger C-x8-C-x5-C-x3-H type (and similar), putative	LmxM.34:570,448..572,247(-)	protein_coding	1/1	c.500A>C	p.Asp167Ala	500/1800	500/1800	167/599	49	46	48,1	42,4	0.0204082	0.0869565	0/0	0/1	0	Lm3G4/Lm3G4_S8_LmxM.34_571748_T_G	missense_variant	Missense_Mutation		transcript	LmxM.36.0780.1
AmBRcl.6	LmxM.18	200657		A	C	0	PASS	C	missense_variant	MODERATE	LmxM.18.0520	LmxM.18.0520	LmxM.18.0520	hypothetical protein, conserved	LmxM.18:199,784..202,009(-)	protein_coding	1/1	c.1353T>G	p.Asp451Glu	1353/2226	1353/2226	451/741	58	58	57,1	53,5	0.0172414	0.0862069	0/0	0/1	0	Lm6G7/Lm6G7_S7_LmxM.18_200657_A_C	missense_variant	Missense_Mutation		transcript	LmxM.31.2660.1
AmBRcl.6	LmxM.20	1760200		T	G	0	PASS	G	missense_variant	MODERATE	LmxM.36.4590	LmxM.36.4590	LmxM.36.4590	PHD-like zinc-binding domain containing protein, putative	LmxM.20:1,758,228..1,760,675(+)	protein_coding	1/1	c.1973T>G	p.Val658Gly	1973/2448	1973/2448	658/815	48	58	48,0	53,5	0	0.0862069	0/0	0/1	0	Lm6G7/Lm6G7_S7_LmxM.20_1760200_T_G	missense_variant	Missense_Mutation		transcript	LmxM.18.0520.1
AmBRcl.3	LmxM.22	210694		T	G	0	PASS	G	missense_variant	MODERATE	LmxM.22.0560	LmxM.22.0560	LmxM.22.0560	kinesin, putative	LmxM.22:208,119..210,791(-)	protein_coding	1/1	c.98A>C	p.Asp33Ala	98/2673	98/2673	33/890	40	35	39,1	32,3	0.025	0.0857143	0/0	0/1	0	Lm3G4/Lm3G4_S8_LmxM.22_210694_T_G	missense_variant	Missense_Mutation		transcript	LmxM.02.0340.1
AmBRcl.8	LmxM.26	847275		A	C	0	PASS	C	missense_variant	MODERATE	LmxM.26.2240	LmxM.26.2240	LmxM.26.2240	kynureninase, putative	LmxM.26:847,130..848,536(+)	protein_coding	1/1	c.146A>C	p.Asp49Ala	146/1407	146/1407	49/468	56	35	55,1	32,3	0.0178571	0.0857143	0/0	0/1	0	Lm8A11/Lm8A11_S5_LmxM.26_847275_A_C	missense_variant	Missense_Mutation		transcript	LmxM.19.1240.1
AmBRcl.3	LmxM.28	465662		T	G	0	PASS	G	missense_variant	MODERATE	LmxM.28.1260	LmxM.28.1260	LmxM.28.1260	hypothetical protein, conserved	LmxM.28:462,505..465,852(+)	protein_coding	1/1	c.3158T>G	p.Val1053Gly	3158/3348	3158/3348	1053/1115	34	35	33,1	32,3	0.0294118	0.0857143	0/0	0/1	0	Lm3G4/Lm3G4_S8_LmxM.28_465662_T_G	missense_variant	Missense_Mutation		transcript	LmxM.09.0005.1
AmBRcl.3	LmxM.31	1069439		T	G	0	PASS	G	missense_variant	MODERATE	LmxM.31.2750	LmxM.31.2750	LmxM.31.2750	Guanine nucleotide exchange factor in Golgi transport N-terminal/Sec7 domain containing protein, putative	LmxM.31:1,066,371..1,070,945(-)	protein_coding	1/1	c.1507A>C	p.Thr503Pro	1507/4575	1507/4575	503/1524	50	35	49,1	32,3	0.02	0.0857143	0/0	0/1	0	Lm3G4/Lm3G4_S8_LmxM.31_1069439_T_G	missense_variant	Missense_Mutation		transcript	LmxM.21.1150.1
AmBRcl.14	LmxM.05	379990		A	C	0	PASS	C	missense_variant	MODERATE	LmxM.05.1020	LmxM.05.1020	LmxM.05.1020	Dynein regulatory complex subunit 7, putative	LmxM.05:379,268..382,027(-)	protein_coding	1/1	c.2038T>G	p.Ser680Ala	2038/2760	2038/2760	680/919	68	36	68,0	33,3	0	0.0833333	0/0	0/1	0	Lm14G4/Lm14G4_S6_LmxM.05_379990_A_C	missense_variant	Missense_Mutation		transcript	LmxM.26.0600.1
AmBRcl.6	LmxM.20	2904459		T	A	0	PASS	A	missense_variant	MODERATE	LmxM.20.0700	LmxM.20.0700	LmxM.20.0700	conserved protein, unknown function	LmxM.20:2,902,943..2,905,888(+)	protein_coding	1/1	c.1517T>A	p.Phe506Tyr	1517/2946	1517/2946	506/981	23	24	23,0	22,2	0	0.0833333	0/0	0/1	0	Lm6G7/Lm6G7_S7_LmxM.20_2904459_T_A	missense_variant	Missense_Mutation		transcript	LmxM.36.4590.1
AmBRcl.6	LmxM.24	473344		T	A	0	PASS	A	missense_variant	MODERATE	LmxM.24.1320	LmxM.24.1320	LmxM.24.1320	transport protein particle (TRAPP) component, putative	LmxM.24:473,281..473,613(+)	protein_coding	1/1	c.64T>A	p.Leu22Met	64/333	64/333	22/110	38	36	38,0	33,3	0	0.0833333	0/0	0/1	0	Lm6G7/Lm6G7_S7_LmxM.24_473344_T_A	missense_variant	Missense_Mutation		transcript	LmxM.22.0560.1
AmBRcl.3	LmxM.34	1214234		A	C	0	PASS	C	missense_variant	MODERATE	LmxM.34.3170	LmxM.34.3170	LmxM.34.3170	protein kinase, putative	LmxM.34:1,211,000..1,216,624(-)	protein_coding	1/1	c.2391T>G	p.Asp797Glu	2391/5625	2391/5625	797/1874	29	36	28,1	33,3	0.0344828	0.0833333	0/0	0/1	0	Lm3G4/Lm3G4_S8_LmxM.34_1214234_A_C	missense_variant	Missense_Mutation		transcript	LmxM.24.2150.1
AmBRcl.6	LmxM.20	1998440		A	C	0	PASS	C	missense_variant	MODERATE	LmxM.36.5250	LmxM.36.5250	LmxM.36.5250	hypothetical protein, conserved	LmxM.20:1,993,269..2,003,540(-)	protein_coding	1/1	c.5101T>G	p.Phe1701Val	5101/10272	5101/10272	1701/3423	28	36	28,0	33,3	0	0.0833333	0/0	0/1	0	Lm6G7/Lm6G7_S7_LmxM.20_1998440_A_C	missense_variant	Missense_Mutation		transcript	LmxM.28.1260.1
AmBRcl.8	LmxM.28	538950		T	G	0	PASS	G	missense_variant	MODERATE	LmxM.28.1450	LmxM.28.1450	LmxM.28.1450	hypothetical protein, conserved	LmxM.28:538,439..540,511(+)	protein_coding	1/1	c.512T>G	p.Val171Gly	512/2073	512/2073	171/690	60	49	60,0	45,4	0	0.0816327	0/0	0/1	0	Lm8A11/Lm8A11_S5_LmxM.28_538950_T_G	missense_variant	Missense_Mutation		transcript	LmxM.07.0730.1
AmBRcl.6	LmxM.33	481820		T	G	0	PASS	G	missense_variant	MODERATE	LmxM.33.1130	LmxM.33.1130	LmxM.33.1130	hypothetical protein, conserved	LmxM.33:479,248..486,351(-)	protein_coding	1/1	c.4532A>C	p.His1511Pro	4532/7104	4532/7104	1511/2367	59	49	58,1	45,4	0.0169492	0.0816327	0/0	0/1	0	Lm6G7/Lm6G7_S7_LmxM.33_481820_T_G	missense_variant	Missense_Mutation		transcript	LmxM.31.2750.1
AmBRcl.3	LmxM.10	49407		A	C	0	PASS	C	missense_variant	MODERATE	LmxM.10.0150	LmxM.10.0150	LmxM.10.0150	conserved protein, unknown function	LmxM.10:49,061..50,170(+)	protein_coding	1/1	c.347A>C	p.Glu116Ala	347/1110	347/1110	116/369	61	37	61,0	34,3	0	0.0810811	0/0	0/1	0	Lm3G4/Lm3G4_S8_LmxM.10_49407_A_C	missense_variant	Missense_Mutation		transcript	LmxM.30.1840.1
AmBRcl.6	LmxM.28	181825		GCCAACC	G	0	PASS	G	disruptive_inframe_deletion	MODERATE	LmxM.28.0530	LmxM.28.0530	LmxM.28.0530	RAD50 DNA repair-like protein	LmxM.28:177,970..182,052(-)	protein_coding	1/1	c.222_227delGGTTGG	p.Val75_Gly76del	227/4083	222/4083	74/1360	44	37	44,0	34,3	0	0.0810811	0/0	0/1	-6	Lm6G7/Lm6G7_S7_LmxM.28_181825_GCCAACC_G	disruptive_inframe_deletion	In_Frame_Del		transcript	LmxM.26.2240.1
AmBRcl.3	LmxM.33	176603		T	G	0	PASS	G	missense_variant	MODERATE	LmxM.33.0480	LmxM.33.0480	LmxM.33.0480	ion transporter, putative	LmxM.33:170,113..177,756(+)	protein_coding	1/1	c.6491T>G	p.Leu2164Arg	6491/7644	6491/7644	2164/2547	57	37	57,0	34,3	0	0.0810811	0/0	0/1	0	Lm3G4/Lm3G4_S8_LmxM.33_176603_T_G	missense_variant	Missense_Mutation		transcript	LmxM.30.2655.1
AmBRcl.3	LmxM.34	410019		A	C	0	PASS	C	missense_variant	MODERATE	LmxM.34.1060	LmxM.34.1060	LmxM.34.1060	hypothetical protein, conserved	LmxM.34:409,229..410,989(+)	protein_coding	1/1	c.791A>C	p.Asp264Ala	791/1761	791/1761	264/586	49	37	48,1	34,3	0.0204082	0.0810811	0/0	0/1	0	Lm3G4/Lm3G4_S8_LmxM.34_410019_A_C	missense_variant	Missense_Mutation		transcript	LmxM.30.1270.1
AmBRcl.3	LmxM.20	788940		G	T	0	PASS	T	missense_variant	MODERATE	LmxM.36.2030	LmxM.36.2030	LmxM.36.2030	chaperonin HSP60, mitochondrial precursor	LmxM.20:788,692..790,389(+)	protein_coding	1/1	c.249G>T	p.Gln83His	249/1698	249/1698	83/565	29	37	29,0	34,3	0	0.0810811	0/0	0/1	0	Lm3G4/Lm3G4_S8_LmxM.20_788940_G_T	missense_variant	Missense_Mutation		transcript	LmxM.19.1240.1
AmBRcl.6	LmxM.04	307996		A	C	0	PASS	C	missense_variant	MODERATE	LmxM.04.0840	LmxM.04.0840	LmxM.04.0840	tyrosine phospatase-like protein	LmxM.04:307,853..310,462(-)	protein_coding	1/1	c.2467T>G	p.Ser823Ala	2467/2610	2467/2610	823/869	71	50	71,0	46,4	0	0.08	0/0	0/1	0	Lm6G7/Lm6G7_S7_LmxM.04_307996_A_C	missense_variant	Missense_Mutation		transcript	LmxM.05.1020.1
AmBRcl.8	LmxM.04	342903		G	A	0	PASS	A	missense_variant	MODERATE	LmxM.04.0960	LmxM.04.0960	LmxM.04.0960	adenylate kinase, putative	LmxM.04:342,437..343,060(-)	protein_coding	1/1	c.158C>T	p.Ala53Val	158/624	158/624	53/207	47	25	47,0	23,2	0	0.08	0/0	0/1	0	Lm8A11/Lm8A11_S5_LmxM.04_342903_G_A	missense_variant	Missense_Mutation		transcript	LmxM.18.0700.1
AmBRcl.14	LmxM.08	933526		T	G	0	PASS	G	missense_variant	MODERATE	LmxM.08_29.0600	LmxM.08_29.0600	LmxM.08_29.0600	hypothetical protein, conserved	LmxM.08:932,642..934,378(+)	protein_coding	1/1	c.885T>G	p.Cys295Trp	885/1737	885/1737	295/578	64	25	64,0	23,2	0	0.08	0/0	0/1	0	Lm14G4/Lm14G4_S6_LmxM.08_933526_T_G	missense_variant	Missense_Mutation		transcript	LmxM.29.3610.1
AmBRcl.3	LmxM.20	3125912		G	T	0	PASS	T	stop_gained	HIGH	LmxM.20.1170	LmxM.20.1170	LmxM.20.1170	endo-1,4-beta-xylanase z precursor-like protein	LmxM.20:3,125,762..3,127,015(+)	protein_coding	1/1	c.151G>T	p.Glu51*	151/1254	151/1254	51/417	18	25	18,0	23,2	0	0.08	0/0	0/1	0	Lm3G4/Lm3G4_S8_LmxM.20_3125912_G_T	stop_gained	Nonsense_Mutation		transcript	LmxM.36.6340.1
AmBRcl.6	LmxM.23	443772		A	C	0	PASS	C	missense_variant	MODERATE	LmxM.23.0950	LmxM.23.0950	LmxM.23.0950	metallo-peptidase, Clan MF, Family M17	LmxM.23:442,747..444,444(-)	protein_coding	1/1	c.673T>G	p.Ser225Ala	673/1698	673/1698	225/565	49	50	49,0	46,4	0	0.08	0/0	0/1	0	Lm6G7/Lm6G7_S7_LmxM.23_443772_A_C	missense_variant	Missense_Mutation		transcript	LmxM.34.3170.1
AmBRcl.8	LmxM.27	1029052		G	C	0	PASS	C	missense_variant	MODERATE	LmxM.27.2590	LmxM.27.2590	LmxM.27.2590	dynein heavy chain, point mutation	LmxM.27:1,025,062..1,038,075(+)	protein_coding	1/1	c.3991G>C	p.Val1331Leu	3991/13014	3991/13014	1331/4337	28	25	28,0	23,2	0	0.08	0/0	0/1	0	Lm8A11/Lm8A11_S5_LmxM.27_1029052_G_C	missense_variant	Missense_Mutation		transcript	LmxM.21.0430.1	INFO_REALIGN_3_PRIME
AmBRcl.3	LmxM.20	783746		A	C	0	PASS	C	missense_variant	MODERATE	LmxM.36.2010	LmxM.36.2010	LmxM.36.2010	hypothetical protein, conserved	LmxM.20:782,795..783,907(+)	protein_coding	1/1	c.952A>C	p.Lys318Gln	952/1113	952/1113	318/370	29	25	29,0	23,2	0	0.08	0/0	0/1	0	Lm3G4/Lm3G4_S8_LmxM.20_783746_A_C	missense_variant	Missense_Mutation		transcript	LmxM.08_29.0780.1
AmBRcl.3	LmxM.14	300788		T	G	0	PASS	G	missense_variant	MODERATE	LmxM.14.0790	LmxM.14.0790	LmxM.14.0790	hypothetical protein, conserved	LmxM.14:288,693..301,343(-)	protein_coding	1/1	c.556A>C	p.Thr186Pro	556/12651	556/12651	186/4216	53	38	52,1	35,3	0.0188679	0.0789474	0/0	0/1	0	Lm3G4/Lm3G4_S8_LmxM.14_300788_T_G	missense_variant	Missense_Mutation		transcript	LmxM.22.0170.1
AmBRcl.3	LmxM.18	126210		T	G	0	PASS	G	missense_variant	MODERATE	LmxM.18.0280	LmxM.18.0280	LmxM.18.0280	hypothetical protein, conserved	LmxM.18:125,141..127,258(-)	protein_coding	1/1	c.1049A>C	p.Asp350Ala	1049/2118	1049/2118	350/705	53	76	53,0	70,6	0	0.0789474	0/0	0/1	0	Lm3G4/Lm3G4_S8_LmxM.18_126210_T_G	missense_variant	Missense_Mutation		transcript	LmxM.27.2060.1
AmBRcl.3	LmxM.20	3273094		A	C	0	PASS	C	missense_variant	MODERATE	LmxM.20.1510	LmxM.20.1510	LmxM.20.1510	hypothetical protein, conserved	LmxM.20:3,273,018..3,279,338(-)	protein_coding	1/1	c.6245T>G	p.Leu2082Arg	6245/6321	6245/6321	2082/2106	50	38	49,1	35,3	0.02	0.0789474	0/0	0/1	0	Lm3G4/Lm3G4_S8_LmxM.20_3273094_A_C	missense_variant	Missense_Mutation		transcript	LmxM.34.3190.1
AmBRcl.3	LmxM.32	941944		A	C	0	PASS	C	missense_variant	MODERATE	LmxM.32.2360	LmxM.32.2360	LmxM.32.2360	ATP synthase regulation protein NCA2, putative	LmxM.32:940,725..943,523(+)	protein_coding	1/1	c.1220A>C	p.Asp407Ala	1220/2799	1220/2799	407/932	72	38	71,1	35,3	0.0138889	0.0789474	0/0	0/1	0	Lm3G4/Lm3G4_S8_LmxM.32_941944_A_C	missense_variant	Missense_Mutation		transcript	LmxM.29.3570.1
AmBRcl.3	LmxM.06	216290		T	G	0	PASS	G	missense_variant	MODERATE	LmxM.06.0620	LmxM.06.0620	LmxM.06.0620	Putative Phosphatase/Protein of unknown function DUF89, putative	LmxM.06:213,773..216,805(+)	protein_coding	1/1	c.2518T>G	p.Ser840Ala	2518/3033	2518/3033	840/1010	67	51	67,0	47,4	0	0.0784314	0/0	0/1	0	Lm3G4/Lm3G4_S8_LmxM.06_216290_T_G	missense_variant	Missense_Mutation		transcript	LmxM.10.0040.1
AmBRcl.3	LmxM.08	641088		T	A	0	PASS	A	missense_variant	MODERATE	LmxM.08_29.1280	LmxM.08_29.1280	LmxM.08_29.1280	lipase domain protein, putative	LmxM.08:638,009..643,642(-)	protein_coding	1/1	c.2555A>T	p.His852Leu	2555/5634	2555/5634	852/1877	52	51	52,0	47,4	0	0.0784314	0/0	0/1	0	Lm3G4/Lm3G4_S8_LmxM.08_641088_T_A	missense_variant	Missense_Mutation		transcript	LmxM.17.0750.1
AmBRcl.3	LmxM.21	686600		A	C	0	PASS	C	missense_variant	MODERATE	LmxM.21.1670	LmxM.21.1670	LmxM.21.1670	hypothetical protein, conserved	LmxM.21:685,605..686,936(-)	protein_coding	1/1	c.337T>G	p.Ser113Ala	337/1332	337/1332	113/443	49	51	48,1	47,4	0.0204082	0.0784314	0/0	0/1	0	Lm3G4/Lm3G4_S8_LmxM.21_686600_A_C	missense_variant	Missense_Mutation		transcript	LmxM.18.1430.1
AmBRcl.8	LmxM.03	279278		A	C	0	PASS	C	missense_variant	MODERATE	LmxM.03.0760	LmxM.03.0760	LmxM.03.0760	hypothetical protein, conserved	LmxM.03:279,121..280,092(-)	protein_coding	1/1	c.815T>G	p.Leu272Arg	815/972	815/972	272/323	76	64	75,1	59,5	0.0131579	0.078125	0/0	0/1	0	Lm8A11/Lm8A11_S5_LmxM.03_279278_A_C	missense_variant	Missense_Mutation		transcript	LmxM.31.0370.1
AmBRcl.3	LmxM.08	233510		T	A	0	PASS	A	stop_gained	HIGH	LmxM.08_29.2190	LmxM.08_29.2190	LmxM.08_29.2190	hypothetical protein, conserved	LmxM.08:231,526..235,833(+)	protein_coding	1/1	c.1985T>A	p.Leu662*	1985/4308	1985/4308	662/1435	40	39	40,0	36,3	0	0.0769231	0/0	0/1	0	Lm3G4/Lm3G4_S8_LmxM.08_233510_T_A	stop_gained	Nonsense_Mutation		transcript	LmxM.10.0560.1
AmBRcl.14	LmxM.24	345815		T	G	0	PASS	G	missense_variant	MODERATE	LmxM.24.0990	LmxM.24.0990	LmxM.24.0990	replication factor C, subunit 1, putative	LmxM.24:344,563..346,542(+)	protein_coding	1/1	c.1253T>G	p.Val418Gly	1253/1980	1253/1980	418/659	52	52	52,0	48,4	0	0.0769231	0/0	0/1	0	Lm14G4/Lm14G4_S6_LmxM.24_345815_T_G	missense_variant	Missense_Mutation		transcript	LmxM.27.1500.1
AmBRcl.3	LmxM.24	836072		A	C	0	PASS	C	missense_variant	MODERATE	LmxM.24.2340	LmxM.24.2340	LmxM.24.2340	SpoU rRNA Methylase family, putative	LmxM.24:834,685..836,124(+)	protein_coding	1/1	c.1388A>C	p.Asp463Ala	1388/1440	1388/1440	463/479	25	26	25,0	24,2	0	0.0769231	0/0	0/1	0	Lm3G4/Lm3G4_S8_LmxM.24_836072_A_C	missense_variant	Missense_Mutation		transcript	LmxM.31.0100.1
AmBRcl.6	LmxM.32	373312		T	G	0	PASS	G	missense_variant	MODERATE	LmxM.32.1030	LmxM.32.1030	LmxM.32.1030	Protein prenyltransferase alpha subunit repeat, putative	LmxM.32:371,979..373,451(+)	protein_coding	1/1	c.1334T>G	p.Val445Gly	1334/1473	1334/1473	445/490	47	26	47,0	24,2	0	0.0769231	0/0	0/1	0	Lm6G7/Lm6G7_S7_LmxM.32_373312_T_G	missense_variant	Missense_Mutation		transcript	LmxM.20.0700.1
AmBRcl.8	LmxM.32	697271		T	G	0	PASS	G	missense_variant	MODERATE	LmxM.32.1830	LmxM.32.1830	LmxM.32.1830	dual-specificity protein kinase, putative	LmxM.32:694,891..697,764(+)	protein_coding	1/1	c.2381T>G	p.Leu794Arg	2381/2874	2381/2874	794/957	57	26	57,0	24,2	0	0.0769231	0/0	0/1	0	Lm8A11/Lm8A11_S5_LmxM.32_697271_T_G	missense_variant	Missense_Mutation		transcript	LmxM.36.0770.1
AmBRcl.3	LmxM.34	750135		T	C	0	PASS	C	missense_variant	MODERATE	LmxM.34.2070	LmxM.34.2070	LmxM.34.2070	Domain of unknown function (DUF4205), putative	LmxM.34:748,470..750,590(+)	protein_coding	1/1	c.1666T>C	p.Ser556Pro	1666/2121	1666/2121	556/706	35	26	35,0	24,2	0	0.0769231	0/0	0/1	0	Lm3G4/Lm3G4_S8_LmxM.34_750135_T_C	missense_variant	Missense_Mutation		transcript	LmxM.20.1300.1
AmBRcl.8	LmxM.01	163424		A	C	0	PASS	C	missense_variant	MODERATE	LmxM.01.0590	LmxM.01.0590	LmxM.01.0590	mitochondrial RNA editing ligase 1	LmxM.01:162,620..163,696(+)	protein_coding	1/1	c.805A>C	p.Ile269Leu	805/1077	805/1077	269/358	56	53	56,0	49,4	0	0.0754717	0/0	0/1	0	Lm8A11/Lm8A11_S5_LmxM.01_163424_A_C	missense_variant	Missense_Mutation		transcript	LmxM.33.0940.1
AmBRcl.8	LmxM.20	3173477		A	C	0	PASS	C	missense_variant	MODERATE	LmxM.20.1240	LmxM.20.1240	LmxM.20.1240	Raptor N-terminal CASPase like domain containing protein, putative	LmxM.20:3,173,330..3,181,585(+)	protein_coding	1/1	c.148A>C	p.Thr50Pro	148/8256	148/8256	50/2751	32	40	32,0	37,3	0	0.075	0/0	0/1	0	Lm8A11/Lm8A11_S5_LmxM.20_3173477_A_C	missense_variant	Missense_Mutation		transcript	LmxM.33.1720a.1
AmBRcl.3	LmxM.22	358037		A	C	0	PASS	C	missense_variant	MODERATE	LmxM.22.0920	LmxM.22.0920	LmxM.22.0920	hypothetical protein, conserved	LmxM.22:357,287..359,875(+)	protein_coding	1/1	c.751A>C	p.Thr251Pro	751/2589	751/2589	251/862	43	40	43,0	37,3	0	0.075	0/0	0/1	0	Lm3G4/Lm3G4_S8_LmxM.22_358037_A_C	missense_variant	Missense_Mutation		transcript	LmxM.27.0170.1
AmBRcl.8	LmxM.17	349320		T	A	0	PASS	A	missense_variant	MODERATE	LmxM.17.0670	LmxM.17.0670	LmxM.17.0670	protein kinase, putative	LmxM.17:348,599..353,629(-)	protein_coding	1/1	c.4310A>T	p.Gln1437Leu	4310/5031	4310/5031	1437/1676	38	27	38,0	25,2	0	0.0740741	0/0	0/1	0	Lm8A11/Lm8A11_S5_LmxM.17_349320_T_A	missense_variant	Missense_Mutation		transcript	LmxM.30.0440.1
AmBRcl.3	LmxM.32	892779		A	G	0	PASS	G	missense_variant	MODERATE	LmxM.32.2260	LmxM.32.2260	LmxM.32.2260	glycosyl hydrolase-like protein	LmxM.32:890,978..895,279(+)	protein_coding	1/1	c.1802A>G	p.Gln601Arg	1802/4302	1802/4302	601/1433	66	27	66,0	25,2	0	0.0740741	0/0	0/1	0	Lm3G4/Lm3G4_S8_LmxM.32_892779_A_G	missense_variant	Missense_Mutation		transcript	LmxM.34.4360.1
AmBRcl.3	LmxM.34	859310		A	C	0	PASS	C	missense_variant	MODERATE	LmxM.34.2310	LmxM.34.2310	LmxM.34.2310	hypothetical protein, conserved	LmxM.34:858,605..859,351(+)	protein_coding	1/1	c.706A>C	p.Thr236Pro	706/747	706/747	236/248	36	27	36,0	25,2	0	0.0740741	0/0	0/1	0	Lm3G4/Lm3G4_S8_LmxM.34_859310_A_C	missense_variant	Missense_Mutation		transcript	LmxM.36.3880.1
AmBRcl.6	LmxM.20	175807		A	C	0	PASS	C	missense_variant	MODERATE	LmxM.36.0610	LmxM.36.0610	LmxM.36.0610	DNAJ protein-like protein	LmxM.20:175,546..176,328(+)	protein_coding	1/1	c.262A>C	p.Thr88Pro	262/783	262/783	88/260	29	27	28,1	25,2	0.0344828	0.0740741	0/0	0/1	0	Lm6G7/Lm6G7_S7_LmxM.20_175807_A_C	missense_variant	Missense_Mutation		transcript	LmxM.24.1320.1
AmBRcl.3	LmxM.08	834799		A	C	0	PASS	C	missense_variant	MODERATE	LmxM.08_29.0860	LmxM.08_29.0860	LmxM.08_29.0860	hypothetical protein, unknown function	LmxM.08:834,360..835,766(+)	protein_coding	1/1	c.440A>C	p.Gln147Pro	440/1407	440/1407	147/468	49	41	49,0	38,3	0	0.0731707	0/0	0/1	0	Lm3G4/Lm3G4_S8_LmxM.08_834799_A_C	missense_variant	Missense_Mutation		transcript	LmxM.08_29.2670.1
AmBRcl.14	LmxM.16	12941		A	C	0	PASS	C	missense_variant	MODERATE	LmxM.16.0060	LmxM.16.0060	LmxM.16.0060	peroxisome assembly protein, putative	LmxM.16:11,911..14,790(-)	protein_coding	1/1	c.1850T>G	p.Val617Gly	1850/2880	1850/2880	617/959	54	41	54,0	38,3	0	0.0731707	0/0	0/1	0	Lm14G4/Lm14G4_S6_LmxM.16_12941_A_C	missense_variant	Missense_Mutation		transcript	LmxM.24.0060.1
AmBRcl.8	LmxM.21	469527		T	G	0	PASS	G	missense_variant	MODERATE	LmxM.21.1190	LmxM.21.1190	LmxM.21.1190	PIF1 helicase-like protein, putative	LmxM.21:467,830..470,160(-)	protein_coding	1/1	c.634A>C	p.Thr212Pro	634/2331	634/2331	212/776	47	41	46,1	38,3	0.0212766	0.0731707	0/0	0/1	0	Lm8A11/Lm8A11_S5_LmxM.21_469527_T_G	missense_variant	Missense_Mutation		transcript	LmxM.30.2195.1
AmBRcl.14	LmxM.03	161157		T	G	0	PASS	G	missense_variant	MODERATE	LmxM.03.0480	LmxM.03.0480	LmxM.03.0480	Ankyrin repeats (3 copies)/DHHC palmitoyltransferase, putative	LmxM.03:159,956..162,970(+)	protein_coding	1/1	c.1202T>G	p.Leu401Trp	1202/3015	1202/3015	401/1004	90	42	90,0	39,3	0	0.0714286	0/0	0/1	0	Lm14G4/Lm14G4_S6_LmxM.03_161157_T_G	missense_variant	Missense_Mutation		transcript	LmxM.27.1560a.1	WARNING_TRANSCRIPT_NO_START_CODON
AmBRcl.8	LmxM.03	251970		T	G	0	PASS	G	missense_variant	MODERATE	LmxM.03.0690	LmxM.03.0690	LmxM.03.0690	DEAD/DEAH box helicase, putative	LmxM.03:250,685..256,870(-)	protein_coding	1/1	c.4901A>C	p.His1634Pro	4901/6186	4901/6186	1634/2061	73	84	73,0	78,6	0	0.0714286	0/0	0/1	0	Lm8A11/Lm8A11_S5_LmxM.03_251970_T_G	missense_variant	Missense_Mutation		transcript	LmxM.16.0850.1
AmBRcl.3	LmxM.07	239478		T	G	0	PASS	G	missense_variant	MODERATE	LmxM.07.0540	LmxM.07.0540	LmxM.07.0540	hypothetical protein, conserved	LmxM.07:238,878..241,100(+)	protein_coding	1/1	c.601T>G	p.Ser201Ala	601/2223	601/2223	201/740	35	42	34,1	39,3	0.0285714	0.0714286	0/0	0/1	0	Lm3G4/Lm3G4_S8_LmxM.07_239478_T_G	missense_variant	Missense_Mutation		transcript	LmxM.19.0170.1
AmBRcl.3	LmxM.13	369682		A	C	0	PASS	C	missense_variant	MODERATE	LmxM.13.1140	LmxM.13.1140	LmxM.13.1140	Alpha/beta hydrolase family, putative	LmxM.13:369,327..370,538(-)	protein_coding	1/1	c.857T>G	p.Leu286Arg	857/1212	857/1212	286/403	111	42	111,0	39,3	0	0.0714286	0/0	0/1	0	Lm3G4/Lm3G4_S8_LmxM.13_369682_A_C	missense_variant	Missense_Mutation		transcript	LmxM.16.1530.1
AmBRcl.14	LmxM.24	53709		A	C	0	PASS	C	missense_variant	MODERATE	LmxM.24.0250	LmxM.24.0250	LmxM.24.0250	ATP-dependent DEAD/H RNA helicase, putative	LmxM.24:53,636..55,453(+)	protein_coding	1/1	c.74A>C	p.Asp25Ala	74/1818	74/1818	25/605	31	42	31,0	39,3	0	0.0714286	0/0	0/1	0	Lm14G4/Lm14G4_S6_LmxM.24_53709_A_C	missense_variant	Missense_Mutation		transcript	LmxM.31.3380.1
AmBRcl.6	LmxM.27	898789		G	T	0	PASS	T	missense_variant	MODERATE	LmxM.27.2140	LmxM.27.2140	LmxM.27.2140	phosphatidylinositol 3- and 4-kinase, putative	LmxM.27:898,263..901,316(-)	protein_coding	1/1	c.2528C>A	p.Ala843Glu	2528/3054	2528/3054	843/1017	27	42	27,0	39,3	0	0.0714286	0/0	0/1	0	Lm6G7/Lm6G7_S7_LmxM.27_898789_G_T	missense_variant	Missense_Mutation		transcript	LmxM.36.5250.1
AmBRcl.3	LmxM.33	519618		A	C	0	PASS	C	missense_variant	MODERATE	LmxM.33.1210	LmxM.33.1210	LmxM.33.1210	hypothetical protein, conserved	LmxM.33:518,628..520,331(-)	protein_coding	1/1	c.714T>G	p.Asp238Glu	714/1704	714/1704	238/567	41	28	41,0	26,2	0	0.0714286	0/0	0/1	0	Lm3G4/Lm3G4_S8_LmxM.33_519618_A_C	missense_variant	Missense_Mutation		transcript	LmxM.01.0260.1
AmBRcl.6	LmxM.13	589448		A	C	0	PASS	C	missense_variant	MODERATE	LmxM.13.1650	LmxM.13.1650	LmxM.13.1650	dynein heavy chain, putative	LmxM.13:585,022..599,025(-)	protein_coding	1/1	c.9578T>G	p.Val3193Gly	9578/14004	9578/14004	3193/4667	54	43	53,1	40,3	0.0185185	0.0697674	0/0	0/1	0	Lm6G7/Lm6G7_S7_LmxM.13_589448_A_C	missense_variant	Missense_Mutation		transcript	LmxM.33.1130.1
AmBRcl.14	LmxM.22	478772		A	C	0	PASS	C	missense_variant	MODERATE	LmxM.22.1180	LmxM.22.1180	LmxM.22.1180	hypothetical protein, unknown function	LmxM.22:477,596..479,113(+)	protein_coding	1/1	c.1177A>C	p.Thr393Pro	1177/1518	1177/1518	393/505	56	43	55,1	40,3	0.0178571	0.0697674	0/0	0/1	0	Lm14G4/Lm14G4_S6_LmxM.22_478772_A_C	missense_variant	Missense_Mutation		transcript	LmxM.15.1220.1
AmBRcl.6	LmxM.31	1099129		A	C	0	PASS	C	missense_variant	MODERATE	LmxM.31.2820	LmxM.31.2820	LmxM.31.2820	proteasome regulatory non-ATP-ase subunit, putative	LmxM.31:1,098,939..1,100,165(-)	protein_coding	1/1	c.1037T>G	p.Val346Gly	1037/1227	1037/1227	346/408	25	43	25,0	40,3	0	0.0697674	0/0	0/1	0	Lm6G7/Lm6G7_S7_LmxM.31_1099129_A_C	missense_variant	Missense_Mutation		transcript	LmxM.28.1450.1
AmBRcl.3	LmxM.31	1149837		A	T	0	PASS	T	missense_variant	MODERATE	LmxM.31.2940	LmxM.31.2940	LmxM.31.2940	hypothetical protein, conserved	LmxM.31:1,149,524..1,151,338(-)	protein_coding	1/1	c.1502T>A	p.Ile501Asn	1502/1815	1502/1815	501/604	55	29	55,0	27,2	0	0.0689655	0/0	0/1	0	Lm3G4/Lm3G4_S8_LmxM.31_1149837_A_T	missense_variant	Missense_Mutation		transcript	LmxM.28.1230.1
AmBRcl.6	LmxM.32	963507		T	G	0	PASS	G	missense_variant	MODERATE	LmxM.32.2410	LmxM.32.2410	LmxM.32.2410	diphthamide biosynthesis enzyme Dph1/Dph2 domain containing protein, putative	LmxM.32:961,526..963,529(+)	protein_coding	1/1	c.1982T>G	p.Val661Gly	1982/2004	1982/2004	661/667	72	58	72,0	54,4	0	0.0689655	0/0	0/1	0	Lm6G7/Lm6G7_S7_LmxM.32_963507_T_G	missense_variant	Missense_Mutation		transcript	LmxM.10.0150.1
AmBRcl.3	1036_mexFOS1_13k16.p1kpIBF_54	1134		CC	TT	0	PASS	TT	missense_variant	MODERATE	LmxM.33.1900a	LmxM.33.1900a	LmxM.33.1900a	hypothetical protein	1036_mexFOS1_13k16.p1kpIBF_54:1,081..1,665(-)	protein_coding	1/1	c.531_532delGGinsAA	p.Val178Ile	532/585	531/585	177/194	61	58	61,0	54,4	0	0.0689655	0/0	0/1	0	Lm3G4/Lm3G4_S8_1036_mexFOS1_13k16.p1kpIBF_54_1134_CC_TT	missense_variant	Missense_Mutation		transcript	LmxM.34.4000.1
AmBRcl.3	LmxM.04	346988		T	G	0	PASS	G	missense_variant	MODERATE	LmxM.04.0975	LmxM.04.0975	LmxM.04.0975	hypothetical protein	LmxM.04:345,964..347,364(-)	protein_coding	1/1	c.377A>C	p.Asp126Ala	377/1401	377/1401	126/466	69	44	68,1	41,3	0.0144928	0.0681818	0/0	0/1	0	Lm3G4/Lm3G4_S8_LmxM.04_346988_T_G	missense_variant	Missense_Mutation		transcript	LmxM.25.1490.1
AmBRcl.3	LmxM.05	290456		A	C	0	PASS	C	missense_variant	MODERATE	LmxM.05.0770	LmxM.05.0770	LmxM.05.0770	hypothetical protein, unknown function	LmxM.05:290,258..294,382(+)	protein_coding	1/1	c.199A>C	p.Ser67Arg	199/4125	199/4125	67/1374	32	44	31,1	41,3	0.03125	0.0681818	0/0	0/1	0	Lm3G4/Lm3G4_S8_LmxM.05_290456_A_C	missense_variant	Missense_Mutation		transcript	LmxM.03.0230.1
AmBRcl.8	LmxM.08	907167		A	C	0	PASS	C	missense_variant	MODERATE	LmxM.08_29.0660	LmxM.08_29.0660	LmxM.08_29.0660	flagellar radial spoke protein-like, putative	LmxM.08:906,488..908,254(+)	protein_coding	1/1	c.680A>C	p.Asp227Ala	680/1767	680/1767	227/588	57	44	56,1	41,3	0.0175439	0.0681818	0/0	0/1	0	Lm8A11/Lm8A11_S5_LmxM.08_907167_A_C	missense_variant	Missense_Mutation		transcript	LmxM.22.1150.1
AmBRcl.14	LmxM.18	200050		T	G	0	PASS	G	missense_variant	MODERATE	LmxM.18.0520	LmxM.18.0520	LmxM.18.0520	hypothetical protein, conserved	LmxM.18:199,784..202,009(-)	protein_coding	1/1	c.1960A>C	p.Thr654Pro	1960/2226	1960/2226	654/741	50	44	49,1	41,3	0.02	0.0681818	0/0	0/1	0	Lm14G4/Lm14G4_S6_LmxM.18_200050_T_G	missense_variant	Missense_Mutation		transcript	LmxM.25.1490.1
AmBRcl.14	LmxM.26	136009		A	C	0	PASS	C	missense_variant	MODERATE	LmxM.26.0540	LmxM.26.0540	LmxM.26.0540	hypothetical protein, conserved	LmxM.26:135,467..138,925(-)	protein_coding	1/1	c.2917T>G	p.Trp973Gly	2917/3459	2917/3459	973/1152	81	44	80,1	41,3	0.0123457	0.0681818	0/0	0/1	0	Lm14G4/Lm14G4_S6_LmxM.26_136009_A_C	missense_variant	Missense_Mutation		transcript	LmxM.29.3730.1
AmBRcl.3	LmxM.07	221145		T	A	0	PASS	A	missense_variant	MODERATE	LmxM.07.0480	LmxM.07.0480	LmxM.07.0480	Dynein heavy chain, N-terminal region 2, putative	LmxM.07:207,284..221,905(+)	protein_coding	1/1	c.13862T>A	p.Leu4621Gln	13862/14622	13862/14622	4621/4873	28	30	27,1	28,2	0.0357143	0.0666667	0/0	0/1	0	Lm3G4/Lm3G4_S8_LmxM.07_221145_T_A	missense_variant	Missense_Mutation		transcript	LmxM.36.5250.1
AmBRcl.3	LmxM.29	48679		A	C	0	PASS	C	missense_variant	MODERATE	LmxM.29.0170	LmxM.29.0170	LmxM.29.0170	Rubisco LSMT substrate-binding, putative	LmxM.29:47,849..49,720(-)	protein_coding	1/1	c.1042T>G	p.Trp348Gly	1042/1872	1042/1872	348/623	67	45	66,1	42,3	0.0149254	0.0666667	0/0	0/1	0	Lm3G4/Lm3G4_S8_LmxM.29_48679_A_C	missense_variant	Missense_Mutation		transcript	LmxM.08.0730.1
AmBRcl.8	LmxM.33	213993		A	C	0	PASS	C	missense_variant	MODERATE	LmxM.33.0540	LmxM.33.0540	LmxM.33.0540	Gamma-soluble NSF attachment protein (SNAP-gamma) (N-ethylmaleimide-sensitive factor attachment protein, gamma), putative	LmxM.33:213,896..215,065(+)	protein_coding	1/1	c.98A>C	p.Tyr33Ser	98/1170	98/1170	33/389	38	30	38,0	28,2	0	0.0666667	0/0	0/1	0	Lm8A11/Lm8A11_S5_LmxM.33_213993_A_C	missense_variant	Missense_Mutation		transcript	LmxM.31.2120.1
AmBRcl.14	LmxM.23	613987		A	C	0	PASS	C	missense_variant	MODERATE	LmxM.23.1310	LmxM.23.1310	LmxM.23.1310	dynein heavy chain, putative	LmxM.23:599,991..614,264(+)	protein_coding	1/1	c.13997A>C	p.Glu4666Ala	13997/14274	13997/14274	4666/4757	86	61	86,0	57,4	0	0.0655738	0/0	0/1	0	Lm14G4/Lm14G4_S6_LmxM.23_613987_A_C	missense_variant	Missense_Mutation		transcript	LmxM.33.2070.1
AmBRcl.6	LmxM.28	357818		T	G	0	PASS	G	missense_variant	MODERATE	LmxM.28.1000	LmxM.28.1000	LmxM.28.1000	hypothetical protein, conserved	LmxM.28:355,204..358,008(+)	protein_coding	1/1	c.2615T>G	p.Ile872Ser	2615/2805	2615/2805	872/934	41	46	41,0	43,3	0	0.0652174	0/0	0/1	0	Lm6G7/Lm6G7_S7_LmxM.28_357818_T_G	missense_variant	Missense_Mutation		transcript	LmxM.33.0480.1
AmBRcl.14	LmxM.24	321951		A	C	0	PASS	C	missense_variant	MODERATE	LmxM.24.0910	LmxM.24.0910	LmxM.24.0910	minchromosome maintenance (MCM) complex subunit, putative	LmxM.24:319,800..322,205(+)	protein_coding	1/1	c.2152A>C	p.Thr718Pro	2152/2406	2152/2406	718/801	42	62	41,1	58,4	0.0238095	0.0645161	0/0	0/1	0	Lm14G4/Lm14G4_S6_LmxM.24_321951_A_C	missense_variant	Missense_Mutation		transcript	LmxM.28.2570.1
AmBRcl.8	LmxM.32	1053613		T	A	0	PASS	A	missense_variant	MODERATE	LmxM.32.2640	LmxM.32.2640	LmxM.32.2640	hypothetical protein, conserved	LmxM.32:1,053,550..1,054,839(+)	protein_coding	1/1	c.64T>A	p.Leu22Met	64/1290	64/1290	22/429	53	31	53,0	29,2	0	0.0645161	0/0	0/1	0	Lm8A11/Lm8A11_S5_LmxM.32_1053613_T_A	missense_variant	Missense_Mutation		transcript	LmxM.08_29.1470.1
AmBRcl.8	LmxM.20	497692		A	C	0	PASS	C	missense_variant	MODERATE	LmxM.36.1380	LmxM.36.1380	LmxM.36.1380	hypothetical protein, conserved	LmxM.20:496,035..497,903(-)	protein_coding	1/1	c.212T>G	p.Val71Gly	212/1869	212/1869	71/622	37	31	37,0	29,2	0	0.0645161	0/0	0/1	0	Lm8A11/Lm8A11_S5_LmxM.20_497692_A_C	missense_variant	Missense_Mutation		transcript	LmxM.28.2445.1	INFO_REALIGN_3_PRIME
AmBRcl.3	LmxM.10	343250		T	G	0	PASS	G	missense_variant	MODERATE	LmxM.10.0810	LmxM.10.0810	LmxM.10.0810	hypothetical protein, conserved	LmxM.10:340,363..345,924(-)	protein_coding	1/1	c.2675A>C	p.His892Pro	2675/5562	2675/5562	892/1853	67	47	67,0	44,3	0	0.0638298	0/0	0/1	0	Lm3G4/Lm3G4_S8_LmxM.10_343250_T_G	missense_variant	Missense_Mutation		transcript	LmxM.12.1310.1
AmBRcl.3	LmxM.27	329446		T	G	0	PASS	G	missense_variant	MODERATE	LmxM.27.0840	LmxM.27.0840	LmxM.27.0840	hypothetical protein, conserved	LmxM.27:327,477..330,083(+)	protein_coding	1/1	c.1970T>G	p.Leu657Arg	1970/2607	1970/2607	657/868	47	47	46,1	44,3	0.0212766	0.0638298	0/0	0/1	0	Lm3G4/Lm3G4_S8_LmxM.27_329446_T_G	missense_variant	Missense_Mutation		transcript	LmxM.19.1550.1
AmBRcl.6	LmxM.32	434249		A	C	0	PASS	C	missense_variant	MODERATE	LmxM.32.1170	LmxM.32.1170	LmxM.32.1170	hypothetical protein, conserved	LmxM.32:432,520..436,692(+)	protein_coding	1/1	c.1730A>C	p.Asp577Ala	1730/4173	1730/4173	577/1390	60	48	59,1	45,3	0.0166667	0.0625	0/0	0/1	0	Lm6G7/Lm6G7_S7_LmxM.32_434249_A_C	missense_variant	Missense_Mutation		transcript	LmxM.34.1060.1
AmBRcl.3	LmxM.33	878474		A	C	0	PASS	C	missense_variant	MODERATE	LmxM.33.2420	LmxM.33.2420	LmxM.33.2420	glycosyltransferase-like protein	LmxM.33:878,335..879,987(-)	protein_coding	1/1	c.1514T>G	p.Phe505Cys	1514/1653	1514/1653	505/550	36	32	35,1	30,2	0.0277778	0.0625	0/0	0/1	0	Lm3G4/Lm3G4_S8_LmxM.33_878474_A_C	missense_variant	Missense_Mutation		transcript	LmxM.31.1505.1	WARNING_TRANSCRIPT_MULTIPLE_STOP_CODONS
AmBRcl.8	LmxM.33	1410250		A	C	0	PASS	C	missense_variant	MODERATE	LmxM.33.3720	LmxM.33.3720	LmxM.33.3720	Protein of unknown function (DUF501), putative	LmxM.33:1,409,778..1,410,686(+)	protein_coding	1/1	c.473A>C	p.His158Pro	473/909	473/909	158/302	45	32	45,0	30,2	0	0.0625	0/0	0/1	0	Lm8A11/Lm8A11_S5_LmxM.33_1410250_A_C	missense_variant	Missense_Mutation		transcript	LmxM.11.0480.1
AmBRcl.6	LmxM.34	136475		A	C	0	PASS	C	missense_variant	MODERATE	LmxM.34.0490	LmxM.34.0490	LmxM.34.0490	CAMK/CAMKL family protein kinase, putative	LmxM.34:134,203..139,215(+)	protein_coding	1/1	c.2273A>C	p.Glu758Ala	2273/5013	2273/5013	758/1670	41	49	40,1	46,3	0.0243902	0.0612245	0/0	0/1	0	Lm6G7/Lm6G7_S7_LmxM.34_136475_A_C	missense_variant	Missense_Mutation		transcript	LmxM.36.2030.1
AmBRcl.14	LmxM.31	84240		A	C	0	PASS	C	missense_variant	MODERATE	LmxM.31.0250	LmxM.31.0250	LmxM.31.0250	hypothetical protein, conserved	LmxM.31:80,269..85,377(-)	protein_coding	1/1	c.1138T>G	p.Phe380Val	1138/5109	1138/5109	380/1702	71	50	70,1	47,3	0.0140845	0.06	0/0	0/1	0	Lm14G4/Lm14G4_S6_LmxM.31_84240_A_C	missense_variant	Missense_Mutation		transcript	LmxM.30.2290.1
AmBRcl.14	LmxM.30	1137908		T	G	0	PASS	G	missense_variant	MODERATE	LmxM.30.2370	LmxM.30.2370	LmxM.30.2370	hypothetical protein, conserved	LmxM.30:1,136,752..1,138,317(-)	protein_coding	1/1	c.410A>C	p.His137Pro	410/1566	410/1566	137/521	83	67	82,1	63,4	0.0120482	0.0597015	0/0	0/1	0	Lm14G4/Lm14G4_S6_LmxM.30_1137908_T_G	missense_variant	Missense_Mutation		transcript	LmxM.08_29.1640.1
AmBRB2-DM	LmxM.05	248947		G	GTGCCTACAGCCCTCAGTT	0	PASS	GTGCCTACAGCCCTCAGTT	disruptive_inframe_insertion	MODERATE	LmxM.05.0690	LmxM.05.0690	LmxM.05.0690	hypothetical protein, conserved	LmxM.05:245,055..252,776(+)	protein_coding	1/1	c.3893_3894insTGCCTACAGCCCTCAGTT	p.Gly1298_Asp1299insAlaTyrSerProGlnPhe	3894/7722	3894/7722	1298/2573	79	86	79,0	81,5	0	0.0581395	0/0	0/1	18	AMBr-B-1_S79_LmxM.05_248947_G_GTGCCTACAGCCCTCAGTT	disruptive_inframe_insertion	In_Frame_Ins		transcript	LmxM.23.1300.1
AmBRcl.6	LmxM.08	1119619		A	C	0	PASS	C	missense_variant	MODERATE	LmxM.08_29.0120	LmxM.08_29.0120	LmxM.08_29.0120	proteasome regulatory non-ATPase subunit, putative	LmxM.08:1,117,116..1,119,845(+)	protein_coding	1/1	c.2504A>C	p.Asn835Thr	2504/2730	2504/2730	835/909	26	35	26,0	33,2	0	0.0571429	0/0	0/1	0	Lm6G7/Lm6G7_S7_LmxM.08_1119619_A_C	missense_variant	Missense_Mutation		transcript	LmxM.28.0530.1
AmBRcl.8	LmxM.26	864149		T	A	0	PASS	A	missense_variant	MODERATE	LmxM.26.2300	LmxM.26.2300	LmxM.26.2300	hypothetical protein, conserved	LmxM.26:862,945..866,670(+)	protein_coding	1/1	c.1205T>A	p.Phe402Tyr	1205/3726	1205/3726	402/1241	71	35	71,0	33,2	0	0.0571429	0/0	0/1	0	Lm8A11/Lm8A11_S5_LmxM.26_864149_T_A	missense_variant	Missense_Mutation		transcript	LmxM.12.0590.1	INFO_REALIGN_3_PRIME
AmBRcl.6	LmxM.03	343360		T	G	0	PASS	G	missense_variant	MODERATE	LmxM.03.0870	LmxM.03.0870	LmxM.03.0870	hypothetical protein, conserved	LmxM.03:339,981..343,874(-)	protein_coding	1/1	c.515A>C	p.Gln172Pro	515/3894	515/3894	172/1297	91	53	91,0	50,3	0	0.0566038	0/0	0/1	0	Lm6G7/Lm6G7_S7_LmxM.03_343360_T_G	missense_variant	Missense_Mutation		transcript	LmxM.08_29.0600.1
AmBRcl.6	LmxM.19	512600		A	C	0	PASS	C	missense_variant	MODERATE	LmxM.19.1240	LmxM.19.1240	LmxM.19.1240	hypothetical protein, conserved	LmxM.19:509,284..514,671(+)	protein_coding	1/1	c.3317A>C	p.Lys1106Thr	3317/5388	3317/5388	1106/1795	57	53	56,1	50,3	0.0175439	0.0566038	0/0	0/1	0	Lm6G7/Lm6G7_S7_LmxM.19_512600_A_C	missense_variant	Missense_Mutation		transcript	LmxM.20.1170.1
AmBRcl.3	LmxM.07	322175		A	C	0	PASS	C	missense_variant	MODERATE	LmxM.07.0730	LmxM.07.0730	LmxM.07.0730	malonyl-coa decarboxylase-like protein	LmxM.07:321,946..324,330(+)	protein_coding	1/1	c.230A>C	p.Asp77Ala	230/2385	230/2385	77/794	51	54	51,0	51,3	0	0.0555556	0/0	0/1	0	Lm3G4/Lm3G4_S8_LmxM.07_322175_A_C	missense_variant	Missense_Mutation		transcript	LmxM.22.0660.1
AmBRcl.6	LmxM.18	266135		C	A	0	PASS	A	missense_variant	MODERATE	LmxM.18.0700	LmxM.18.0700	LmxM.18.0700	HEAT repeats, putative	LmxM.18:264,958..267,093(+)	protein_coding	1/1	c.1178C>A	p.Pro393Gln	1178/2136	1178/2136	393/711	47	54	47,0	51,3	0	0.0555556	0/0	0/1	0	Lm6G7/Lm6G7_S7_LmxM.18_266135_C_A	missense_variant	Missense_Mutation		transcript	LmxM.36.2010.1
AmBRcl.8	LmxM.21	130340		TCTGCAGCAGCAGCAGCTG	T	0	PASS	T	disruptive_inframe_deletion	MODERATE	LmxM.21.0430	LmxM.21.0430	LmxM.21.0430	hypothetical protein, conserved	LmxM.21:129,786..131,045(+)	protein_coding	1/1	c.572_589delTGCTGCAGCAGCAGCAGC	p.Leu191_Gln196del	572/1260	572/1260	191/419	67	54	67,0	51,3	0	0.0555556	0/0	0/1	-18	Lm8A11/Lm8A11_S5_LmxM.21_130340_TCTGCAGCAGCAGCAGCTG_T	disruptive_inframe_deletion	In_Frame_Del		transcript	LmxM.08.0740.1	INFO_REALIGN_3_PRIME
AmBRcl.6	LmxM.31	133173		T	G	0	PASS	G	missense_variant	MODERATE	LmxM.31.0370	LmxM.31.0370	LmxM.31.0370	root hair defective 3 GTP-binding protein (RHD3), putative	LmxM.31:131,929..134,610(-)	protein_coding	1/1	c.1438A>C	p.Ser480Arg	1438/2682	1438/2682	480/893	57	55	56,1	52,3	0.0175439	0.0545455	0/0	0/1	0	Lm6G7/Lm6G7_S7_LmxM.31_133173_T_G	missense_variant	Missense_Mutation		transcript	LmxM.04.0840.1
AmBRA3-DM	LmxM.20	265436		G	GGCAGATTGTCGAGTA	0	PASS	GGCAGATTGTCGAGTA	disruptive_inframe_insertion	MODERATE	LmxM.36.0770	LmxM.36.0770	LmxM.36.0770	hypothetical protein, conserved	LmxM.20:264,638..265,951(+)	protein_coding	1/1	c.799_800insGCAGATTGTCGAGTA	p.Ala267delinsGlyArgLeuSerSerThr	800/1314	800/1314	267/437	80	56	80,0	53,3	0	0.0535714	0/0	0/1	15	AMBr-A-1_S76_LmxM.20_265436_G_GGCAGATTGTCGAGTA	disruptive_inframe_insertion	In_Frame_Ins		transcript	LmxM.31.0510.1
AmBRcl.3	LmxM.33	385360		G	C	0	PASS	C	missense_variant	MODERATE	LmxM.33.0940	LmxM.33.0940	LmxM.33.0940	Wee1-like protein kinase, putative	LmxM.33:383,621..386,623(+)	protein_coding	1/1	c.1740G>C	p.Met580Ile	1740/3003	1740/3003	580/1000	52	38	52,0	36,2	0	0.0526316	0/0	0/1	0	Lm3G4/Lm3G4_S8_LmxM.33_385360_G_C	missense_variant	Missense_Mutation		transcript	LmxM.34.3920.1
AmBRcl.8	1036_mexFOS1_13k16.p1kpIBF_102	2672		T	C	0	PASS	C	missense_variant	MODERATE	LmxM.33.1720a	LmxM.33.1720a	LmxM.33.1720a	hypothetical protein	1036_mexFOS1_13k16.p1kpIBF_102:2,590..3,219(-)	protein_coding	1/1	c.548A>G	p.Asn183Ser	548/630	548/630	183/209	107	97	107,0	92,5	0	0.0515464	0/0	0/1	0	Lm8A11/Lm8A11_S5_1036_mexFOS1_13k16.p1kpIBF_102_2672_T_C	missense_variant	Missense_Mutation		transcript	LmxM.21.0760.1
AmBRcl.14	1036_mexFOS1_13k16.p1kpIBF_23	5052		T	G	0	PASS	G	missense_variant	MODERATE	LmxM.30.0440	LmxM.30.0440	LmxM.30.0440	cytoskeleton-associated protein CAP5.5, putative	1036_mexFOS1_13k16.p1kpIBF_23:4,010..6,184(+)	protein_coding	1/1	c.1043T>G	p.Val348Gly	1043/2175	1043/2175	348/724	228	197	226,2	187,10	0.00877193	0.0507614	0/0	0/1	0	Lm14G4/Lm14G4_S6_1036_mexFOS1_13k16.p1kpIBF_23_5052_T_G	missense_variant	Missense_Mutation		transcript	LmxM.20.0300.1
AmBRcl.8	LmxM.30	1063459		A	T	0	PASS	T	missense_variant	MODERATE	LmxM.30.2195	LmxM.30.2195	LmxM.30.2195	hypothetical protein	LmxM.30:1,062,368..1,064,107(-)	protein_coding	1/1	c.649T>A	p.Trp217Arg	649/1740	649/1740	217/579	104	82	103,1	78,4	0.00961538	0.0487805	0/0	0/1	0	Lm8A11/Lm8A11_S5_LmxM.30_1063459_A_T	missense_variant	Missense_Mutation		transcript	LmxM.34.0320.1
AmBRcl.3	LmxM.16	308926		T	G	0	PASS	G	missense_variant	MODERATE	LmxM.16.0850	LmxM.16.0850	LmxM.16.0850	COP9 signalosome complex subunit 5, putative	LmxM.16:308,039..309,457(-)	protein_coding	1/1	c.532A>C	p.Thr178Pro	532/1419	532/1419	178/472	70	64	70,0	61,3	0	0.046875	0/0	0/1	0	Lm3G4/Lm3G4_S8_LmxM.16_308926_T_G	missense_variant	Missense_Mutation		transcript	LmxM.20.0960.1
AmBRB2-DM	LmxM.22	469228		C	CCGTGTACATTCCTTACAA	0	PASS	CCGTGTACATTCCTTACAA	conservative_inframe_insertion	MODERATE	LmxM.22.1150	LmxM.22.1150	LmxM.22.1150	Protein kinase domain containing protein, putative	LmxM.22:467,171..470,350(+)	protein_coding	1/1	c.2058_2059insCGTGTACATTCCTTACAA	p.Arg686_Glu687insArgValHisSerLeuGln	2059/3180	2059/3180	687/1059	73	89	73,0	85,4	0	0.0449438	0/0	0/1	18	AMBr-B-1_S79_LmxM.22_469228_C_CCGTGTACATTCCTTACAA	conservative_inframe_insertion	In_Frame_Ins		transcript	LmxM.23.1310.1
AmBRB2-DM	LmxM.31	819882		TCGTCTTG	T	0	PASS	T	frameshift_variant	HIGH	LmxM.31.2120	LmxM.31.2120	LmxM.31.2120	hypothetical protein, conserved	LmxM.31:817,922..819,961(-)	protein_coding	1/1	c.73_79delCAAGACG	p.Gln25fs	79/2040	73/2040	25/679	77	70	77,0	67,3	0	0.0428571	0/0	0/1	-7	AMBr-B-1_S79_LmxM.31_819882_TCGTCTTG_T	frameshift_variant	Frame_Shift_Del		transcript	LmxM.33.4190.1
AmBRA4	LmxM.08	501237		C	A	0	PASS	A	missense_variant	MODERATE	LmxM.08_29.1470	LmxM.08_29.1470	LmxM.08_29.1470	hypothetical protein, conserved	LmxM.08:500,199..502,334(+)	protein_coding	1/1	c.1039C>A	p.Leu347Met	1039/2136	1039/2136	347/711	349	285	349,0	273,12	0	0.0421053	0/0	0/1	0	AMBr-A_LmxM.08_501237_C_A	missense_variant	Missense_Mutation		transcript	LmxM.33.0720.1
AmBRA3-DM	LmxM.28	942035		G	GGAT	0	PASS	GGAT	disruptive_inframe_insertion	MODERATE	LmxM.28.2445	LmxM.28.2445	LmxM.28.2445	Putative serine esterase (DUF676), putative	LmxM.28:941,160..942,644(+)	protein_coding	1/1	c.882_884dupTGA	p.Asp294dup	885/1485	885/1485	295/494	84	96	84,0	92,4	0	0.0416667	0/0	0/1	3	AMBr-A-1_S76_LmxM.28_942035_G_GGAT	disruptive_inframe_insertion	In_Frame_Ins		transcript	LmxM.13.1530.1
AmBRC2-DM	LmxM.11	166320		TGCGGCCG	T	0	PASS	T	frameshift_variant	HIGH	LmxM.11.0480	LmxM.11.0480	LmxM.11.0480	mRNA cap guanine-N7 methyltransferase, putative	LmxM.11:165,868..169,050(+)	protein_coding	1/1	c.454_460delGCGGCCG	p.Ala152fs	454/3183	454/3183	152/1060	106	173	106,0	166,7	0	0.0404624	0/0	0/1	-7	AMBr-C-1_S69_LmxM.11_166320_TGCGGCCG_T	frameshift_variant	Frame_Shift_Del		transcript	LmxM.24.1130.1
AmBRC2-DM	LmxM.12	307256		TGGCACCCTGCTGTGCAACAGCAGCGTGCTCATGGCGGCCAC	T	0	PASS	T	frameshift_variant	HIGH	LmxM.12.0590	LmxM.12.0590	LmxM.12.0590	Fusaric acid resistance protein-like, putative	LmxM.12:302,787..308,546(+)	protein_coding	1/1	c.4475_4515delCCCTGCTGTGCAACAGCAGCGTGCTCATGGCGGCCACGGCA	p.Thr1492fs	4475/5760	4475/5760	1492/1919	152	245	152,0	236,9	0	0.0367347	0/0	0/1	-41	AMBr-C-1_S69_LmxM.12_307256_TGGCACCCTGCTGTGCAACAGCAGCGTGCTCATGGCGGCCAC_T	frameshift_variant	Frame_Shift_Del		transcript	LmxM.20.1100.1
AmBRC2-DM	LmxM.08	1466225		A	AAAACTC	0	PASS	AAAACTC	disruptive_inframe_insertion	MODERATE	LmxM.08.0740	LmxM.08.0740	LmxM.08.0740	amastin-like protein, putative	LmxM.08:1,466,064..1,466,651(+)	protein_coding	1/1	c.164_165insACTCAA	p.Lys55_Ala56insLeuLys	165/588	165/588	55/195	80	169	80,0	164,5	0	0.0295858	0/0	0/1	6	AMBr-C-1_S69_LmxM.08_1466225_A_AAAACTC	disruptive_inframe_insertion	In_Frame_Ins		transcript	LmxM.32.3070.1	WARNING_TRANSCRIPT_NO_STOP_CODON
AmBRB2-DM	LmxM.21	225422		G	A	0	PASS	A	missense_variant	MODERATE	LmxM.21.0760	LmxM.21.0760	LmxM.21.0760	proteasome regulatory non-ATP-ase subunit 5, putative	LmxM.21:224,269..225,693(+)	protein_coding	1/1	c.1154G>A	p.Arg385His	1154/1425	1154/1425	385/474	121	104	121,0	101,3	0	0.0288462	0/0	0/1	0	AMBr-B-1_S79_LmxM.21_225422_G_A	missense_variant	Missense_Mutation		transcript	LmxM.33.4190.1
AmBRC2-DM	LmxM.34	77980		TCGTCGCGGG	T	0	PASS	T	conservative_inframe_deletion	MODERATE	LmxM.34.0320	LmxM.34.0320	LmxM.34.0320	serine palmitoyltransferase, putative	LmxM.34:76,691..78,271(+)	protein_coding	1/1	c.1291_1299delCGTCGCGGG	p.Arg431_Gly433del	1291/1581	1291/1581	431/526	91	180	91,0	175,5	0	0.0277778	0/0	0/1	-9	AMBr-C-1_S69_LmxM.34_77980_TCGTCGCGGG_T	conservative_inframe_deletion	In_Frame_Del		transcript	LmxM.22.0970.1
AmBRA4	LmxM.31	179156		TGGGAAACTGG	T	0	PASS	T	frameshift_variant	HIGH	LmxM.31.0480	LmxM.31.0480	LmxM.31.0480	hypothetical protein, conserved	LmxM.31:178,455..179,606(-)	protein_coding	1/1	c.441_450delCCAGTTTCCC	p.Cys147fs	450/1152	441/1152	147/383	151	151	151,0	147,4	0	0.0264901	0/0	0/1	-10	AMBr-A_LmxM.31_179156_TGGGAAACTGG_T	frameshift_variant	Frame_Shift_Del		transcript	LmxM.18.0620.1
AmBRC2-DM	LmxM.04	4454		ACGAGTTTGGT	A	0	PASS	A	frameshift_variant	HIGH	LmxM.04.0010	LmxM.04.0010	LmxM.04.0010	organelle-type calcium ATPase	LmxM.04:4,372..7,413(+)	protein_coding	1/1	c.84_93delCGAGTTTGGT	p.His28fs	84/3042	84/3042	28/1013	143	227	143,0	221,6	0	0.0264317	0/0	0/1	-10	AMBr-C-1_S69_LmxM.04_4454_ACGAGTTTGGT_A	frameshift_variant	Frame_Shift_Del		transcript	LmxM.31.0680.1
AmBRC2-DM	LmxM.24	606012		TCGTCACGGAGAG	T	0	PASS	T	disruptive_inframe_deletion	MODERATE	LmxM.24.1580	LmxM.24.1580	LmxM.24.1580	hypothetical protein, conserved	LmxM.24:605,684..606,874(+)	protein_coding	1/1	c.332_343delTCACGGAGAGCG	p.Val111_Ser114del	332/1191	332/1191	111/396	107	197	107,0	192,5	0	0.0253807	0/0	0/1	-12	AMBr-C-1_S69_LmxM.24_606012_TCGTCACGGAGAG_T	disruptive_inframe_deletion	In_Frame_Del		transcript	LmxM.08_29.0970.1
AmBRC2-DM	LmxM.34	1756791		TGCACCGCTGC	T	0	PASS	T	frameshift_variant	HIGH	LmxM.34.4800	LmxM.34.4800	LmxM.34.4800	AMP deaminase, putative	LmxM.34:1,755,134..1,759,558(+)	protein_coding	1/1	c.1659_1668delGCACCGCTGC	p.Leu553fs	1659/4425	1659/4425	553/1474	88	165	88,0	161,4	0	0.0242424	0/0	0/1	-10	AMBr-C-1_S69_LmxM.34_1756791_TGCACCGCTGC_T	frameshift_variant	Frame_Shift_Del		transcript	LmxM.08_29.0970.1
AmBRC2-DM	LmxM.28	21555		TCACGCAC	T	0	PASS	T	frameshift_variant	HIGH	LmxM.28.0080	LmxM.28.0080	LmxM.28.0080	hypothetical protein, unknown function	LmxM.28:18,335..24,523(+)	protein_coding	1/1	c.3222_3228delCACGCAC	p.Thr1075fs	3222/6189	3222/6189	1074/2062	85	131	85,0	128,3	0	0.0229008	0/0	0/1	-7	AMBr-C-1_S69_LmxM.28_21555_TCACGCAC_T	frameshift_variant	Frame_Shift_Del		transcript	LmxM.24.1130.1
AmBRC2-DM	LmxM.32	1080236		TGCCCGGG	T	0	PASS	T	frameshift_variant	HIGH	LmxM.32.2720	LmxM.32.2720	LmxM.32.2720	beta-ketoacyl synthase family protein, putative	LmxM.32:1,080,139..1,081,518(+)	protein_coding	1/1	c.99_105delGCCCGGG	p.Leu33fs	99/1380	99/1380	33/459	143	175	143,0	171,4	0	0.0228571	0/0	0/1	-7	AMBr-C-1_S69_LmxM.32_1080236_TGCCCGGG_T	frameshift_variant	Frame_Shift_Del		transcript	LmxM.24.1130.1
AmBRC2-DM	LmxM.34	1434174		TGAACGCAACA	T	0	PASS	T	frameshift_variant	HIGH	LmxM.34.3860	LmxM.34.3860	LmxM.34.3860	T-complex protein 1, eta subunit, putative	LmxM.34:1,433,104..1,434,816(-)	protein_coding	1/1	c.633_642delTGTTGCGTTC	p.Val212fs	642/1713	633/1713	211/570	109	184	109,0	180,4	0	0.0217391	0/0	0/1	-10	AMBr-C-1_S69_LmxM.34_1434174_TGAACGCAACA_T	frameshift_variant	Frame_Shift_Del		transcript	LmxM.09.0890.1
AmBRC2-DM	LmxM.26	301788		TGAAGCCTGCC	T	0	PASS	T	frameshift_variant	HIGH	LmxM.26.1020	LmxM.26.1020	LmxM.26.1020	Inner arm dynein 5-1	LmxM.26:293,630..305,767(+)	protein_coding	1/1	c.8161_8170delAAGCCTGCCG	p.Lys2721fs	8161/12138	8161/12138	2721/4045	93	154	93,0	151,3	0	0.0194805	0/0	0/1	-10	AMBr-C-1_S69_LmxM.26_301788_TGAAGCCTGCC_T	frameshift_variant	Frame_Shift_Del		transcript	LmxM.14.1320.1	INFO_REALIGN_3_PRIME
AmBRC2-DM	LmxM.26	859607		TGCCCCAAA	T	0	PASS	T	frameshift_variant&start_lost	HIGH	LmxM.26.2280	LmxM.26.2280	LmxM.26.2280	nitrilase, putative	LmxM.26:859,615..860,454(+)	protein_coding	1/1	c.-7_1delGCCCCAAA	p.Met1fs		1/840	1/279	112	209	112,0	205,4	0	0.0191388	0/0	0/1	-8	AMBr-C-1_S69_LmxM.26_859607_TGCCCCAAA_T	frameshift_variant	Frame_Shift_Del		transcript	LmxM.23.0280.1
AmBRC2-DM	LmxM.34	443574		TGGGCTGAGA	T	0	PASS	T	disruptive_inframe_deletion	MODERATE	LmxM.34.1140	LmxM.34.1140	LmxM.34.1140	oligosaccharyl transferase-like protein	LmxM.34:442,251..444,635(+)	protein_coding	1/1	c.1325_1333delGGGCTGAGA	p.Trp442_Met445delinsLeu	1325/2385	1325/2385	442/794	99	158	99,0	155,3	0	0.0189873	0/0	0/1	-9	AMBr-C-1_S69_LmxM.34_443574_TGGGCTGAGA_T	disruptive_inframe_deletion	In_Frame_Del		transcript	LmxM.18.1320.1	INFO_REALIGN_3_PRIME
AmBRC2-DM	LmxM.34	1226379		TGAGACGACC	T	0	PASS	T	disruptive_inframe_deletion	MODERATE	LmxM.34.3190	LmxM.34.3190	LmxM.34.3190	Histidine phosphatase superfamily (branch 1), putative	LmxM.34:1,224,822..1,227,554(-)	protein_coding	1/1	c.1167_1175delGGTCGTCTC	p.Val390_Ser392del	1175/2733	1167/2733	389/910	89	180	89,0	177,3	0	0.0166667	0/0	0/1	-9	AMBr-C-1_S69_LmxM.34_1226379_TGAGACGACC_T	disruptive_inframe_deletion	In_Frame_Del		transcript	LmxM.24.1130.1
AmBRC2-DM	LmxM.34	1872961		TCCCAAAGCA	T	0	PASS	T	conservative_inframe_deletion	MODERATE	LmxM.34.5110	LmxM.34.5110	LmxM.34.5110	RNA pseudouridylate synthase, putative	LmxM.34:1,871,013..1,873,238(+)	protein_coding	1/1	c.1951_1959delCCAAAGCAC	p.Pro651_His653del	1951/2226	1951/2226	651/741	91	180	91,0	177,3	0	0.0166667	0/0	0/1	-9	AMBr-C-1_S69_LmxM.34_1872961_TCCCAAAGCA_T	conservative_inframe_deletion	In_Frame_Del		transcript	LmxM.25.2380.1
AmBRC2-DM	LmxM.27	681283		TCGATGCACCA	T	0	PASS	T	frameshift_variant	HIGH	LmxM.27.1700	LmxM.27.1700	LmxM.27.1700	hypothetical protein, conserved	LmxM.27:681,183..683,432(+)	protein_coding	1/1	c.102_111delCGATGCACCA	p.Phe34fs	102/2250	102/2250	34/749	91	187	91,0	184,3	0	0.0160428	0/0	0/1	-10	AMBr-C-1_S69_LmxM.27_681283_TCGATGCACCA_T	frameshift_variant	Frame_Shift_Del		transcript	LmxM.08.1140.1
AmBRC2-DM	LmxM.30	749826		TCGAAAAGAAG	T	0	PASS	T	frameshift_variant	HIGH	LmxM.30.1540	LmxM.30.1540	LmxM.30.1540	hypothetical protein, unknown function	LmxM.30:749,479..750,732(-)	protein_coding	1/1	c.897_906delCTTCTTTTCG	p.Phe300fs	906/1254	897/1254	299/417	279	452	279,0	448,4	0	0.00884956	0/0	0/1	-10	AMBr-C-1_S69_LmxM.30_749826_TCGAAAAGAAG_T	frameshift_variant	Frame_Shift_Del		transcript	LmxM.20.0090.1
